# Supplementary material for: iLOCi: a SNP interaction prioritization technique for detecting epistasis in genome-wide association studies
Source: BMC Genomics. 2012 Dec 7;13(Suppl 7):S2. doi: 10.1186/1471-2164-13-S7-S2 (PMC3521387; doi:10.1186/1471-2164-13-S7-S2)
Supplement: Additional file 3 — Top 1000 SNP pairs from analyses of complete SNP set of WTCCC (TopPairs_Complete.xls). This file includes the list of top 1000 SNP pairs with their associated genes obtained from the iLOCi analyses of all SNPs passing the quality control step. The evidences for disease association of each identified gene as reported in WTCCC original paper and HuGE Navigator database are also shown. The genes identified as candidate disease genes from ToppGene prioritization are indicated with their rank numbers and P-values. [file 1471-2164-13-S7-S2-S3.xls]

## Sheet: BD
Pair no	SNP1	SNP1 position	SNP1 assoc. genes	SNP2	SNP2 position	SNP2 assoc. genes	ρdiff score	WTCCC reported	HuGE reported [#pub]	ToppGene candidates [rank#, P-value]
1	rs1553460	Chr4:17804959	-	rs158313	Chr20:53087767	-	0.287752
2	rs1553460	Chr4:17804959	-	rs159113	Chr20:53057911	-	0.287114
3	rs1553460	Chr4:17804959	-	rs159094	Chr20:53068550	-	0.287022
4	rs1553460	Chr4:17804959	-	rs10080029	Chr5:150527544	ANXA6 [near-gene-5_10k]	0.286331			ANXA6 [#259, 1.2604e-01]
5	rs1553460	Chr4:17804959	-	rs159119	Chr20:53055904	-	0.286149
6	rs1553460	Chr4:17804959	-	rs159117	Chr20:53056178	-	0.286125
7	rs1553460	Chr4:17804959	-	rs41340949	Chr16:26671	LOC729486 [near-gene-5_10k]	0.285894
8	rs1553460	Chr4:17804959	-	rs150406	Chr20:53090370	-	0.285634
9	rs1553460	Chr4:17804959	-	rs7929100	Chr11:22487092	-	0.28518
10	rs1553460	Chr4:17804959	-	rs9287218	Chr1:235343721	RYR2 [intron]	0.28479			RYR2 [#3, 1.5177e-05]
11	rs1553460	Chr4:17804959	-	rs10827212	Chr10:33536295	NRP1 [intron]	0.284332		NRP1 [#1]
12	rs1553460	Chr4:17804959	-	rs12444627	Chr16:62630359	-	0.28413
13	rs1553460	Chr4:17804959	-	rs2360830	Chr3:95661425	-	0.283667
14	rs1553460	Chr4:17804959	-	rs16966881	Chr16:62624456	-	0.28295
15	rs1553460	Chr4:17804959	-	rs34113537	Chr5:90948545	-	0.282944
16	rs1553460	Chr4:17804959	-	rs2565754	Chr2:124855071	CNTNAP5 [intron]	0.282786		CNTNAP5 [#1]
17	rs1553460	Chr4:17804959	-	rs10081323	Chr7:154212884	DPP6 [intron]	0.282506			DPP6 [#118, 2.2481e-02]
18	rs1553460	Chr4:17804959	-	rs16853880	Chr1:14492956	-	0.28215
19	rs1553460	Chr4:17804959	-	rs1538534	Chr1:14495357	-	0.282071
20	rs1553460	Chr4:17804959	-	rs4691370	Chr4:157809201	-	0.282063
21	rs1553460	Chr4:17804959	-	rs2485562	Chr1:235346828	RYR2 [intron]	0.281869			RYR2 [#3, 1.5177e-05]
22	rs1553460	Chr4:17804959	-	rs2485566	Chr1:235349295	RYR2 [intron]	0.281792			RYR2 [#3, 1.5177e-05]
23	rs1553460	Chr4:17804959	-	rs2269103	Chr10:33539226	NRP1 [intron]	0.281568		NRP1 [#1]
24	rs1553460	Chr4:17804959	-	rs916719	Chr6:110902242	SLC22A16 [intron]	0.281533			SLC22A16 [#106, 1.7027e-02]
25	rs1553460	Chr4:17804959	-	rs11009281	Chr10:33528820	NRP1 [intron]	0.28135		NRP1 [#1]
26	rs1553460	Chr4:17804959	-	rs7584992	Chr2:55037131	FLJ42562 [intron]	0.281127
27	rs1553460	Chr4:17804959	-	rs10500163	Chr7:145455133	CNTNAP2 [intron]	0.281094		CNTNAP2 [#3]
28	rs1553460	Chr4:17804959	-	rs4254559	Chr20:58233016	-	0.280962
29	rs1553460	Chr4:17804959	-	rs13185827	Chr5:150502813	ANXA6 [intron]	0.280925			ANXA6 [#259, 1.2604e-01]
30	rs1553460	Chr4:17804959	-	rs1514090	Chr11:22482959	-	0.280842
31	rs1553460	Chr4:17804959	-	rs17800938	Chr20:58244838	-	0.280626
32	rs1553460	Chr4:17804959	-	rs7942692	Chr11:22487200	-	0.280626
33	rs1553460	Chr4:17804959	-	rs17800962	Chr20:58248972	-	0.280428
34	rs1553460	Chr4:17804959	-	rs17402143	Chr7:145435779	CNTNAP2 [near-gene-5_10k]	0.28027		CNTNAP2 [#3]
35	rs1553460	Chr4:17804959	-	rs1034375	Chr11:102200682	-	0.280128
36	rs1553460	Chr4:17804959	-	rs820935	Chr7:109091906	-	0.280118
37	rs1553460	Chr4:17804959	-	rs12543088	Chr8:131664556	-	0.280107
38	rs1553460	Chr4:17804959	-	rs10783310	Chr12:47910575	-	0.280017
39	rs1553460	Chr4:17804959	-	rs16909583	Chr11:22490129	-	0.280012
40	rs10024436	Chr4:96736922	-	rs1553460	Chr4:17804959	-	0.279937
41	rs1553460	Chr4:17804959	-	rs2832574	Chr21:30346273	-	0.279932
42	rs1553460	Chr4:17804959	-	rs1331314	Chr10:33564687	NRP1 [intron]	0.279814		NRP1 [#1]
43	rs1553460	Chr4:17804959	-	rs17109495	Chr10:89888563	-	0.279662
44	rs1553460	Chr4:17804959	-	rs7938801	Chr11:22480656	-	0.27953
45	rs1553460	Chr4:17804959	-	rs16962569	Chr19:34311969	-	0.279505
46	rs1553460	Chr4:17804959	-	rs9320802	Chr6:121647742	C6orf170 [intron]	0.279281			C6orf170 [#253, 1.2014e-01]
47	rs1553460	Chr4:17804959	-	rs13325182	Chr3:166705102	-	0.279221
48	rs1553460	Chr4:17804959	-	rs2114517	Chr18:33609512	-	0.279181
49	rs17357756	Chr4:107674625	-	rs1553460	Chr4:17804959	-	0.279005
50	rs1553460	Chr4:17804959	-	rs10424053	Chr19:34330193	-	0.278996
51	rs1553460	Chr4:17804959	-	rs606181	Chr8:12961591	-	0.278951
52	rs1553460	Chr4:17804959	-	rs634228	Chr8:12963283	-	0.278895
53	rs1553460	Chr4:17804959	-	rs17472288	Chr8:15086749	SGCZ [intron]	0.278501			SGCZ [#159, 3.9377e-02]
54	rs1553460	Chr4:17804959	-	rs4244119	Chr1:107253495	-	0.278476
55	rs1553460	Chr4:17804959	-	rs17511652	Chr1:73735415	-	0.278419
56	rs1553460	Chr4:17804959	-	rs6135199	Chr20:14531257	MACROD2 [intron]	0.278387			MACROD2 [#150, 3.6552e-02]
57	rs1553460	Chr4:17804959	-	rs10822633	Chr10:67197290	-	0.278284
58	rs1553460	Chr4:17804959	-	rs17424028	Chr1:47990556	-	0.278222
59	rs1553460	Chr4:17804959	-	rs4445168	Chr7:130461511	-	0.278185
60	rs1553460	Chr4:17804959	-	rs2306936	Chr1:113048153	RHOC [intron]	0.278118			RHOC [#111, 2.0354e-02]
61	rs1553460	Chr4:17804959	-	rs557128	Chr8:12961683	-	0.278036
62	rs1553460	Chr4:17804959	-	rs2269087	Chr10:33570091	NRP1 [intron]	0.278002		NRP1 [#1]
63	rs1553460	Chr4:17804959	-	rs10886185	Chr10:119702423	-	0.277973
64	rs1553460	Chr4:17804959	-	rs7175526	Chr15:69202888	LOC196993 [near-gene-5_10k]	0.277889
65	rs1553460	Chr4:17804959	-	rs7601871	Chr2:130194174	-	0.277828
66	rs1553460	Chr4:17804959	-	rs2073390	Chr22:22463570	SMARCB1 [intron]	0.277773			SMARCB1 [#103, 1.5857e-02]
67	rs1553460	Chr4:17804959	-	rs12970656	Chr18:26522888	-	0.27777
68	rs1553460	Chr4:17804959	-	rs16871150	Chr7:4240039	SDK1 [intron]	0.277765		SDK1 [#1]
69	rs1553460	Chr4:17804959	-	rs2269089	Chr10:33569839	NRP1 [intron]	0.277741		NRP1 [#1]
70	rs1553460	Chr4:17804959	-	rs17071719	Chr6:110900563	SLC22A16 [intron]	0.277711			SLC22A16 [#106, 1.7027e-02]
71	rs1553460	Chr4:17804959	-	rs2118060	Chr8:97643758	SDC2 [intron]	0.27765		SDC2 [#1]
72	rs1553460	Chr4:17804959	-	rs17150816	Chr8:9828147	-	0.277603
73	rs1553460	Chr4:17804959	-	rs1010434	Chr9:73515253	TMEM2 [intron]	0.2776			TMEM2 [#207, 7.8046e-02]
74	rs1553460	Chr4:17804959	-	rs7701299	Chr5:90774380	LOC100129716 [near-gene-3_10k]	0.277567			LOC100129716 [#47, 1.6478e-03]
75	rs1553460	Chr4:17804959	-	rs41426852	Chr12:65331151	GRIP1 [intron]	0.277537		GRIP1 [#1]
76	rs1553460	Chr4:17804959	-	rs4238674	Chr16:19466334	CP110 [intron]	0.277453
77	rs1553460	Chr4:17804959	-	rs11784988	Chr8:131477891	DDEF1 [intron]	0.277434
78	rs1553460	Chr4:17804959	-	rs2505564	Chr10:36843579	PBEF2 [near-gene-3_10k]	0.277425
79	rs1553460	Chr4:17804959	-	rs10520062	Chr2:11067829	-	0.277316
80	rs1553460	Chr4:17804959	-	rs17472351	Chr8:15096243	SGCZ [intron]	0.277283			SGCZ [#159, 3.9377e-02]
81	rs1553460	Chr4:17804959	-	rs7338233	Chr13:42900538	ENOX1 [intron]	0.277238			ENOX1 [#210, 8.3039e-02]
82	rs1553460	Chr4:17804959	-	rs2565760	Chr2:124856016	CNTNAP5 [intron]	0.277213		CNTNAP5 [#1]
83	rs1553460	Chr4:17804959	-	rs1908161	Chr11:25657046	-	0.27709
84	rs1553460	Chr4:17804959	-	rs544302	Chr8:12945618	-	0.277052
85	rs1553460	Chr4:17804959	-	rs541178	Chr6:74262352	MTO1 [intron]	0.277046			MTO1 [#262, 1.2725e-01]
86	rs1553460	Chr4:17804959	-	rs8111071	Chr19:50999246	RSHL1 [intron]	0.277038
87	rs1553460	Chr4:17804959	-	rs13414989	Chr2:204699583	-	0.277003
88	rs1553460	Chr4:17804959	-	rs16937055	Chr10:36844041	PBEF2 [near-gene-3_10k]	0.276979
89	rs1553460	Chr4:17804959	-	rs16904315	Chr8:131686075	-	0.276964
90	rs1553460	Chr4:17804959	-	rs12353112	Chr9:132755693	ABL1 [near-gene-3_10k]	0.27694			ABL1 [#50, 1.7620e-03]
91	rs1553460	Chr4:17804959	-	rs356418	Chr3:8529710	LMCD1 [intron]	0.27678			LMCD1 [#147, 3.5030e-02]
92	rs1553460	Chr4:17804959	-	rs1528063	Chr2:103041725	-	0.27675
93	rs1553460	Chr4:17804959	-	rs2267029	Chr22:22447916	MMP11 [intron]	0.276744			MMP11 [#173, 4.7183e-02]
94	rs1553460	Chr4:17804959	-	rs17632819	Chr21:33336721	-	0.276737
95	rs1553460	Chr4:17804959	-	rs2285663	Chr16:19474712	C16orf62 [intron]	0.276668			C16orf62 [#294, 2.3515e-01]
96	rs1553460	Chr4:17804959	-	rs12579770	Chr12:74562689	-	0.276645
97	rs1553460	Chr4:17804959	-	rs17669535	Chr8:1231631	-	0.276633
98	rs1553460	Chr4:17804959	-	rs195507	Chr6:116302932	-	0.276623
99	rs1553460	Chr4:17804959	-	rs17512695	Chr1:73761154	-	0.27662
100	rs1553460	Chr4:17804959	-	rs2483025	Chr10:36877676	-	0.276426
101	rs1553460	Chr4:17804959	-	rs7959960	Chr12:33793335	-	0.276417
102	rs1553460	Chr4:17804959	-	rs6047641	Chr20:21739854	-	0.276412
103	rs1553460	Chr4:17804959	-	rs2483023	Chr10:36879243	-	0.276389
104	rs1553460	Chr4:17804959	-	rs535902	Chr6:74248266	MTO1 [intron]	0.276378			MTO1 [#262, 1.2725e-01]
105	rs1845182	Chr4:81949640	C4orf22 [intron]	rs1553460	Chr4:17804959	-	0.276362			C4orf22 [#171, 4.5773e-02]
106	rs1553460	Chr4:17804959	-	rs17109450	Chr10:100089641	-	0.276339
107	rs1553460	Chr4:17804959	-	rs13389963	Chr2:131507759	ARHGEF4 [intron]	0.276324			ARHGEF4 [#116, 2.1851e-02]
108	rs1553460	Chr4:17804959	-	rs9613101	Chr22:24827371	-	0.276267
109	rs1553460	Chr4:17804959	-	rs12037204	Chr1:115969319	-	0.276225
110	rs1553460	Chr4:17804959	-	rs4682618	Chr3:131755959	COL6A6 [near-gene-5_10k]	0.276147			COL6A6 [#99, 1.4883e-02]
111	rs1553460	Chr4:17804959	-	rs3894654	Chr11:85529106	-	0.27613
112	rs1553460	Chr4:17804959	-	rs11695122	Chr2:57722715	-	0.276126
113	rs1553460	Chr4:17804959	-	rs11264047	Chr1:37673002	-	0.276116
114	rs1553460	Chr4:17804959	-	rs41425946	Chr1:156645161	OR10T2 [near-gene-5_10k]	0.276092			OR10T2 [#146, 3.4445e-02]
115	rs1553460	Chr4:17804959	-	rs17796734	Chr5:58819100	PDE4D [intron]	0.276081		PDE4D [#1]
116	rs1553460	Chr4:17804959	-	rs11103845	Chr9:137392424	LOC100131900 [near-gene-3_10k]	0.276071
117	rs1553460	Chr4:17804959	-	rs380375	Chr14:58377994	-	0.276062
118	rs1553460	Chr4:17804959	-	rs2936838	Chr12:116427217	KSR2 [intron]	0.275998			KSR2 [#235, 1.0302e-01]
119	rs1553460	Chr4:17804959	-	rs779984	Chr2:124844266	CNTNAP5 [intron]	0.275947		CNTNAP5 [#1]
120	rs1553460	Chr4:17804959	-	rs11225429	Chr11:102186239	-	0.275895
121	rs1553460	Chr4:17804959	-	rs4917815	Chr10:100072946	-	0.27589
122	rs1553460	Chr4:17804959	-	rs10844701	Chr12:33803535	-	0.275885
123	rs1553460	Chr4:17804959	-	rs17465422	Chr10:8327246	-	0.275874
124	rs1553460	Chr4:17804959	-	rs1908619	Chr3:63616624	S100A1L [intron]	0.275838
125	rs1553460	Chr4:17804959	-	rs10275927	Chr7:109137247	-	0.2758
126	rs1553460	Chr4:17804959	-	rs4838493	Chr10:50182390	C10orf71 [intron]	0.275749			C10orf71 [#233, 1.0189e-01]
127	rs1553460	Chr4:17804959	-	rs9754177	Chr21:30345547	-	0.275721
128	rs1553460	Chr4:17804959	-	rs2273525	Chr20:18470933	SEC23B [intron]	0.275695			SEC23B [#192, 6.2277e-02]
129	rs1553460	Chr4:17804959	-	rs2045417	Chr17:49459208	-	0.275636
130	rs1553460	Chr4:17804959	-	rs4771882	Chr13:93192954	GPC6 [intron]	0.275633			GPC6 [#127, 2.6156e-02]
131	rs1553460	Chr4:17804959	-	rs10234772	Chr7:155740478	-	0.275619
132	rs1553460	Chr4:17804959	-	rs12289128	Chr11:102185176	-	0.275612
133	rs1553460	Chr4:17804959	-	rs372	Chr13:31383542	-	0.275535
134	rs1553460	Chr4:17804959	-	rs16999927	Chr21:24761194	-	0.275528
135	rs1553460	Chr4:17804959	-	rs917199	Chr7:39824903	-	0.275528
136	rs1553460	Chr4:17804959	-	rs17555260	Chr15:23393412	-	0.275522
137	rs1553460	Chr4:17804959	-	rs1416189	Chr6:116293364	-	0.275506
138	rs1553460	Chr4:17804959	-	rs7424996	Chr2:242620923	FLJ41327 [near-gene-3_10k]	0.275472			FLJ41327 [#38, 1.5129e-03]
139	rs1553460	Chr4:17804959	-	rs7956918	Chr12:33793212	-	0.27546
140	rs1553460	Chr4:17804959	-	rs10489211	Chr1:166579696	-	0.275432
141	rs1553460	Chr4:17804959	-	rs911012	Chr20:18654481	DTD1 [intron]	0.275401			DTD1 [#268, 1.3855e-01]
142	rs1553460	Chr4:17804959	-	rs12647131	Chr4:177767703	-	0.275399
143	rs1553460	Chr4:17804959	-	rs4432929	Chr5:90761643	LOC100129716 [intron]	0.275385			LOC100129716 [#47, 1.6478e-03]
144	rs1553460	Chr4:17804959	-	rs842433	Chr7:158243493	FAM62B [intron]	0.275349
145	rs1553460	Chr4:17804959	-	rs17237263	Chr15:33102857	-	0.275321
146	rs1553460	Chr4:17804959	-	rs285089	Chr13:97544498	-	0.275317
147	rs1553460	Chr4:17804959	-	rs17111142	Chr1:55103218	DHCR24 [intron]	0.275297			DHCR24 [#110, 1.9921e-02]
148	rs1553460	Chr4:17804959	-	rs1396328	Chr3:131738556	-	0.275284
149	rs1553460	Chr4:17804959	-	rs17011759	Chr2:75853599	-	0.275278
150	rs1553460	Chr4:17804959	-	rs17071722	Chr6:110900785	SLC22A16 [intron]	0.275277			SLC22A16 [#106, 1.7027e-02]
151	rs1553460	Chr4:17804959	-	rs12478448	Chr2:20547801	-	0.275257
152	rs1553460	Chr4:17804959	-	rs17313775	Chr7:85436441	-	0.275246
153	rs1553460	Chr4:17804959	-	rs9325744	Chr8:15091385	SGCZ [intron]	0.275235			SGCZ [#159, 3.9377e-02]
154	rs1553460	Chr4:17804959	-	rs10496073	Chr2:57754889	-	0.275229
155	rs1553460	Chr4:17804959	-	rs1016303	Chr7:39821665	-	0.275217
156	rs1553460	Chr4:17804959	-	rs753721	Chr3:1247910	CNTN6 [intron]	0.275211		CNTN6 [#2]
157	rs1553460	Chr4:17804959	-	rs7768422	Chr6:110903098	SLC22A16 [intron]	0.275153			SLC22A16 [#106, 1.7027e-02]
158	rs1553460	Chr4:17804959	-	rs12708624	Chr16:19419767	GDE1 [near-gene-3]	0.275142			GDE1 [#194, 6.5507e-02]
159	rs1553460	Chr4:17804959	-	rs11585820	Chr1:19632422	CAPZB [intron]	0.275119			CAPZB [#172, 4.6517e-02]
160	rs1553460	Chr4:17804959	-	rs17109595	Chr14:39210750	-	0.275075
161	rs1553460	Chr4:17804959	-	rs12208127	Chr6:148364844	-	0.275066
162	rs1553460	Chr4:17804959	-	rs11173120	Chr12:58395377	SLC16A7 [intron]	0.275051			SLC16A7 [#163, 4.1144e-02]
163	rs1159054	Chr4:35473559	-	rs1553460	Chr4:17804959	-	0.275049
164	rs1553460	Chr4:17804959	-	rs16979575	Chr20:18668437	DTD1 [intron]	0.275028			DTD1 [#268, 1.3855e-01]
165	rs1553460	Chr4:17804959	-	rs332545	Chr5:90815042	LOC133789 [near-gene-3_10k]	0.274917			LOC133789 [#57, 2.2079e-03]
166	rs1553460	Chr4:17804959	-	rs12701769	Chr7:39820155	-	0.274901
167	rs1553460	Chr4:17804959	-	rs10804894	Chr3:185750888	-	0.274879
168	rs1553460	Chr4:17804959	-	rs497197	Chr8:12981181	DLC1 [near-gene-3_10k]	0.274853			DLC1 [#76, 7.2934e-03]
169	rs1553460	Chr4:17804959	-	rs1895063	Chr9:72789645	TRPM3 [intron]	0.274834			TRPM3 [#85, 9.6302e-03]
170	rs1553460	Chr4:17804959	-	rs5760045	Chr22:22485614	SMARCB1 [intron]	0.274816			SMARCB1 [#103, 1.5857e-02]
171	rs1553460	Chr4:17804959	-	rs6892587	Chr5:133113307	-	0.274807
172	rs1553460	Chr4:17804959	-	rs10887363	Chr10:86515945	-	0.274773
173	rs1553460	Chr4:17804959	-	rs2415940	Chr14:45674468	-	0.274737
174	rs1553460	Chr4:17804959	-	rs10137389	Chr14:45431008	-	0.274734
175	rs1553460	Chr4:17804959	-	rs3776110	Chr5:140349574	PCDHA9 [intron]	0.274696			PCDHA9 [#198, 6.9581e-02]
176	rs1553460	Chr4:17804959	-	rs17117712	Chr5:154846914	LOC100131033 [near-gene-5_10k]	0.274658
177	rs1553460	Chr4:17804959	-	rs2439528	Chr8:97641116	SDC2 [intron]	0.274648		SDC2 [#1]
178	rs1553460	Chr4:17804959	-	rs2293613	Chr3:123125026	SLC15A2 [intron]	0.274627			SLC15A2 [#104, 1.5865e-02]
179	rs1553460	Chr4:17804959	-	rs6135208	Chr20:14544779	MACROD2 [intron]	0.274626			MACROD2 [#150, 3.6552e-02]
180	rs1553460	Chr4:17804959	-	rs17069212	Chr3:63618001	S100A1L [intron]	0.274609
181	rs1553460	Chr4:17804959	-	rs12135788	Chr1:157531167	FCER1A [intron]	0.274603			FCER1A [#113, 2.1422e-02]
182	rs1553460	Chr4:17804959	-	rs3213266	Chr19:48767476	XRCC1 [intron]	0.274559			XRCC1 [#125, 2.5894e-02]
183	rs1553460	Chr4:17804959	-	rs10506240	Chr12:42890027	TMEM117 [intron]	0.274555			TMEM117 [#200, 7.2869e-02]
184	rs1553460	Chr4:17804959	-	rs12615435	Chr2:200346754	FONG [intron]	0.274547			FONG [#29, 1.4556e-03]
185	rs1553460	Chr4:17804959	-	rs6467596	Chr7:134898394	NUP205 [intron]	0.274531			NUP205 [#218, 9.0171e-02]
186	rs1553460	Chr4:17804959	-	rs16903407	Chr5:2218975	-	0.274499
187	rs1553460	Chr4:17804959	-	rs10904831	Chr10:16971350	CUBN [intron]	0.274428			CUBN [#69, 5.3937e-03]
188	rs1389190	Chr4:81889234	C4orf22 [intron]	rs1553460	Chr4:17804959	-	0.274337			C4orf22 [#171, 4.5773e-02]
189	rs1553460	Chr4:17804959	-	rs1348402	Chr11:20484354	PRMT3 [intron]	0.2743			PRMT3 [#291, 2.1894e-01]
190	rs1553460	Chr4:17804959	-	rs12428605	Chr13:68124587	-	0.274271
191	rs1553460	Chr4:17804959	-	rs17400787	Chr1:85998940	COL24A1 [intron]	0.274263			COL24A1 [#145, 3.4086e-02]
192	rs1553460	Chr4:17804959	-	rs10844685	Chr12:33738527	-	0.274162
193	rs1553460	Chr4:17804959	-	rs1167763	Chr9:100385989	GABBR2 [intron]	0.274126		GABBR2 [#2]
194	rs1553460	Chr4:17804959	-	rs7278111	Chr21:30346615	-	0.274069
195	rs1553460	Chr4:17804959	-	rs12701770	Chr7:39828248	-	0.274067
196	rs1553460	Chr4:17804959	-	rs12050646	Chr15:51136618	-	0.274047
197	rs1553460	Chr4:17804959	-	rs17094242	Chr12:42890075	TMEM117 [intron]	0.274036			TMEM117 [#200, 7.2869e-02]
198	rs1553460	Chr4:17804959	-	rs11993523	Chr8:127845770	-	0.274024
199	rs1553460	Chr4:17804959	-	rs13897	Chr11:66087745	ACTN3 [near-gene-3]	0.274003			ACTN3 [#162, 4.1118e-02]
200	rs1553460	Chr4:17804959	-	rs4358163	Chr2:55099927	RTN4 [intron]	0.273971		RTN4 [#1]
201	rs1553460	Chr4:17804959	-	rs10987266	Chr9:128203283	FAM125B [intron]	0.273966			FAM125B [#87, 9.8431e-03]
202	rs1553460	Chr4:17804959	-	rs7900226	Chr10:50168351	C10orf71 [near-gene-5_10k]	0.273964			C10orf71 [#233, 1.0189e-01]
203	rs1553460	Chr4:17804959	-	rs17115275	Chr11:112629928	NCAM1 [intron]	0.273917		NCAM1 [#4]
204	rs1553460	Chr4:17804959	-	rs17123950	Chr14:51000212	-	0.27391
205	rs1553460	Chr4:17804959	-	rs17094330	Chr12:42906238	TMEM117 [intron]	0.27391			TMEM117 [#200, 7.2869e-02]
206	rs1553460	Chr4:17804959	-	rs2632487	Chr12:22824552	-	0.2739
207	rs1553460	Chr4:17804959	-	rs4719465	Chr7:16355038	hCG_1745121 [intron]	0.273895
208	rs1553460	Chr4:17804959	-	rs2770994	Chr5:180596306	GNB2L1 [near-gene-3]	0.273892			GNB2L1 [#123, 2.4852e-02]
209	rs1553460	Chr4:17804959	-	rs17615550	Chr10:53034313	PRKG1 [intron]	0.273872			PRKG1 [#44, 1.6044e-03]
210	rs1553460	Chr4:17804959	-	rs667900	Chr15:69202336	LOC196993 [near-gene-5_10k]	0.273869
211	rs1553460	Chr4:17804959	-	rs7477871	Chr10:34837591	PARD3 [intron]	0.273862			PARD3 [#67, 5.2249e-03]
212	rs1553460	Chr4:17804959	-	rs1175384	Chr13:44422083	NUFIP1 [intron]	0.27385			NUFIP1 [#154, 3.7200e-02]
213	rs1553460	Chr4:17804959	-	rs1002911	Chr20:16416286	KIF16B [intron]	0.273843			KIF16B [#195, 6.8375e-02]
214	rs1553460	Chr4:17804959	-	rs2544652	Chr5:72931980	-	0.273833
215	rs1553460	Chr4:17804959	-	rs10505587	Chr8:133197355	HHLA1 [near-gene-5_10k]	0.273822			HHLA1 [#72, 6.5253e-03]
216	rs1553460	Chr4:17804959	-	rs17094325	Chr12:42905248	TMEM117 [intron]	0.273812			TMEM117 [#200, 7.2869e-02]
217	rs1553460	Chr4:17804959	-	rs10994094	Chr10:61398202	C10orf40 [near-gene-5_10k]	0.273807			C10orf40 [#36, 1.5129e-03]
218	rs1553460	Chr4:17804959	-	rs17841157	Chr15:81643624	HDGFRP3 [intron]	0.273804			HDGFRP3 [#176, 5.0030e-02]
219	rs1553460	Chr4:17804959	-	rs4276040	Chr2:83967632	LOC100132398 [near-gene-5_10k]	0.2738
220	rs1553460	Chr4:17804959	-	rs10802951	Chr1:239573870	RGS7 [intron]	0.273799			RGS7 [#15, 4.0606e-04]
221	rs1553460	Chr4:17804959	-	rs5761869	Chr22:25685733	-	0.27379
222	rs1553460	Chr4:17804959	-	rs7145714	Chr14:29442516	PRKD1 [intron]	0.273768			PRKD1 [#74, 7.1380e-03]
223	rs1553460	Chr4:17804959	-	rs5767664	Chr22:46085119	-	0.273736
224	rs1553460	Chr4:17804959	-	rs4927168	Chr1:55098933	DHCR24 [intron]	0.273696			DHCR24 [#110, 1.9921e-02]
225	rs1553460	Chr4:17804959	-	rs12134670	Chr1:69023074	-	0.27369
226	rs1553460	Chr4:17804959	-	rs10507545	Chr13:46380084	-	0.273685
227	rs1553460	Chr4:17804959	-	rs7569405	Chr2:83947338	LOC100132398 [near-gene-3_10k]	0.27368
228	rs1553460	Chr4:17804959	-	rs17128212	Chr10:112716482	SHOC2 [intron]	0.273666			SHOC2 [#244, 1.0979e-01]
229	rs1553460	Chr4:17804959	-	rs2850266	Chr18:26631313	-	0.273643
230	rs1553460	Chr4:17804959	-	rs41344245	Chr2:207056162	-	0.273629
231	rs1553460	Chr4:17804959	-	rs453151	Chr15:67884729	-	0.273622
232	rs1553460	Chr4:17804959	-	rs7511946	Chr1:99348746	LOC100129620 [intron]	0.273618			LOC100129620 [#46, 1.6478e-03]
233	rs1553460	Chr4:17804959	-	rs7642460	Chr3:131757588	COL6A6 [near-gene-5_10k]	0.273615			COL6A6 [#99, 1.4883e-02]
234	rs1553460	Chr4:17804959	-	rs332536	Chr5:90829301	-	0.273608
235	rs1553460	Chr4:17804959	-	rs17206713	Chr18:64081006	-	0.273561
236	rs1553460	Chr4:17804959	-	rs1938526	Chr10:61970389	-	0.273536
237	rs1553460	Chr4:17804959	-	rs17604022	Chr7:14641589	DGKB [intron]	0.273517			DGKB [#82, 8.7935e-03]
238	rs1553460	Chr4:17804959	-	rs7523742	Chr1:241754773	AKT3 [intron]	0.273506			AKT3 [#54, 2.0024e-03]
239	rs1553460	Chr4:17804959	-	rs689657	Chr5:76812448	WDR41 [intron]	0.273489			WDR41 [#292, 2.2537e-01]
240	rs1553460	Chr4:17804959	-	rs8085703	Chr18:23408513	-	0.273487
241	rs1553460	Chr4:17804959	-	rs2795574	Chr16:6448633	A2BP1 [intron]	0.273458		A2BP1 [#2]
242	rs1553460	Chr4:17804959	-	rs17094298	Chr12:42899555	TMEM117 [intron]	0.273434			TMEM117 [#200, 7.2869e-02]
243	rs1553460	Chr4:17804959	-	rs5766751	Chr22:46095445	-	0.273401
244	rs1553460	Chr4:17804959	-	rs4739142	Chr8:79962967	-	0.273366
245	rs1553460	Chr4:17804959	-	rs12094983	Chr1:183274586	RNF2 [near-gene-5_10k]	0.273364			RNF2 [#170, 4.5492e-02]
246	rs1553460	Chr4:17804959	-	rs16827560	Chr2:148086820	-	0.27336
247	rs1553460	Chr4:17804959	-	rs10500932	Chr11:22458022	-	0.273305
248	rs1553460	Chr4:17804959	-	rs2030841	Chr2:235191523	-	0.273287
249	rs1553460	Chr4:17804959	-	rs13187257	Chr5:113239443	-	0.273278
250	rs1553460	Chr4:17804959	-	rs17069885	Chr13:77917148	-	0.273258
251	rs12639952	Chr4:81712638	C4orf22 [intron]	rs1553460	Chr4:17804959	-	0.273231			C4orf22 [#171, 4.5773e-02]
252	rs1553460	Chr4:17804959	-	rs1742673	Chr14:45642242	-	0.27322
253	rs1553460	Chr4:17804959	-	rs3920792	Chr6:79958059	HMGN3 [near-gene-3_10k]	0.273198			HMGN3 [#178, 5.1931e-02]
254	rs1553460	Chr4:17804959	-	rs1742656	Chr14:45647127	-	0.273171
255	rs1553460	Chr4:17804959	-	rs9558801	Chr13:106073891	-	0.273155
256	rs1553460	Chr4:17804959	-	rs11175490	Chr12:63321112	RASSF3 [intron]	0.273152			RASSF3 [#256, 1.2419e-01]
257	rs1553460	Chr4:17804959	-	rs4764749	Chr12:99642150	-	0.273142
258	rs1553460	Chr4:17804959	-	rs41377155	Chr3:95480564	-	0.27314
259	rs1553460	Chr4:17804959	-	rs16943762	Chr18:23407160	-	0.273124
260	rs1553460	Chr4:17804959	-	rs10976014	Chr9:7050854	JMJD2C [intron]	0.273104
261	rs1553460	Chr4:17804959	-	rs12132720	Chr1:69024545	-	0.2731
262	rs1553460	Chr4:17804959	-	rs6581563	Chr12:63116833	XPOT [intron]	0.273097			XPOT [#209, 8.0150e-02]
263	rs1553460	Chr4:17804959	-	rs6453313	Chr5:76843261	-	0.273097
264	rs1553460	Chr4:17804959	-	rs2145247	Chr20:18628688	DTD1 [intron]	0.273087			DTD1 [#268, 1.3855e-01]
265	rs1553460	Chr4:17804959	-	rs495325	Chr13:31342533	-	0.273086
266	rs1553460	Chr4:17804959	-	rs17094228	Chr12:42888413	TMEM117 [intron]	0.27305			TMEM117 [#200, 7.2869e-02]
267	rs1553460	Chr4:17804959	-	rs12040650	Chr1:183253348	-	0.273048
268	rs1553460	Chr4:17804959	-	rs11199389	Chr10:122294432	PPAPDC1A [intron]	0.273041			PPAPDC1A [#216, 8.7017e-02]
269	rs1553460	Chr4:17804959	-	rs7226123	Chr17:36138892	KRT223P [near-gene-5_10k]	0.273033			KRT223P [#55, 2.0454e-03]
270	rs1553460	Chr4:17804959	-	rs1896867	Chr15:19886462	OR4N4 [near-gene-3_10k]	0.273018			OR4N4 [#187, 5.9235e-02]
271	rs1553460	Chr4:17804959	-	rs7179102	Chr15:95524122	-	0.273002
272	rs1553460	Chr4:17804959	-	rs17119611	Chr1:99362084	LOC100129620 [intron]	0.27298			LOC100129620 [#46, 1.6478e-03]
273	rs1553460	Chr4:17804959	-	rs6864053	Chr5:51465186	-	0.272974
274	rs1553460	Chr4:17804959	-	rs17069703	Chr5:167403484	ODZ2 [intron]	0.272964			ODZ2 [#97, 1.4798e-02]
275	rs1553460	Chr4:17804959	-	rs9533481	Chr13:42887185	ENOX1 [intron]	0.272959			ENOX1 [#210, 8.3039e-02]
276	rs1553460	Chr4:17804959	-	rs7960940	Chr12:26520635	ITPR2 [intron]	0.272951			ITPR2 [#12, 2.5272e-04]
277	rs1553460	Chr4:17804959	-	rs10490886	Chr3:62684434	CADPS [intron]	0.272923			CADPS [#19, 7.4613e-04]
278	rs1553460	Chr4:17804959	-	rs8035802	Chr15:95529025	-	0.272909
279	rs1553460	Chr4:17804959	-	rs1691341	Chr6:74376024	SLC17A5 [intron]	0.272899			SLC17A5 [#95, 1.3390e-02]
280	rs1553460	Chr4:17804959	-	rs10970664	Chr9:31997023	-	0.272886
281	rs1553460	Chr4:17804959	-	rs326032	Chr5:125279309	-	0.272863
282	rs1553460	Chr4:17804959	-	rs9951107	Chr18:72566983	-	0.272849
283	rs1553460	Chr4:17804959	-	rs12121638	Chr1:68989653	-	0.272848
284	rs1553460	Chr4:17804959	-	rs1351516	Chr15:58234912	-	0.272839
285	rs1553460	Chr4:17804959	-	rs764322	Chr1:170454695	DNM3 [intron]	0.27283			DNM3 [#140, 3.1860e-02]
286	rs1553460	Chr4:17804959	-	rs4562009	Chr5:180425780	LOC100133108 [near-gene-3_10k]	0.272828
287	rs1553460	Chr4:17804959	-	rs1932943	Chr20:14541867	MACROD2 [intron]	0.272828			MACROD2 [#150, 3.6552e-02]
288	rs1553460	Chr4:17804959	-	rs996215	Chr15:44577114	-	0.272826
289	rs1553460	Chr4:17804959	-	rs510340	Chr6:74109531	DPPA5 [near-gene-3_10k]	0.272809			DPPA5 [#282, 1.7424e-01]
290	rs1553460	Chr4:17804959	-	rs17123623	Chr12:47918227	-	0.272804
291	rs1553460	Chr4:17804959	-	rs1922270	Chr12:103345623	-	0.272767
292	rs1553460	Chr4:17804959	-	rs2633595	Chr3:113585255	-	0.272747
293	rs1553460	Chr4:17804959	-	rs17094169	Chr12:42843146	TMEM117 [intron]	0.27273			TMEM117 [#200, 7.2869e-02]
294	rs1553460	Chr4:17804959	-	rs11002003	Chr10:78498167	KCNMA1 [intron]	0.27272			KCNMA1 [#6, 5.3725e-05]
295	rs1553460	Chr4:17804959	-	rs1048194	Chr16:79622203	CENPN [utr-3]	0.272704			CENPN [#261, 1.2666e-01]
296	rs1553460	Chr4:17804959	-	rs11857728	Chr15:48587130	USP50 [intron]	0.272696			USP50 [#215, 8.5929e-02]
297	rs1553460	Chr4:17804959	-	rs16843614	Chr2:210303569	MAP2 [utr-3]	0.272694			MAP2 [#4, 1.9450e-05]
298	rs1553460	Chr4:17804959	-	rs622702	Chr13:31340347	-	0.27269
299	rs1553460	Chr4:17804959	-	rs17158059	Chr15:81640965	HDGFRP3 [intron]	0.272689			HDGFRP3 [#176, 5.0030e-02]
300	rs1553460	Chr4:17804959	-	rs792624	Chr7:124603445	-	0.272667
301	rs1553460	Chr4:17804959	-	rs11637483	Chr15:43748189	SQRDL [intron]	0.272658			SQRDL [#199, 7.1721e-02]
302	rs1553460	Chr4:17804959	-	rs674708	Chr6:74273999	MTO1 [near-gene-3_10k]	0.272648			MTO1 [#262, 1.2725e-01]
303	rs1553460	Chr4:17804959	-	rs17143755	Chr5:117559580	-	0.272629
304	rs1553460	Chr4:17804959	-	rs712418	Chr14:44272993	-	0.272625
305	rs1553460	Chr4:17804959	-	rs654973	Chr6:74326853	-	0.272612
306	rs1553460	Chr4:17804959	-	rs1078197	Chr1:228841474	COG2 [near-gene-5_10k]	0.272604			COG2 [#189, 5.9712e-02]
307	rs1553460	Chr4:17804959	-	rs9403902	Chr6:148350022	-	0.272591
308	rs1553460	Chr4:17804959	-	rs2832596	Chr21:30388293	-	0.272582
309	rs1553460	Chr4:17804959	-	rs17371809	Chr9:35547804	RUSC2 [intron]	0.27257			RUSC2 [#229, 9.9394e-02]
310	rs1553460	Chr4:17804959	-	rs3767435	Chr1:165634924	POU2F1 [intron]	0.272569			POU2F1 [#136, 3.0182e-02]
311	rs1553460	Chr4:17804959	-	rs16869925	Chr8:104052560	-	0.272499
312	rs1553460	Chr4:17804959	-	rs7263316	Chr20:19632036	SLC24A3 [intron]	0.272495			SLC24A3 [#78, 8.2326e-03]
313	rs1553460	Chr4:17804959	-	rs17067111	Chr3:62697011	CADPS [intron]	0.272494			CADPS [#19, 7.4613e-04]
314	rs1553460	Chr4:17804959	-	rs7330971	Chr13:93185450	GPC6 [intron]	0.272482			GPC6 [#127, 2.6156e-02]
315	rs1553460	Chr4:17804959	-	rs7961812	Chr12:9744917	CLEC2D [near-gene-3_10k]	0.272479			CLEC2D [#115, 2.1607e-02]
316	rs1553460	Chr4:17804959	-	rs6842568	Chr4:146721342	-	0.272469
317	rs1553460	Chr4:17804959	-	rs7308279	Chr12:27867735	-	0.272446
318	rs1553460	Chr4:17804959	-	rs1120960	Chr14:45516774	-	0.272446
319	rs1553460	Chr4:17804959	-	rs9869251	Chr3:104471069	-	0.272443
320	rs1553460	Chr4:17804959	-	rs41395945	Chr21:30430160	-	0.272437
321	rs1553460	Chr4:17804959	-	rs326022	Chr5:125306885	-	0.272427
322	rs1495484	Chr4:81622698	C4orf22 [intron]	rs1553460	Chr4:17804959	-	0.272423			C4orf22 [#171, 4.5773e-02]
323	rs1553460	Chr4:17804959	-	rs2581229	Chr2:192852719	-	0.272401
324	rs1553460	Chr4:17804959	-	rs10917157	Chr1:22325911	WNT4 [intron]	0.272382			WNT4 [#68, 5.2807e-03]
325	rs1553460	Chr4:17804959	-	rs364734	Chr6:74366122	SLC17A5 [intron]	0.272372			SLC17A5 [#95, 1.3390e-02]
326	rs1553460	Chr4:17804959	-	rs217242	Chr11:1941487	MRPL23 [near-gene-3_10k]	0.272366			MRPL23 [#285, 1.8195e-01]
327	rs1553460	Chr4:17804959	-	rs1376349	Chr7:127657864	LOC100131212 [near-gene-3_10k]	0.272348
328	rs1553460	Chr4:17804959	-	rs2795573	Chr16:6448614	A2BP1 [intron]	0.272346		A2BP1 [#2]
329	rs1553460	Chr4:17804959	-	rs10516175	Chr4:5722378	EVC2 [intron]	0.272345			EVC2 [#77, 8.2021e-03]
330	rs1553460	Chr4:17804959	-	rs9327478	Chr5:127878028	FBN2 [intron]	0.272342			FBN2 [#73, 7.0863e-03]
331	rs1553460	Chr4:17804959	-	rs3120134	Chr10:132136144	-	0.272324
332	rs1553460	Chr4:17804959	-	rs2161727	Chr16:77609203	WWOX [intron]	0.272319			WWOX [#144, 3.3120e-02]
333	rs1553460	Chr4:17804959	-	rs739256	Chr22:25669184	-	0.272314
334	rs1553460	Chr4:17804959	-	rs17093973	Chr12:42654293	TMEM117 [intron]	0.272294			TMEM117 [#200, 7.2869e-02]
335	rs1553460	Chr4:17804959	-	rs7533764	Chr1:224878854	ITPKB [near-gene-3_10k]	0.27229			ITPKB [#14, 3.6639e-04]
336	rs1553460	Chr4:17804959	-	rs4236625	Chr7:127670931	LEP [intron]	0.272277		LEP [#1]
337	rs1553460	Chr4:17804959	-	rs623441	Chr13:31340015	-	0.272247
338	rs1553460	Chr4:17804959	-	rs34341363	Chr6:82822555	-	0.272224
339	rs1553460	Chr4:17804959	-	rs7104323	Chr11:90440223	-	0.27221
340	rs1553460	Chr4:17804959	-	rs11699291	Chr20:46330350	-	0.272204
341	rs1553460	Chr4:17804959	-	rs17371767	Chr9:35547734	RUSC2 [intron]	0.272204			RUSC2 [#229, 9.9394e-02]
342	rs1553460	Chr4:17804959	-	rs1888703	Chr9:5973508	KIAA2026 [intron]	0.272203			KIAA2026 [#174, 4.8676e-02]
343	rs1553460	Chr4:17804959	-	rs16843618	Chr2:210304065	MAP2 [utr-3]	0.272203			MAP2 [#4, 1.9450e-05]
344	rs1553460	Chr4:17804959	-	rs17418864	Chr1:163999106	TMCO1 [intron]	0.272203			TMCO1 [#272, 1.4923e-01]
345	rs1553460	Chr4:17804959	-	rs575107	Chr9:112623729	-	0.272166
346	rs1553460	Chr4:17804959	-	rs7638484	Chr3:119787909	-	0.27216
347	rs1553460	Chr4:17804959	-	rs1121915	Chr2:15853157	-	0.272153
348	rs1553460	Chr4:17804959	-	rs1567645	Chr8:79986266	-	0.272139
349	rs1553460	Chr4:17804959	-	rs16979132	Chr20:18360208	C20orf12 [intron]	0.272124
350	rs1553460	Chr4:17804959	-	rs16968965	Chr18:33312969	BRUNOL4 [intron]	0.27211
351	rs1553460	Chr4:17804959	-	rs1109030	Chr20:18454677	SEC23B [intron]	0.272092			SEC23B [#192, 6.2277e-02]
352	rs1553460	Chr4:17804959	-	rs10246606	Chr7:90664063	PFTK1 [intron]	0.272091
353	rs1553460	Chr4:17804959	-	rs4079357	Chr6:74371962	SLC17A5 [intron]	0.272077			SLC17A5 [#95, 1.3390e-02]
354	rs1553460	Chr4:17804959	-	rs332537	Chr5:90830729	-	0.272066
355	rs1553460	Chr4:17804959	-	rs2355818	Chr2:52372424	-	0.272065
356	rs1553460	Chr4:17804959	-	rs10500279	Chr19:43726908	RYR1 [intron]	0.272062			RYR1 [#2, 2.1142e-06]
357	rs1553460	Chr4:17804959	-	rs17105685	Chr14:76834445	POMT2 [intron]	0.272009			POMT2 [#255, 1.2320e-01]
358	rs1553460	Chr4:17804959	-	rs9446964	Chr6:74399417	SLC17A5 [intron]	0.272002			SLC17A5 [#95, 1.3390e-02]
359	rs1553460	Chr4:17804959	-	rs2122627	Chr7:127670559	LEP [intron]	0.271997		LEP [#1]
360	rs1553460	Chr4:17804959	-	rs17511442	Chr3:104488465	-	0.271993
361	rs1553460	Chr4:17804959	-	rs17741234	Chr21:34570976	-	0.271992
362	rs1553460	Chr4:17804959	-	rs11687043	Chr2:210308278	MAP2 [near-gene-3_10k]	0.271985			MAP2 [#4, 1.9450e-05]
363	rs1553460	Chr4:17804959	-	rs4956286	Chr4:142455070	-	0.271973
364	rs1553460	Chr4:17804959	-	rs327867	Chr5:125245266	LOC100130551 [near-gene-3_10k]	0.271972
365	rs1553460	Chr4:17804959	-	rs9300780	Chr13:102483221	-	0.271964
366	rs1553460	Chr4:17804959	-	rs7190644	Chr16:19501671	C16orf62 [intron]	0.271963			C16orf62 [#294, 2.3515e-01]
367	rs1553460	Chr4:17804959	-	rs6759673	Chr2:55019655	FLJ42562 [intron]	0.271942
368	rs1553460	Chr4:17804959	-	rs13242084	Chr7:145557203	CNTNAP2 [intron]	0.27194		CNTNAP2 [#3]
369	rs706328	Chr4:140730662	-	rs1553460	Chr4:17804959	-	0.271935
370	rs1553460	Chr4:17804959	-	rs11612257	Chr12:42893208	TMEM117 [intron]	0.271931			TMEM117 [#200, 7.2869e-02]
371	rs1553460	Chr4:17804959	-	rs17190751	Chr15:57102927	RNF111 [intron]	0.271927			RNF111 [#286, 1.8436e-01]
372	rs1553460	Chr4:17804959	-	rs791607	Chr7:127660071	LOC100131212 [near-gene-3_10k]	0.271926
373	rs12500169	Chr4:83863750	SCD5 [intron]	rs1553460	Chr4:17804959	-	0.271921			SCD5 [#137, 3.1320e-02]
374	rs1553460	Chr4:17804959	-	rs7521282	Chr1:186409688	-	0.271916
375	rs1553460	Chr4:17804959	-	rs3757108	Chr6:74421899	SLC17A5 [near-gene-5_10k]	0.271902			SLC17A5 [#95, 1.3390e-02]
376	rs1553460	Chr4:17804959	-	rs9446955	Chr6:74395913	SLC17A5 [intron]	0.271865			SLC17A5 [#95, 1.3390e-02]
377	rs1553460	Chr4:17804959	-	rs16865129	Chr2:6468030	-	0.271858
378	rs1553460	Chr4:17804959	-	rs16986002	Chr21:30420056	-	0.271852
379	rs1553460	Chr4:17804959	-	rs11235496	Chr11:71816226	CLPB [intron]	0.271836			CLPB [#258, 1.2590e-01]
380	rs17006171	Chr4:83866085	SCD5 [intron]	rs1553460	Chr4:17804959	-	0.271804			SCD5 [#137, 3.1320e-02]
381	rs6534447	Chr4:76224916	-	rs1553460	Chr4:17804959	-	0.271788
382	rs1553460	Chr4:17804959	-	rs10510918	Chr3:64895068	-	0.271778
383	rs1553460	Chr4:17804959	-	rs6497287	Chr15:26113882	HERC2 [intron]	0.271777			HERC2 [#188, 5.9397e-02]
384	rs1553460	Chr4:17804959	-	rs527606	Chr6:74402893	SLC17A5 [intron]	0.271776			SLC17A5 [#95, 1.3390e-02]
385	rs1553460	Chr4:17804959	-	rs4	Chr13:31345222	-	0.271754
386	rs1553460	Chr4:17804959	-	rs983829	Chr2:115610426	DPP10 [intron]	0.271744	DPP10 (rs13386690)	DPP10 [#3]
387	rs1553460	Chr4:17804959	-	rs11676050	Chr2:1599324	-	0.271737
388	rs41434655	Chr4:141298171	MAML3 [near-gene-5_10k]	rs1553460	Chr4:17804959	-	0.271727			MAML3 [#254, 1.2085e-01]
389	rs1553460	Chr4:17804959	-	rs7975557	Chr12:9744964	CLEC2D [near-gene-3_10k]	0.271725			CLEC2D [#115, 2.1607e-02]
390	rs1553460	Chr4:17804959	-	rs2033481	Chr19:19478134	GATAD2A [utr-3]	0.271708			GATAD2A [#141, 3.2102e-02]
391	rs1553460	Chr4:17804959	-	rs10232457	Chr7:87300451	RUNDC3B [near-gene-3_10k]	0.2717			RUNDC3B [#241, 1.0773e-01]
392	rs1553460	Chr4:17804959	-	rs1907878	Chr3:104487162	-	0.27169
393	rs1553460	Chr4:17804959	-	rs10023696	Chr4:166290424	-	0.271688
394	rs1553460	Chr4:17804959	-	rs17146028	Chr10:9451642	-	0.271685
395	rs1553460	Chr4:17804959	-	rs886206	Chr19:62575864	ZNF547 [intron]	0.271676			ZNF547 [#267, 1.3538e-01]
396	rs1553460	Chr4:17804959	-	rs10835855	Chr11:32165526	-	0.271675
397	rs1553460	Chr4:17804959	-	rs7637554	Chr3:146997721	-	0.271671
398	rs1553460	Chr4:17804959	-	rs11216690	Chr11:117395377	-	0.271659
399	rs1553460	Chr4:17804959	-	rs6685064	Chr1:1201155	UBE2J2 [near-gene-5_10k]	0.271627			UBE2J2 [#275, 1.5268e-01]
400	rs1553460	Chr4:17804959	-	rs17674039	Chr16:81469875	CDH13 [intron]	0.271625			CDH13 [#86, 9.6977e-03]
401	rs1553460	Chr4:17804959	-	rs17701406	Chr17:11378755	FLJ45455 [intron]	0.271619
402	rs1553460	Chr4:17804959	-	rs1742669	Chr14:45605810	-	0.271601
403	rs1553460	Chr4:17804959	-	rs10897605	Chr11:79771764	-	0.271598
404	rs1553460	Chr4:17804959	-	rs791608	Chr7:127660228	LEP [near-gene-5_10k]	0.271588		LEP [#1]
405	rs1553460	Chr4:17804959	-	rs11150145	Chr16:77812382	WWOX [near-gene-3_10k]	0.271583			WWOX [#144, 3.3120e-02]
406	rs1553460	Chr4:17804959	-	rs2826381	Chr21:20842781	-	0.271574
407	rs1553460	Chr4:17804959	-	rs7723550	Chr5:113240016	-	0.271571
408	rs1553460	Chr4:17804959	-	rs17289611	Chr7:105973472	-	0.271557
409	rs1553460	Chr4:17804959	-	rs4093501	Chr10:63765855	-	0.271552
410	rs1553460	Chr4:17804959	-	rs11781200	Chr8:69286818	DEPDC2 [intron]	0.271539
411	rs1553460	Chr4:17804959	-	rs760172	Chr21:40457972	DSCAM [intron]	0.271538		DSCAM [#1]
412	rs1553460	Chr4:17804959	-	rs2630779	Chr12:37330921	CPNE8 [near-gene-3]	0.271538			CPNE8 [#160, 3.9514e-02]
413	rs1553460	Chr4:17804959	-	rs1946731	Chr4:142466937	-	0.271538
414	rs1553460	Chr4:17804959	-	rs17090498	Chr13:62507470	-	0.271536
415	rs1553460	Chr4:17804959	-	rs9558798	Chr13:106072243	-	0.271529
416	rs1553460	Chr4:17804959	-	rs12367738	Chr12:103364490	CHST11 [near-gene-5_10k]	0.271522			CHST11 [#179, 5.2881e-02]
417	rs1553460	Chr4:17804959	-	rs2304401	Chr2:11678760	GREB1 [intron]	0.271518			GREB1 [#65, 4.3262e-03]
418	rs1553460	Chr4:17804959	-	rs17094292	Chr12:42898828	TMEM117 [intron]	0.271515			TMEM117 [#200, 7.2869e-02]
419	rs1553460	Chr4:17804959	-	rs12038986	Chr1:5145678	-	0.271506
420	rs1553460	Chr4:17804959	-	rs16979233	Chr20:18404379	POLR3F [intron]	0.271506			POLR3F [#201, 7.3208e-02]
421	rs1553460	Chr4:17804959	-	rs3768813	Chr2:210263509	MAP2 [intron]	0.271494			MAP2 [#4, 1.9450e-05]
422	rs1553460	Chr4:17804959	-	rs6895541	Chr5:135295707	FBXL21 [near-gene-5_10k]	0.271493	FBXL21 (rs17701996)		FBXL21 [#264, 1.3039e-01]
423	rs1553460	Chr4:17804959	-	rs17709930	Chr15:51094957	-	0.271483
424	rs1553460	Chr4:17804959	-	rs17046569	Chr2:55073303	RTN4 [intron]	0.271473		RTN4 [#1]
425	rs1553460	Chr4:17804959	-	rs16967061	Chr16:62710790	-	0.271465
426	rs1553460	Chr4:17804959	-	rs41380348	Chr10:72802960	SLC29A3 [near-gene-3_10k]	0.27146			SLC29A3 [#134, 2.9109e-02]
427	rs1553460	Chr4:17804959	-	rs262865	Chr5:169094611	DOCK2 [intron]	0.271452			DOCK2 [#238, 1.0475e-01]
428	rs1553460	Chr4:17804959	-	rs4539728	Chr19:19292480	KIAA0892 [near-gene-5]	0.27145
429	rs1553460	Chr4:17804959	-	rs17744504	Chr9:1408670	-	0.271449
430	rs1553460	Chr4:17804959	-	rs10483291	Chr14:24489726	STXBP6 [intron]	0.271435			STXBP6 [#129, 2.7864e-02]
431	rs1553460	Chr4:17804959	-	rs13383369	Chr2:204584954	-	0.271433
432	rs1553460	Chr4:17804959	-	rs7303909	Chr12:42674667	TMEM117 [intron]	0.271425			TMEM117 [#200, 7.2869e-02]
433	rs1553460	Chr4:17804959	-	rs17070210	Chr13:78223028	-	0.271425
434	rs1553460	Chr4:17804959	-	rs763971	Chr14:88841882	FOXN3 [intron]	0.27142			FOXN3 [#92, 1.2566e-02]
435	rs1553460	Chr4:17804959	-	rs34618866	Chr5:158938017	-	0.271414
436	rs1553460	Chr4:17804959	-	rs17302525	Chr21:46788563	DIP2A [intron]	0.271413			DIP2A [#206, 7.7536e-02]
437	rs2867785	Chr4:81931473	C4orf22 [intron]	rs1553460	Chr4:17804959	-	0.271409			C4orf22 [#171, 4.5773e-02]
438	rs1553460	Chr4:17804959	-	rs332551	Chr5:90823071	-	0.271408
439	rs1553460	Chr4:17804959	-	rs3746367	Chr20:61505547	KCNQ2 [near-gene-3_10k]	0.271399			KCNQ2 [#8, 7.6972e-05]
440	rs1553460	Chr4:17804959	-	rs7801337	Chr7:87339158	SLC25A40 [intron]	0.271398			SLC25A40 [#237, 1.0365e-01]
441	rs1553460	Chr4:17804959	-	rs1992992	Chr3:36123478	-	0.271361
442	rs1553460	Chr4:17804959	-	rs17666904	Chr10:54341932	-	0.271348
443	rs1553460	Chr4:17804959	-	rs17239044	Chr16:81035713	-	0.271342
444	rs1553460	Chr4:17804959	-	rs7010758	Chr8:84868076	-	0.271336
445	rs3974414	Chr4:106671237	ATP5EP1 [near-gene-5_10k]	rs1553460	Chr4:17804959	-	0.271332			ATP5EP1 [#30, 1.4556e-03]
446	rs1553460	Chr4:17804959	-	rs3770979	Chr2:207159839	ADAM23 [intron]	0.271328			ADAM23 [#185, 5.7521e-02]
447	rs1553460	Chr4:17804959	-	rs11583187	Chr1:19626434	CAPZB [intron]	0.271327			CAPZB [#172, 4.6517e-02]
448	rs1553460	Chr4:17804959	-	rs6946720	Chr7:16343960	hCG_1745121 [intron]	0.271309
449	rs1553460	Chr4:17804959	-	rs4932206	Chr15:87369933	-	0.271308
450	rs1553460	Chr4:17804959	-	rs17034079	Chr1:115972284	-	0.271306
451	rs1553460	Chr4:17804959	-	rs11246751	Chr12:130741207	-	0.271303
452	rs1553460	Chr4:17804959	-	rs1474929	Chr20:55034283	-	0.271294
453	rs1553460	Chr4:17804959	-	rs16922782	Chr8:58982306	-	0.271291
454	rs1553460	Chr4:17804959	-	rs17644335	Chr1:196178713	-	0.271289
455	rs1553460	Chr4:17804959	-	rs11016249	Chr10:130138328	-	0.271276
456	rs1553460	Chr4:17804959	-	rs11680007	Chr2:210355059	C2orf21 [intron]	0.271272
457	rs1553460	Chr4:17804959	-	rs41447448	Chr1:115992668	VANGL1 [intron]	0.271253			VANGL1 [#273, 1.4938e-01]
458	rs1553460	Chr4:17804959	-	rs6908777	Chr6:18210349	-	0.271249
459	rs1553460	Chr4:17804959	-	rs3218480	Chr7:151987547	XRCC2 [intron]	0.271247			XRCC2 [#222, 9.2393e-02]
460	rs1553460	Chr4:17804959	-	rs8063463	Chr16:19403812	TMC5 [intron]	0.271236			TMC5 [#287, 1.9859e-01]
461	rs1553460	Chr4:17804959	-	rs2035413	Chr5:113232435	-	0.271233
462	rs1553460	Chr4:17804959	-	rs1304118	Chr3:104472940	-	0.271226
463	rs1553460	Chr4:17804959	-	rs636166	Chr6:74373717	SLC17A5 [intron]	0.271211			SLC17A5 [#95, 1.3390e-02]
464	rs1553460	Chr4:17804959	-	rs10519805	Chr4:147541832	SLC10A7 [intron]	0.271209			SLC10A7 [#101, 1.5190e-02]
465	rs1553460	Chr4:17804959	-	rs473078	Chr6:74374986	SLC17A5 [intron]	0.271209			SLC17A5 [#95, 1.3390e-02]
466	rs1553460	Chr4:17804959	-	rs17774745	Chr17:45480626	ITGA3 [near-gene-5_10k]	0.271207			ITGA3 [#7, 6.8573e-05]
467	rs1553460	Chr4:17804959	-	rs6432275	Chr2:12335983	-	0.271205
468	rs1553460	Chr4:17804959	-	rs2721788	Chr7:24639314	MPP6 [intron]	0.271186			MPP6 [#226, 9.6547e-02]
469	rs1553460	Chr4:17804959	-	rs2114143	Chr4:188051995	MRPS36P2 [near-gene-5_10k]	0.271178			MRPS36P2 [#27, 1.4556e-03]
470	rs1553460	Chr4:17804959	-	rs41467745	Chr9:1391898	-	0.271171
471	rs1553460	Chr4:17804959	-	rs10129671	Chr14:45451570	-	0.271169
472	rs1553460	Chr4:17804959	-	rs9318580	Chr13:78230056	-	0.271159
473	rs1553460	Chr4:17804959	-	rs10996614	Chr10:67158548	-	0.271157
474	rs1553460	Chr4:17804959	-	rs911011	Chr20:18665018	DTD1 [intron]	0.271154			DTD1 [#268, 1.3855e-01]
475	rs1553460	Chr4:17804959	-	rs9812755	Chr3:123808647	PARP15 [near-gene-5_10k]	0.271153			PARP15 [#249, 1.1314e-01]
476	rs1553460	Chr4:17804959	-	rs4402112	Chr1:242064416	AKT3 [intron]	0.271146			AKT3 [#54, 2.0024e-03]
477	rs13112986	Chr4:103178171	BANK1 [intron]	rs1553460	Chr4:17804959	-	0.271125			BANK1 [#108, 1.8291e-02]
478	rs1553460	Chr4:17804959	-	rs6015477	Chr20:57357749	-	0.271123
479	rs1553460	Chr4:17804959	-	rs988719	Chr3:36155241	-	0.271114
480	rs1553460	Chr4:17804959	-	rs1529783	Chr1:54902152	C1orf175 [intron]	0.271112
481	rs1553460	Chr4:17804959	-	rs9555258	Chr13:106072164	-	0.2711
482	rs1553460	Chr4:17804959	-	rs16872077	Chr6:12031901	-	0.271081
483	rs1553460	Chr4:17804959	-	rs16948302	Chr16:77272891	WWOX [intron]	0.271062			WWOX [#144, 3.3120e-02]
484	rs1553460	Chr4:17804959	-	rs10743113	Chr11:9604900	-	0.271053
485	rs1553460	Chr4:17804959	-	rs6774407	Chr3:3648983	-	0.271048
486	rs1553460	Chr4:17804959	-	rs1681731	Chr10:118544750	-	0.271044
487	rs1553460	Chr4:17804959	-	rs17034120	Chr3:36099145	-	0.271037
488	rs1553460	Chr4:17804959	-	rs17435195	Chr3:69702681	-	0.271033
489	rs1553460	Chr4:17804959	-	rs2134397	Chr12:37221603	-	0.271022
490	rs2090118	Chr4:99606850	TSPAN5 [near-gene-3_10k]	rs1553460	Chr4:17804959	-	0.27102			TSPAN5 [#88, 1.0675e-02]
491	rs6815002	Chr4:136956243	-	rs1553460	Chr4:17804959	-	0.270996
492	rs1553460	Chr4:17804959	-	rs11166934	Chr8:136087629	-	0.270986
493	rs1553460	Chr4:17804959	-	rs17034111	Chr3:36093503	-	0.270978
494	rs1553460	Chr4:17804959	-	rs855471	Chr9:33599013	TRBV20OR9-2 [near-gene-5_10k]	0.270975			TRBV20OR9-2 [#58, 2.2375e-03]
495	rs1553460	Chr4:17804959	-	rs13401780	Chr2:55148420	-	0.270968
496	rs1553460	Chr4:17804959	-	rs2497136	Chr6:84853288	C6orf117 [intron]	0.270967
497	rs1553460	Chr4:17804959	-	rs10239908	Chr7:87335259	SLC25A40 [intron]	0.270963			SLC25A40 [#237, 1.0365e-01]
498	rs1553460	Chr4:17804959	-	rs2709855	Chr7:158284612	FAM62B [intron]	0.270949
499	rs1553460	Chr4:17804959	-	rs2191912	Chr2:210314488	MAP2 [near-gene-3_10k]	0.270942			MAP2 [#4, 1.9450e-05]
500	rs1553460	Chr4:17804959	-	rs10515803	Chr5:159407443	TTC1 [intron]	0.27094			TTC1 [#80, 8.5621e-03]
501	rs1553460	Chr4:17804959	-	rs1880450	Chr1:199504390	-	0.270936
502	rs1553460	Chr4:17804959	-	rs17071854	Chr3:64898934	-	0.270933
503	rs12642021	Chr4:20870689	KCNIP4 [intron]	rs1553460	Chr4:17804959	-	0.270925			KCNIP4 [#60, 2.4900e-03]
504	rs1553460	Chr4:17804959	-	rs16843453	Chr2:210264582	MAP2 [intron]	0.270921			MAP2 [#4, 1.9450e-05]
505	rs1553460	Chr4:17804959	-	rs11138830	Chr9:71275276	APBA1 [intron]	0.270914			APBA1 [#20, 9.0922e-04]
506	rs1553460	Chr4:17804959	-	rs878744	Chr9:1420163	-	0.270909
507	rs1553460	Chr4:17804959	-	rs10487592	Chr7:7273990	-	0.270874
508	rs1553460	Chr4:17804959	-	rs3792020	Chr2:43870692	DYNC2LI1 [intron]	0.270869			DYNC2LI1 [#246, 1.1075e-01]
509	rs1553460	Chr4:17804959	-	rs3761996	Chr6:143422795	AIG1 [near-gene-5]	0.270861			AIG1 [#290, 2.0656e-01]
510	rs1553460	Chr4:17804959	-	rs6081259	Chr20:18558874	DTD1 [intron]	0.270852			DTD1 [#268, 1.3855e-01]
511	rs1553460	Chr4:17804959	-	rs10506235	Chr12:42797754	TMEM117 [intron]	0.27085			TMEM117 [#200, 7.2869e-02]
512	rs1553460	Chr4:17804959	-	rs926962	Chr21:25845573	-	0.27085
513	rs1553460	Chr4:17804959	-	rs476838	Chr6:74374563	SLC17A5 [intron]	0.270816			SLC17A5 [#95, 1.3390e-02]
514	rs1553460	Chr4:17804959	-	rs2704774	Chr2:146193541	-	0.270812
515	rs1553460	Chr4:17804959	-	rs7987211	Chr13:41864734	-	0.270805
516	rs1553460	Chr4:17804959	-	rs12273784	Chr11:39910933	-	0.270802
517	rs1553460	Chr4:17804959	-	rs2021808	Chr7:127656927	LOC100131212 [near-gene-3_10k]	0.270802
518	rs1553460	Chr4:17804959	-	rs31669	Chr7:86892183	ABCB4 [intron]	0.270788			ABCB4 [#100, 1.4949e-02]
519	rs1553460	Chr4:17804959	-	rs16907133	Chr8:80799140	-	0.270784
520	rs1553460	Chr4:17804959	-	rs3134390	Chr8:118789239	-	0.270781
521	rs1553460	Chr4:17804959	-	rs17070073	Chr13:78145736	-	0.270777
522	rs1553460	Chr4:17804959	-	rs165030	Chr15:44534405	-	0.270775
523	rs1553460	Chr4:17804959	-	rs10924064	Chr1:115966221	-	0.270766
524	rs1553460	Chr4:17804959	-	rs1532724	Chr12:129220735	FZD10 [near-gene-3_10k]	0.270766			FZD10 [#9, 1.2435e-04]
525	rs1553460	Chr4:17804959	-	rs1018022	Chr11:25763400	-	0.270758
526	rs1553460	Chr4:17804959	-	rs11680964	Chr2:210360858	C2orf21 [intron]	0.270755
527	rs1553460	Chr4:17804959	-	rs10515056	Chr17:49471762	-	0.270749
528	rs1553460	Chr4:17804959	-	rs4608504	Chr2:229640616	PID1 [intron]	0.270738			PID1 [#161, 3.9867e-02]
529	rs1553460	Chr4:17804959	-	rs16892888	Chr4:15662277	PROM1 [intron]	0.270738			PROM1 [#56, 2.1321e-03]
530	rs1553460	Chr4:17804959	-	rs37755	Chr7:110713960	IMMP2L [intron]	0.270727		IMMP2L [#1]
531	rs1553460	Chr4:17804959	-	rs2051180	Chr21:25990768	JAM2 [intron]	0.270726			JAM2 [#23, 1.1221e-03]
532	rs1553460	Chr4:17804959	-	rs17070216	Chr13:78223739	-	0.270726
533	rs1553460	Chr4:17804959	-	rs12320037	Chr12:39559551	CNTN1 [intron]	0.270715		CNTN1 [#1]
534	rs1553460	Chr4:17804959	-	rs303468	Chr10:90523523	LIPN [intron]	0.270709			LIPN [#184, 5.6555e-02]
535	rs1553460	Chr4:17804959	-	rs2127259	Chr5:117623081	-	0.270694
536	rs1553460	Chr4:17804959	-	rs1485709	Chr7:68133740	-	0.270689
537	rs28716003	Chr4:31972783	-	rs1553460	Chr4:17804959	-	0.270688
538	rs1553460	Chr4:17804959	-	rs2271944	Chr5:159396134	TTC1 [intron]	0.270676			TTC1 [#80, 8.5621e-03]
539	rs1553460	Chr4:17804959	-	rs1830326	Chr7:56234333	-	0.270663
540	rs1553460	Chr4:17804959	-	rs7335405	Chr13:27931770	FLT1 [intron]	0.270657			FLT1 [#10, 1.9431e-04]
541	rs1553460	Chr4:17804959	-	rs17167897	Chr7:14131390	-	0.270655
542	rs1553460	Chr4:17804959	-	rs6948631	Chr7:125367988	-	0.27063
543	rs1553460	Chr4:17804959	-	rs1992991	Chr3:36123334	-	0.270616
544	rs1553460	Chr4:17804959	-	rs10479161	Chr5:136969293	-	0.270609
545	rs1553460	Chr4:17804959	-	rs2894467	Chr7:107202700	SLC26A3 [intron]	0.270608			SLC26A3 [#18, 6.7567e-04]
546	rs1553460	Chr4:17804959	-	rs12574417	Chr11:45597924	-	0.270596
547	rs1553460	Chr4:17804959	-	rs11619814	Chr13:61071518	-	0.270582
548	rs1553460	Chr4:17804959	-	rs17012970	Chr2:33490903	-	0.270579
549	rs1553460	Chr4:17804959	-	rs7034799	Chr9:138576033	-	0.270577
550	rs1553460	Chr4:17804959	-	rs1919392	Chr11:90452248	-	0.270567
551	rs1553460	Chr4:17804959	-	rs17041897	Chr3:16125116	-	0.270559
552	rs1553460	Chr4:17804959	-	rs7739751	Chr6:162016556	PARK2 [intron]	0.270552			PARK2 [#5, 5.3279e-05]
553	rs1553460	Chr4:17804959	-	rs10484874	Chr6:52544607	TRAM2 [intron]	0.270547			TRAM2 [#193, 6.3361e-02]
554	rs1553460	Chr4:17804959	-	rs12026625	Chr1:145818579	-	0.27053
555	rs1553460	Chr4:17804959	-	rs13375397	Chr1:156642282	OR10T2 [near-gene-5_10k]	0.270519			OR10T2 [#146, 3.4445e-02]
556	rs1553460	Chr4:17804959	-	rs3115775	Chr8:118776907	-	0.270517
557	rs1553460	Chr4:17804959	-	rs12295949	Chr11:39914011	-	0.270507
558	rs1553460	Chr4:17804959	-	rs10183453	Chr2:156740096	-	0.270504
559	rs1553460	Chr4:17804959	-	rs2997494	Chr1:241681304	SDCCAG8 [intron]	0.2705			SDCCAG8 [#283, 1.7707e-01]
560	rs1553460	Chr4:17804959	-	rs972386	Chr9:72911936	TRPM3 [intron]	0.270499			TRPM3 [#85, 9.6302e-03]
561	rs1553460	Chr4:17804959	-	rs6443327	Chr3:177152706	-	0.270495
562	rs1553460	Chr4:17804959	-	rs741006	Chr2:210266407	MAP2 [missense]	0.270486			MAP2 [#4, 1.9450e-05]
563	rs1553460	Chr4:17804959	-	rs16956330	Chr18:48968230	DCC [intron]	0.270482			DCC [#25, 1.3776e-03]
564	rs1553460	Chr4:17804959	-	rs8059567	Chr16:86308811	KLHDC4 [intron]	0.270479			KLHDC4 [#289, 2.0642e-01]
565	rs1553460	Chr4:17804959	-	rs17377443	Chr1:9290723	SPSB1 [intron]	0.270476			SPSB1 [#205, 7.6526e-02]
566	rs1553460	Chr4:17804959	-	rs2653762	Chr12:37325525	CPNE8 [near-gene-3_10k]	0.270467			CPNE8 [#160, 3.9514e-02]
567	rs1553460	Chr4:17804959	-	rs7139998	Chr13:37174391	TRPC4 [intron]	0.270466			TRPC4 [#94, 1.3151e-02]
568	rs1553460	Chr4:17804959	-	rs6766697	Chr3:64897283	-	0.270459
569	rs1553460	Chr4:17804959	-	rs35233922	Chr1:186138275	-	0.270448
570	rs1553460	Chr4:17804959	-	rs17677443	Chr8:16073441	MSR1 [intron]	0.270448			MSR1 [#128, 2.7692e-02]
571	rs1553460	Chr4:17804959	-	rs1015077	Chr6:167446496	CCR6 [intron]	0.270447			CCR6 [#11, 1.9663e-04]
572	rs1553460	Chr4:17804959	-	rs17543397	Chr11:60009517	MS4A12 [near-gene-5_10k]	0.270445			MS4A12 [#278, 1.5563e-01]
573	rs1553460	Chr4:17804959	-	rs41354949	Chr9:131969858	FREQ [near-gene-5_10k]	0.270444
574	rs1553460	Chr4:17804959	-	rs17701996	Chr5:135295236	FBXL21 [near-gene-5_10k]	0.270444	FBXL21 (rs17701996)		FBXL21 [#264, 1.3039e-01]
575	rs1553460	Chr4:17804959	-	rs1741895	Chr6:74372828	SLC17A5 [intron]	0.270434			SLC17A5 [#95, 1.3390e-02]
576	rs1553460	Chr4:17804959	-	rs7802651	Chr7:52081338	-	0.270432
577	rs1553460	Chr4:17804959	-	rs11134269	Chr5:8047914	-	0.270414
578	rs1553460	Chr4:17804959	-	rs942330	Chr13:106068930	-	0.270405
579	rs1553460	Chr4:17804959	-	rs1976131	Chr7:3060662	-	0.270398
580	rs1553460	Chr4:17804959	-	rs9558965	Chr13:106633638	FAM155A [intron]	0.270393			FAM155A [#156, 3.8432e-02]
581	rs1553460	Chr4:17804959	-	rs17682962	Chr18:56732771	-	0.27039
582	rs1553460	Chr4:17804959	-	rs6893574	Chr5:108098015	-	0.270385
583	rs1553460	Chr4:17804959	-	rs881417	Chr15:67870873	-	0.270382
584	rs1553460	Chr4:17804959	-	rs10923966	Chr1:115936989	-	0.27038
585	rs1553460	Chr4:17804959	-	rs4679109	Chr3:127403507	-	0.270355
586	rs1553460	Chr4:17804959	-	rs17224155	Chr7:85478573	-	0.270346
587	rs1553460	Chr4:17804959	-	rs7733301	Chr5:96289346	LNPEP [near-gene-5_10k]	0.270346			LNPEP [#149, 3.6354e-02]
588	rs1553460	Chr4:17804959	-	rs2888469	Chr7:85490281	-	0.270344
589	rs1553460	Chr4:17804959	-	rs7607635	Chr2:106813350	ST6GAL2 [intron]	0.270338			ST6GAL2 [#148, 3.5857e-02]
590	rs1553460	Chr4:17804959	-	rs2014614	Chr7:64550270	-	0.270302
591	rs1553460	Chr4:17804959	-	rs1974881	Chr16:82496064	MLYCD [intron]	0.270298			MLYCD [#196, 6.8535e-02]
592	rs1553460	Chr4:17804959	-	rs9635020	Chr13:78191699	-	0.270298
593	rs1553460	Chr4:17804959	-	rs262859	Chr5:169114036	DOCK2 [intron]	0.270296			DOCK2 [#238, 1.0475e-01]
594	rs1553460	Chr4:17804959	-	rs16826240	Chr3:118372899	-	0.270296
595	rs1553460	Chr4:17804959	-	rs1477075	Chr16:53328979	-	0.270289
596	rs1553460	Chr4:17804959	-	rs13244183	Chr7:124673162	-	0.270285
597	rs1553460	Chr4:17804959	-	rs17075498	Chr4:185376794	ENPP6 [near-gene-5_10k]	0.270272			ENPP6 [#211, 8.3947e-02]
598	rs1553460	Chr4:17804959	-	rs1432820	Chr5:167402988	ODZ2 [intron]	0.27027			ODZ2 [#97, 1.4798e-02]
599	rs1553460	Chr4:17804959	-	rs17044634	Chr12:76886709	NAV3 [intron]	0.270269			NAV3 [#79, 8.2851e-03]
600	rs1553460	Chr4:17804959	-	rs7567643	Chr2:12333391	-	0.270257
601	rs1553460	Chr4:17804959	-	rs2397	Chr7:971049	COX19 [utr-3]	0.270248			COX19 [#276, 1.5285e-01]
602	rs1553460	Chr4:17804959	-	rs9810050	Chr3:123803333	-	0.270234
603	rs1553460	Chr4:17804959	-	rs1275525	Chr2:27282206	SLC5A6 [intron]	0.270232			SLC5A6 [#90, 1.2495e-02]
604	rs1553460	Chr4:17804959	-	rs1018023	Chr11:25763374	-	0.270231
605	rs1553460	Chr4:17804959	-	rs1514566	Chr3:80459958	-	0.270226
606	rs1553460	Chr4:17804959	-	rs209967	Chr20:52170007	-	0.270224
607	rs1553460	Chr4:17804959	-	rs12539689	Chr7:7269012	-	0.270218
608	rs1553460	Chr4:17804959	-	rs726110	Chr15:51135690	-	0.270211
609	rs1553460	Chr4:17804959	-	rs159091	Chr20:53017488	-	0.270202
610	rs1553460	Chr4:17804959	-	rs7826744	Chr8:127849890	-	0.2702
611	rs1553460	Chr4:17804959	-	rs4985584	Chr17:172852	RPH3AL [intron]	0.27019			RPH3AL [#240, 1.0760e-01]
612	rs1553460	Chr4:17804959	-	rs9409657	Chr9:93586135	ROR2 [intron]	0.27018			ROR2 [#52, 1.9083e-03]
613	rs1553460	Chr4:17804959	-	rs6779462	Chr3:64897257	-	0.27018
614	rs1553460	Chr4:17804959	-	rs1535179	Chr1:23511596	HNRNPR [intron]	0.270176			HNRNPR [#153, 3.7163e-02]
615	rs1553460	Chr4:17804959	-	rs12039479	Chr1:115969005	-	0.270169
616	rs1553460	Chr4:17804959	-	rs6800759	Chr3:36157785	-	0.270167
617	rs1553460	Chr4:17804959	-	rs17388292	Chr9:70379322	-	0.270163
618	rs1553460	Chr4:17804959	-	rs4134909	Chr7:99546681	TAF6 [intron]	0.270154			TAF6 [#281, 1.6862e-01]
619	rs1553460	Chr4:17804959	-	rs11186481	Chr10:82409673	LOC642666 [near-gene-3_10k]	0.270152
620	rs1553460	Chr4:17804959	-	rs17072279	Chr18:59780344	HMSD [near-gene-3_10k]	0.270151			HMSD [#168, 4.4633e-02]
621	rs1553460	Chr4:17804959	-	rs4933555	Chr10:91873200	-	0.270147
622	rs1553460	Chr4:17804959	-	rs16823702	Chr1:37187392	GRIK3 [intron]	0.270131		GRIK3 [#2]
623	rs1553460	Chr4:17804959	-	rs17123109	Chr12:47173860	C12orf54 [intron]	0.270131			C12orf54 [#277, 1.5307e-01]
624	rs1553460	Chr4:17804959	-	rs1385704	Chr7:68135335	-	0.270126
625	rs1553460	Chr4:17804959	-	rs7341577	Chr8:14715334	SGCZ [intron]	0.270114			SGCZ [#159, 3.9377e-02]
626	rs1553460	Chr4:17804959	-	rs17001080	Chr21:25830255	-	0.270114
627	rs1553460	Chr4:17804959	-	rs4663448	Chr2:235194642	-	0.270111
628	rs1553460	Chr4:17804959	-	rs2653767	Chr12:37289685	-	0.270109
629	rs1553460	Chr4:17804959	-	rs7186675	Chr16:18865289	-	0.270101
630	rs1553460	Chr4:17804959	-	rs9823535	Chr3:123810640	PARP15 [near-gene-5_10k]	0.270099			PARP15 [#249, 1.1314e-01]
631	rs1553460	Chr4:17804959	-	rs4407384	Chr3:40662950	-	0.270096
632	rs1553460	Chr4:17804959	-	rs4380361	Chr3:195358603	-	0.270072
633	rs1553460	Chr4:17804959	-	rs2529059	Chr7:24549299	-	0.270042
634	rs1553460	Chr4:17804959	-	rs7961495	Chr12:37129708	-	0.270024
635	rs1553460	Chr4:17804959	-	rs10998744	Chr10:70793133	HK1 [intron]	0.270007			HK1 [#98, 1.4856e-02]
636	rs1553460	Chr4:17804959	-	rs11199414	Chr10:122323419	PPAPDC1A [intron]	0.270001			PPAPDC1A [#216, 8.7017e-02]
637	rs1553460	Chr4:17804959	-	rs17149864	Chr7:87172320	ABCB1 [intron]	0.269992		ABCB1 [#3]
638	rs1553460	Chr4:17804959	-	rs2173763	Chr3:123811850	PARP15 [near-gene-5_10k]	0.26999			PARP15 [#249, 1.1314e-01]
639	rs1553460	Chr4:17804959	-	rs16999368	Chr20:17471352	-	0.269985
640	rs1553460	Chr4:17804959	-	rs9934752	Chr16:65044075	BEAN [intron]	0.269978
641	rs1553460	Chr4:17804959	-	rs7143803	Chr14:39577373	-	0.269971
642	rs1553460	Chr4:17804959	-	rs16862337	Chr2:174652915	OLA1 [intron]	0.269971			OLA1 [#203, 7.4064e-02]
643	rs1553460	Chr4:17804959	-	rs4919210	Chr10:100078252	-	0.269958
644	rs1553460	Chr4:17804959	-	rs7321517	Chr13:62500924	-	0.269958
645	rs1553460	Chr4:17804959	-	rs9567177	Chr13:42886843	ENOX1 [intron]	0.269954			ENOX1 [#210, 8.3039e-02]
646	rs1553460	Chr4:17804959	-	rs11987945	Chr8:122258096	-	0.269952
647	rs1553460	Chr4:17804959	-	rs2093415	Chr6:167281275	RNASET2 [intron]	0.269932			RNASET2 [#122, 2.3524e-02]
648	rs1553460	Chr4:17804959	-	rs10510920	Chr3:64892123	-	0.26993
649	rs1553460	Chr4:17804959	-	rs17254989	Chr14:58512137	-	0.269928
650	rs1553460	Chr4:17804959	-	rs1969215	Chr8:108713883	-	0.269921
651	rs1553460	Chr4:17804959	-	rs704837	Chr1:167102293	-	0.269911
652	rs1553460	Chr4:17804959	-	rs745125	Chr13:33794544	-	0.269901
653	rs1553460	Chr4:17804959	-	rs13236122	Chr7:85478117	-	0.269874
654	rs1553460	Chr4:17804959	-	rs260373	Chr5:154704611	-	0.269866
655	rs1553460	Chr4:17804959	-	rs17036228	Chr3:3759734	LOC100130207 [intron]	0.269856			LOC100130207 [#41, 1.5129e-03]
656	rs1553460	Chr4:17804959	-	rs730646	Chr9:116241278	DFNB31 [intron]	0.269851	DFNB31 (rs10982246)	DFNB31 [#3]
657	rs1553460	Chr4:17804959	-	rs2910888	Chr5:32448249	ZFR [intron]	0.269849			ZFR [#269, 1.3945e-01]
658	rs1553460	Chr4:17804959	-	rs2822816	Chr21:14948471	-	0.269837
659	rs1553460	Chr4:17804959	-	rs4959235	Chr6:3304336	SLC22A23 [intron]	0.269837			SLC22A23 [#155, 3.7827e-02]
660	rs1553460	Chr4:17804959	-	rs3791299	Chr2:134881548	MGAT5 [intron]	0.269827			MGAT5 [#228, 9.8207e-02]
661	rs1553460	Chr4:17804959	-	rs13429780	Chr2:55006068	FLJ42562 [intron]	0.269827
662	rs1553460	Chr4:17804959	-	rs6483690	Chr11:20447662	PRMT3 [intron]	0.269796			PRMT3 [#291, 2.1894e-01]
663	rs1553460	Chr4:17804959	-	rs16894796	Chr8:122259547	-	0.269796
664	rs1553460	Chr4:17804959	-	rs10872569	Chr6:144797934	-	0.269789
665	rs1553460	Chr4:17804959	-	rs2297055	Chr20:44431109	ELMO2 [intron]	0.269786			ELMO2 [#232, 1.0130e-01]
666	rs1553460	Chr4:17804959	-	rs17268597	Chr9:82875856	-	0.269784
667	rs1553460	Chr4:17804959	-	rs3218446	Chr7:151993144	XRCC2 [intron]	0.269772			XRCC2 [#222, 9.2393e-02]
668	rs1553460	Chr4:17804959	-	rs2881274	Chr1:241987005	AKT3 [intron]	0.269754			AKT3 [#54, 2.0024e-03]
669	rs1553460	Chr4:17804959	-	rs17223013	Chr7:85448498	-	0.26974
670	rs1553460	Chr4:17804959	-	rs751581	Chr1:115897533	-	0.269735
671	rs1553460	Chr4:17804959	-	rs17774181	Chr17:11353415	FLJ45455 [intron]	0.26973
672	rs1553460	Chr4:17804959	-	rs1346950	Chr18:57798885	-	0.269709
673	rs1553460	Chr4:17804959	-	rs17317321	Chr7:85651244	-	0.269703
674	rs1553460	Chr4:17804959	-	rs1919389	Chr11:90501520	-	0.269698
675	rs1553460	Chr4:17804959	-	rs10134046	Chr14:55914159	-	0.26969
676	rs1553460	Chr4:17804959	-	rs17806446	Chr9:1411231	-	0.269675
677	rs1553460	Chr4:17804959	-	rs11982991	Chr7:7099388	LOC100131257 [intron]	0.26967			LOC100131257 [#32, 1.5129e-03]
678	rs1553460	Chr4:17804959	-	rs1528740	Chr11:90505979	-	0.269664
679	rs1553460	Chr4:17804959	-	rs7708713	Chr5:127858092	FBN2 [intron]	0.269663			FBN2 [#73, 7.0863e-03]
680	rs1553460	Chr4:17804959	-	rs7126236	Chr11:128762904	BARX2 [intron]	0.269654			BARX2 [#114, 2.1574e-02]
681	rs1553460	Chr4:17804959	-	rs7793482	Chr7:141858913	TRBV7-6 [near-gene-5_10k]	0.269641			TRBV7-6 [#59, 2.2375e-03]
682	rs1553460	Chr4:17804959	-	rs1852749	Chr4:17056797	-	0.269636
683	rs1553460	Chr4:17804959	-	rs6783491	Chr3:36113729	-	0.269617
684	rs1553460	Chr4:17804959	-	rs10985431	Chr9:123691611	-	0.269617
685	rs1553460	Chr4:17804959	-	rs17533662	Chr11:59874217	MS4A6E [near-gene-3_10k]	0.269608			MS4A6E [#221, 9.2256e-02]
686	rs1553460	Chr4:17804959	-	rs9833545	Chr3:123809268	PARP15 [near-gene-5_10k]	0.269607			PARP15 [#249, 1.1314e-01]
687	rs1553460	Chr4:17804959	-	rs7834887	Chr8:127854908	-	0.269606
688	rs1553460	Chr4:17804959	-	rs2116342	Chr15:44589590	-	0.269601
689	rs1553460	Chr4:17804959	-	rs17051670	Chr13:34347442	-	0.269596
690	rs1553460	Chr4:17804959	-	rs2215624	Chr2:210309386	MAP2 [near-gene-3_10k]	0.26959			MAP2 [#4, 1.9450e-05]
691	rs1553460	Chr4:17804959	-	rs1190053	Chr6:105851881	PREP [intron]	0.269568		PREP [#1]
692	rs1553460	Chr4:17804959	-	rs12567977	Chr1:204161712	SLC26A9 [intron]	0.269566			SLC26A9 [#96, 1.4738e-02]
693	rs1553460	Chr4:17804959	-	rs6560223	Chr9:73458506	-	0.269564
694	rs1553460	Chr4:17804959	-	rs2009701	Chr1:186431820	-	0.26956
695	rs1553460	Chr4:17804959	-	rs1450253	Chr2:83865918	-	0.269553
696	rs1553460	Chr4:17804959	-	rs11162199	Chr1:76990519	-	0.269551
697	rs1553460	Chr4:17804959	-	rs41343849	Chr8:127851174	-	0.269549
698	rs1553460	Chr4:17804959	-	rs17058486	Chr5:160289916	-	0.269542
699	rs1553460	Chr4:17804959	-	rs6961391	Chr7:134891491	NUP205 [near-gene-5]	0.269538			NUP205 [#218, 9.0171e-02]
700	rs1553460	Chr4:17804959	-	rs1957907	Chr14:60929984	PRKCH [intron]	0.269526			PRKCH [#42, 1.5656e-03]
701	rs1553460	Chr4:17804959	-	rs11973223	Chr7:81806690	CACNA2D1 [intron]	0.269517			CACNA2D1 [#21, 9.7580e-04]
702	rs1553460	Chr4:17804959	-	rs766552	Chr11:59950288	MS4A5 [near-gene-5_10k]	0.269514			MS4A5 [#250, 1.1385e-01]
703	rs1553460	Chr4:17804959	-	rs10744062	Chr12:7205027	CLSTN3 [near-gene-3_10k]	0.269506			CLSTN3 [#243, 1.0965e-01]
704	rs1553460	Chr4:17804959	-	rs16921395	Chr9:104029464	-	0.26949
705	rs1553460	Chr4:17804959	-	rs12203705	Chr6:148397710	-	0.269485
706	rs1553460	Chr4:17804959	-	rs17070166	Chr13:78210310	-	0.269482
707	rs1553460	Chr4:17804959	-	rs2191426	Chr16:6448156	A2BP1 [intron]	0.269476		A2BP1 [#2]
708	rs1553460	Chr4:17804959	-	rs7944136	Chr11:10618527	MRVI1 [intron]	0.269472			MRVI1 [#166, 4.4461e-02]
709	rs1553460	Chr4:17804959	-	rs7934252	Chr11:90508839	-	0.269469
710	rs1553460	Chr4:17804959	-	rs17263841	Chr20:14458925	MACROD2 [intron]	0.269465			MACROD2 [#150, 3.6552e-02]
711	rs1553460	Chr4:17804959	-	rs2246147	Chr2:146207031	-	0.269463
712	rs1553460	Chr4:17804959	-	rs6536897	Chr4:166285692	-	0.269451
713	rs1553460	Chr4:17804959	-	rs10501383	Chr11:59921103	MS4A14 [intron]	0.269433			MS4A14 [#245, 1.0990e-01]
714	rs1553460	Chr4:17804959	-	rs12402304	Chr1:52450377	ZFYVE9 [intron]	0.269433			ZFYVE9 [#227, 9.6808e-02]
715	rs1553460	Chr4:17804959	-	rs2963980	Chr5:32444486	ZFR [intron]	0.269427			ZFR [#269, 1.3945e-01]
716	rs10026456	Chr4:106662035	LOC402182 [near-gene-3_10k]	rs1553460	Chr4:17804959	-	0.269426			LOC402182 [#37, 1.5129e-03]
717	rs1553460	Chr4:17804959	-	rs12342699	Chr9:115321935	RGS3 [intron]	0.269425			RGS3 [#62, 2.7248e-03]
718	rs1553460	Chr4:17804959	-	rs12860851	Chr13:73625538	-	0.269422
719	rs1553460	Chr4:17804959	-	rs12540961	Chr8:9727161	-	0.269421
720	rs1553460	Chr4:17804959	-	rs6959168	Chr7:56255787	LOC100128459 [near-gene-3_10k]	0.269398
721	rs1553460	Chr4:17804959	-	rs17245550	Chr9:82777246	-	0.269385
722	rs1553460	Chr4:17804959	-	rs6973814	Chr7:68108415	-	0.269384
723	rs1553460	Chr4:17804959	-	rs1106912	Chr15:62327248	CSNK1G1 [intron]	0.269381			CSNK1G1 [#91, 1.2511e-02]
724	rs1553460	Chr4:17804959	-	rs11066551	Chr12:108348982	MYO1H [intron]	0.269362			MYO1H [#263, 1.2964e-01]
725	rs1553460	Chr4:17804959	-	rs16880220	Chr6:18219367	NHLRC1 [near-gene-3_10k]	0.269357			NHLRC1 [#93, 1.3004e-02]
726	rs1553460	Chr4:17804959	-	rs10235055	Chr7:971797	COX19 [utr-3]	0.269348			COX19 [#276, 1.5285e-01]
727	rs1553460	Chr4:17804959	-	rs9964652	Chr18:23409321	-	0.269347
728	rs1553460	Chr4:17804959	-	rs6588430	Chr1:52794549	ZCCHC11 [near-gene-5_10k]	0.26934			ZCCHC11 [#167, 4.4553e-02]
729	rs1553460	Chr4:17804959	-	rs7932825	Chr11:90426842	-	0.269331
730	rs1553460	Chr4:17804959	-	rs4704680	Chr5:80055809	MSH3 [intron]	0.269325			MSH3 [#130, 2.7938e-02]
731	rs1553460	Chr4:17804959	-	rs10959676	Chr9:11264798	-	0.269324
732	rs1553460	Chr4:17804959	-	rs660426	Chr10:100310121	HPSE2 [intron]	0.269314			HPSE2 [#131, 2.8359e-02]
733	rs1553460	Chr4:17804959	-	rs2746505	Chr1:17299349	PADI2 [intron]	0.26931			PADI2 [#230, 9.9794e-02]
734	rs1553460	Chr4:17804959	-	rs963274	Chr6:50482070	-	0.269298
735	rs1553460	Chr4:17804959	-	rs1003846	Chr22:48115070	-	0.269296
736	rs1553460	Chr4:17804959	-	rs1439178	Chr14:45692629	-	0.269292
737	rs1553460	Chr4:17804959	-	rs4073440	Chr3:186483777	-	0.269283
738	rs1553460	Chr4:17804959	-	rs1065575	Chr18:9850978	RAB31 [utr-3]	0.269279			RAB31 [#182, 5.6232e-02]
739	rs1553460	Chr4:17804959	-	rs7678272	Chr4:153449318	-	0.269265
740	rs1553460	Chr4:17804959	-	rs41473046	Chr15:33113782	-	0.269254
741	rs1553460	Chr4:17804959	-	rs16861121	Chr2:173554565	RAPGEF4 [intron]	0.269252		RAPGEF4 [#1]
742	rs1553460	Chr4:17804959	-	rs10810191	Chr9:14621207	ZDHHC21 [intron]	0.269251			ZDHHC21 [#151, 3.6811e-02]
743	rs1553460	Chr4:17804959	-	rs10098680	Chr8:131689496	-	0.26925
744	rs1553460	Chr4:17804959	-	rs4237669	Chr11:36867235	-	0.269247
745	rs1553460	Chr4:17804959	-	rs2273189	Chr20:8613751	PLCB1 [intron]	0.269243			PLCB1 [#1, 1.7811e-07]
746	rs1553460	Chr4:17804959	-	rs17246035	Chr14:64943883	LOC645431 [near-gene-3_10k]	0.269241			LOC645431 [#181, 5.5871e-02]
747	rs1553460	Chr4:17804959	-	rs10765444	Chr11:90495591	LOC100130038 [near-gene-5_10k]	0.26924			LOC100130038 [#28, 1.4556e-03]
748	rs1553460	Chr4:17804959	-	rs3134389	Chr8:118786769	-	0.269239
749	rs1553460	Chr4:17804959	-	rs16879298	Chr8:32359504	NRG1 [intron]	0.269235		NRG1 [#20]
750	rs1553460	Chr4:17804959	-	rs3766865	Chr1:235795663	RYR2 [intron]	0.26923			RYR2 [#3, 1.5177e-05]
751	rs1553460	Chr4:17804959	-	rs563937	Chr10:100318195	HPSE2 [intron]	0.269229			HPSE2 [#131, 2.8359e-02]
752	rs6814452	Chr4:112213454	-	rs1553460	Chr4:17804959	-	0.269222
753	rs1553460	Chr4:17804959	-	rs2403590	Chr11:20362222	HTATIP2 [near-gene-3]	0.269205			HTATIP2 [#225, 9.6428e-02]
754	rs1553460	Chr4:17804959	-	rs7813305	Chr8:72783741	-	0.269195
755	rs1553460	Chr4:17804959	-	rs523205	Chr10:100323090	HPSE2 [intron]	0.269192			HPSE2 [#131, 2.8359e-02]
756	rs17087487	Chr4:57631704	IGFBP7 [intron]	rs1553460	Chr4:17804959	-	0.269192		IGFBP7 [#1]
757	rs1553460	Chr4:17804959	-	rs2306942	Chr6:129677493	LAMA2 [missense]	0.269191			LAMA2 [#13, 3.3675e-04]
758	rs1553460	Chr4:17804959	-	rs16916627	Chr9:113864471	SUSD1 [intron]	0.269188			SUSD1 [#279, 1.6474e-01]
759	rs1553460	Chr4:17804959	-	rs17021355	Chr4:147437317	SLC10A7 [intron]	0.269178			SLC10A7 [#101, 1.5190e-02]
760	rs1553460	Chr4:17804959	-	rs11747832	Chr5:117609841	-	0.269177
761	rs1553460	Chr4:17804959	-	rs2260959	Chr20:44442136	ELMO2 [intron]	0.269173			ELMO2 [#232, 1.0130e-01]
762	rs1553460	Chr4:17804959	-	rs7639168	Chr3:3744808	-	0.269166
763	rs1553460	Chr4:17804959	-	rs984809	Chr7:16324952	hCG_1745121 [intron]	0.269165
764	rs1553460	Chr4:17804959	-	rs17138879	Chr5:115453326	COMMD10 [intron]	0.269164			COMMD10 [#284, 1.8060e-01]
765	rs1553460	Chr4:17804959	-	rs17585830	Chr8:16871881	-	0.269159
766	rs17050970	Chr4:141025471	MAML3 [intron]	rs1553460	Chr4:17804959	-	0.269159			MAML3 [#254, 1.2085e-01]
767	rs1553460	Chr4:17804959	-	rs10520761	Chr15:93008795	-	0.269155
768	rs7657021	Chr4:136946475	-	rs1553460	Chr4:17804959	-	0.269148
769	rs1553460	Chr4:17804959	-	rs7982198	Chr13:78299440	-	0.269146
770	rs1553460	Chr4:17804959	-	rs4930149	Chr11:2692602	KCNQ1 [intron]	0.269143			KCNQ1 [#17, 6.6244e-04]
771	rs1553460	Chr4:17804959	-	rs9361553	Chr6:80496579	-	0.269142
772	rs1553460	Chr4:17804959	-	rs6054484	Chr20:6644338	-	0.269137
773	rs1553460	Chr4:17804959	-	rs7294919	Chr12:115811975	HRK [near-gene-5_10k]	0.269134			HRK [#26, 1.3820e-03]
774	rs1553460	Chr4:17804959	-	rs10496408	Chr2:106816219	ST6GAL2 [intron]	0.269134			ST6GAL2 [#148, 3.5857e-02]
775	rs1553460	Chr4:17804959	-	rs17070130	Chr13:78193846	-	0.269133
776	rs1553460	Chr4:17804959	-	rs7771018	Chr6:56195873	COL21A1 [intron]	0.269113			COL21A1 [#152, 3.6905e-02]
777	rs1553460	Chr4:17804959	-	rs16836379	Chr2:154818170	GALNT13 [intron]	0.269112			GALNT13 [#295, 2.4118e-01]
778	rs1553460	Chr4:17804959	-	rs10267226	Chr7:143282300	OR2F1 [near-gene-5_10k]	0.269109			OR2F1 [#89, 1.1489e-02]
779	rs1553460	Chr4:17804959	-	rs11199404	Chr10:122311086	PPAPDC1A [intron]	0.269095			PPAPDC1A [#216, 8.7017e-02]
780	rs1553460	Chr4:17804959	-	rs448578	Chr8:16087271	MSR1 [intron]	0.269086			MSR1 [#128, 2.7692e-02]
781	rs1553460	Chr4:17804959	-	rs11199401	Chr10:122306307	PPAPDC1A [intron]	0.26908			PPAPDC1A [#216, 8.7017e-02]
782	rs1553460	Chr4:17804959	-	rs17754253	Chr6:140185502	LOC100132735 [intron]	0.269079			LOC100132735 [#45, 1.6478e-03]
783	rs1553460	Chr4:17804959	-	rs987195	Chr21:25859193	MIRN155 [near-gene-5_10k]	0.269071
784	rs1553460	Chr4:17804959	-	rs11019294	Chr11:90507784	-	0.26907
785	rs1553460	Chr4:17804959	-	rs10088053	Chr8:62928256	-	0.269068
786	rs1553460	Chr4:17804959	-	rs17122988	Chr14:50382535	-	0.269065
787	rs1553460	Chr4:17804959	-	rs17695517	Chr18:13801006	-	0.269061
788	rs1553460	Chr4:17804959	-	rs7715119	Chr5:76711174	PDE8B [intron]	0.269055			PDE8B [#71, 6.0271e-03]
789	rs1553460	Chr4:17804959	-	rs2188828	Chr7:87243287	RUNDC3B [intron]	0.269052			RUNDC3B [#241, 1.0773e-01]
790	rs1553460	Chr4:17804959	-	rs7215645	Chr17:48900995	-	0.269045
791	rs1553460	Chr4:17804959	-	rs16979106	Chr20:18355117	C20orf12 [intron]	0.269043
792	rs1553460	Chr4:17804959	-	rs11101083	Chr10:50184259	C10orf71 [intron]	0.269041			C10orf71 [#233, 1.0189e-01]
793	rs1553460	Chr4:17804959	-	rs10033375	Chr4:157953762	PDGFC [intron]	0.269026			PDGFC [#53, 1.9617e-03]
794	rs1553460	Chr4:17804959	-	rs6101972	Chr20:38470085	-	0.269021
795	rs1553460	Chr4:17804959	-	rs10916703	Chr1:20268084	PLA2G5 [near-gene-5]	0.269004			PLA2G5 [#81, 8.7024e-03]
796	rs1553460	Chr4:17804959	-	rs10515131	Chr17:51967444	-	0.269003
797	rs1553460	Chr4:17804959	-	rs17069203	Chr18:57810763	-	0.268998
798	rs1553460	Chr4:17804959	-	rs799940	Chr7:79897493	-	0.268994
799	rs1553460	Chr4:17804959	-	rs41488649	Chr6:140185551	LOC100132735 [intron]	0.268981			LOC100132735 [#45, 1.6478e-03]
800	rs1553460	Chr4:17804959	-	rs39028	Chr7:88934702	-	0.268981
801	rs1553460	Chr4:17804959	-	rs2785684	Chr6:75362792	-	0.26898
802	rs1553460	Chr4:17804959	-	rs2066496	Chr11:66917537	RAD9A [intron]	0.268973			RAD9A [#271, 1.4729e-01]
803	rs1553460	Chr4:17804959	-	rs17010081	Chr3:21926887	-	0.268972
804	rs1553460	Chr4:17804959	-	rs16890175	Chr6:37875769	-	0.268968
805	rs1553460	Chr4:17804959	-	rs3134388	Chr8:118785500	-	0.268954
806	rs1553460	Chr4:17804959	-	rs17671387	Chr5:130911895	RAPGEF6 [intron]	0.268951			RAPGEF6 [#260, 1.2630e-01]
807	rs1553460	Chr4:17804959	-	rs1277014	Chr1:109187989	C1orf62 [intron]	0.26895
808	rs1553460	Chr4:17804959	-	rs2463855	Chr11:90469238	-	0.268949
809	rs1553460	Chr4:17804959	-	rs279734	Chr20:44501704	-	0.268948
810	rs1553460	Chr4:17804959	-	rs2273190	Chr20:8613793	PLCB1 [intron]	0.268941			PLCB1 [#1, 1.7811e-07]
811	rs1553460	Chr4:17804959	-	rs17793027	Chr9:10565711	PTPRD [intron]	0.268937		PTPRD [#1]
812	rs1553460	Chr4:17804959	-	rs1357741	Chr7:56258664	LOC100128459 [near-gene-3_10k]	0.268931
813	rs1553460	Chr4:17804959	-	rs1498614	Chr12:17405876	-	0.26892
814	rs1553460	Chr4:17804959	-	rs17801458	Chr2:142184942	LRP1B [intron]	0.268915			LRP1B [#217, 8.9492e-02]
815	rs1553460	Chr4:17804959	-	rs10823349	Chr10:70779704	HK1 [intron]	0.268906			HK1 [#98, 1.4856e-02]
816	rs1553460	Chr4:17804959	-	rs41398948	Chr7:22557751	-	0.268904
817	rs1553460	Chr4:17804959	-	rs17842609	Chr5:111084625	C5orf13 [near-gene-3_10k]	0.268902
818	rs1553460	Chr4:17804959	-	rs6479470	Chr9:95083904	WNK2 [intron]	0.268901			WNK2 [#213, 8.5390e-02]
819	rs1553460	Chr4:17804959	-	rs16865134	Chr2:6468327	-	0.268901
820	rs1553460	Chr4:17804959	-	rs1881825	Chr6:148417762	-	0.268894
821	rs1553460	Chr4:17804959	-	rs2268389	Chr12:108127535	ACACB [intron]	0.268893			ACACB [#83, 9.2575e-03]
822	rs1553460	Chr4:17804959	-	rs5994960	Chr22:33240170	-	0.268887
823	rs1553460	Chr4:17804959	-	rs2297056	Chr20:44429857	ELMO2 [intron]	0.268885			ELMO2 [#232, 1.0130e-01]
824	rs1553460	Chr4:17804959	-	rs10207785	Chr2:114399606	ACTR3 [intron]	0.268878			ACTR3 [#169, 4.5393e-02]
825	rs1553460	Chr4:17804959	-	rs7335898	Chr13:48140607	-	0.268872
826	rs1553460	Chr4:17804959	-	rs2018500	Chr8:5359286	-	0.26887
827	rs1553460	Chr4:17804959	-	rs9558970	Chr13:106640942	FAM155A [intron]	0.26887			FAM155A [#156, 3.8432e-02]
828	rs1553460	Chr4:17804959	-	rs10946732	Chr6:24980422	C6orf32 [intron]	0.26887
829	rs1553460	Chr4:17804959	-	rs4698444	Chr4:15662632	PROM1 [intron]	0.268849			PROM1 [#56, 2.1321e-03]
830	rs1553460	Chr4:17804959	-	rs4338946	Chr2:207025341	ADAM23 [intron]	0.26884			ADAM23 [#185, 5.7521e-02]
831	rs1553460	Chr4:17804959	-	rs16985637	Chr22:36493723	TRIOBP [intron]	0.26883			TRIOBP [#165, 4.2416e-02]
832	rs1553460	Chr4:17804959	-	rs625777	Chr10:100321510	HPSE2 [intron]	0.268826			HPSE2 [#131, 2.8359e-02]
833	rs1553460	Chr4:17804959	-	rs12409926	Chr1:183319050	RNF2 [intron]	0.268823			RNF2 [#170, 4.5492e-02]
834	rs1553460	Chr4:17804959	-	rs17099142	Chr10:121413354	BAG3 [intron]	0.268818			BAG3 [#132, 2.8630e-02]
835	rs1553460	Chr4:17804959	-	rs1350146	Chr3:36491330	STAC [intron]	0.268813			STAC [#102, 1.5561e-02]
836	rs1553460	Chr4:17804959	-	rs6090483	Chr20:44433365	ELMO2 [intron]	0.268812			ELMO2 [#232, 1.0130e-01]
837	rs1553460	Chr4:17804959	-	rs3797896	Chr5:80129556	MSH3 [intron]	0.268805			MSH3 [#130, 2.7938e-02]
838	rs1553460	Chr4:17804959	-	rs17712690	Chr7:48338768	ABCA13 [intron]	0.268803		ABCA13 [#1]
839	rs1553460	Chr4:17804959	-	rs4293453	Chr18:29097836	C18orf34 [intron]	0.268791			C18orf34 [#239, 1.0616e-01]
840	rs1553460	Chr4:17804959	-	rs17682547	Chr5:3448915	-	0.268787
841	rs1553460	Chr4:17804959	-	rs631108	Chr18:32049423	MOCOS [intron]	0.268778			MOCOS [#204, 7.4504e-02]
842	rs1553460	Chr4:17804959	-	rs12716930	Chr16:80565108	-	0.268778
843	rs1553460	Chr4:17804959	-	rs1876021	Chr18:74055869	-	0.268776
844	rs1553460	Chr4:17804959	-	rs2240492	Chr4:5891788	CRMP1 [intron]	0.268774			CRMP1 [#109, 1.9332e-02]
845	rs1553460	Chr4:17804959	-	rs6737848	Chr2:46781670	SOCS5 [intron]	0.268773			SOCS5 [#133, 2.9057e-02]
846	rs1553460	Chr4:17804959	-	rs2423759	Chr20:13760907	-	0.268772
847	rs1553460	Chr4:17804959	-	rs1632879	Chr6:30025682	HCP5P3 [near-gene-5_10k]	0.268765			HCP5P3 [#34, 1.5129e-03]
848	rs1553460	Chr4:17804959	-	rs8182997	Chr20:1445623	-	0.268764
849	rs1553460	Chr4:17804959	-	rs12302525	Chr12:88250556	-	0.268754
850	rs1553460	Chr4:17804959	-	rs9318400	Chr13:75578820	-	0.268752
851	rs1553460	Chr4:17804959	-	rs9649809	Chr7:52640706	-	0.268741
852	rs1553460	Chr4:17804959	-	rs11182402	Chr12:42731164	TMEM117 [intron]	0.26874			TMEM117 [#200, 7.2869e-02]
853	rs1553460	Chr4:17804959	-	rs12263767	Chr10:67196918	-	0.26874
854	rs1553460	Chr4:17804959	-	rs4458563	Chr5:124304963	-	0.268734
855	rs1553460	Chr4:17804959	-	rs2321970	Chr4:142494650	-	0.268731
856	rs1553460	Chr4:17804959	-	rs11718592	Chr3:150563884	TM4SF1 [near-gene-3_10k]	0.268731			TM4SF1 [#157, 3.8848e-02]
857	rs1553460	Chr4:17804959	-	rs220248	Chr21:42344967	-	0.268731
858	rs1553460	Chr4:17804959	-	rs9567174	Chr13:42870664	ENOX1 [intron]	0.268723			ENOX1 [#210, 8.3039e-02]
859	rs1553460	Chr4:17804959	-	rs7923756	Chr10:51833537	SGMS1 [intron]	0.268717			SGMS1 [#158, 3.8892e-02]
860	rs1553460	Chr4:17804959	-	rs6985334	Chr8:270782	-	0.268713
861	rs1553460	Chr4:17804959	-	rs10821792	Chr10:61968622	-	0.268713
862	rs1553460	Chr4:17804959	-	rs526877	Chr10:100322703	HPSE2 [intron]	0.268699			HPSE2 [#131, 2.8359e-02]
863	rs1553460	Chr4:17804959	-	rs11829869	Chr12:47163233	C12orf54 [near-gene-5]	0.268686			C12orf54 [#277, 1.5307e-01]
864	rs1553460	Chr4:17804959	-	rs1539852	Chr18:33333542	BRUNOL4 [intron]	0.268681
865	rs1553460	Chr4:17804959	-	rs7309966	Chr12:48665934	RACGAP1 [near-gene-3_10k]	0.268676			RACGAP1 [#164, 4.1955e-02]
866	rs1553460	Chr4:17804959	-	rs932169	Chr2:191637523	STAT4 [intron]	0.268667			STAT4 [#63, 2.8211e-03]
867	rs1553460	Chr4:17804959	-	rs4979592	Chr9:117705303	-	0.268665
868	rs1553460	Chr4:17804959	-	rs17615252	Chr11:60007978	MS4A12 [near-gene-5_10k]	0.268664			MS4A12 [#278, 1.5563e-01]
869	rs1553460	Chr4:17804959	-	rs730657	Chr15:87367582	-	0.268662
870	rs1553460	Chr4:17804959	-	rs12046801	Chr1:183340550	RNF2 [near-gene-3_10k]	0.268661			RNF2 [#170, 4.5492e-02]
871	rs1553460	Chr4:17804959	-	rs10810190	Chr9:14619321	ZDHHC21 [intron]	0.268649			ZDHHC21 [#151, 3.6811e-02]
872	rs1553460	Chr4:17804959	-	rs921742	Chr10:16891414	RSU1 [intron]	0.268648			RSU1 [#251, 1.1500e-01]
873	rs1553460	Chr4:17804959	-	rs17628058	Chr17:40300117	EFTUD2 [intron]	0.268647			EFTUD2 [#280, 1.6582e-01]
874	rs1553460	Chr4:17804959	-	rs8051263	Chr16:53331450	-	0.268643
875	rs1553460	Chr4:17804959	-	rs4802620	Chr19:54973181	AP2A1 [intron]	0.26862			AP2A1 [#16, 5.8961e-04]
876	rs1553460	Chr4:17804959	-	rs11767601	Chr7:124656829	-	0.268619
877	rs1553460	Chr4:17804959	-	rs26055	Chr5:111068711	-	0.268616
878	rs1553460	Chr4:17804959	-	rs6989873	Chr8:127906869	-	0.268609
879	rs1553460	Chr4:17804959	-	rs552436	Chr10:100322246	HPSE2 [intron]	0.268576			HPSE2 [#131, 2.8359e-02]
880	rs1553460	Chr4:17804959	-	rs10833331	Chr11:20447280	PRMT3 [intron]	0.268572			PRMT3 [#291, 2.1894e-01]
881	rs1553460	Chr4:17804959	-	rs17310558	Chr8:126308337	NSMCE2 [intron]	0.268564		NSMCE2 [#1]
882	rs1553460	Chr4:17804959	-	rs12494370	Chr3:119765830	-	0.26856
883	rs1553460	Chr4:17804959	-	rs10520560	Chr4:185379249	ENPP6 [near-gene-5_10k]	0.268557			ENPP6 [#211, 8.3947e-02]
884	rs1553460	Chr4:17804959	-	rs8055581	Chr16:53331586	-	0.268543
885	rs1553460	Chr4:17804959	-	rs2419080	Chr2:114411027	ACTR3 [intron]	0.268543			ACTR3 [#169, 4.5393e-02]
886	rs1553460	Chr4:17804959	-	rs8003636	Chr14:58451081	-	0.268536
887	rs1553460	Chr4:17804959	-	rs9666215	Chr11:13980710	SPON1 [intron]	0.268536			SPON1 [#183, 5.6331e-02]
888	rs1376317	Chr4:42640939	GRXCR1 [intron]	rs1553460	Chr4:17804959	-	0.268536			GRXCR1 [#180, 5.4678e-02]
889	rs1553460	Chr4:17804959	-	rs7315461	Chr12:4077029	-	0.268535
890	rs1553460	Chr4:17804959	-	rs17609557	Chr14:82537468	-	0.268532
891	rs1553460	Chr4:17804959	-	rs2186345	Chr21:38703558	ERG [intron]	0.268522			ERG [#61, 2.6796e-03]
892	rs1553460	Chr4:17804959	-	rs17401283	Chr8:126249513	NSMCE2 [intron]	0.268521		NSMCE2 [#1]
893	rs1553460	Chr4:17804959	-	rs952932	Chr11:11973104	DKK3 [intron]	0.268511			DKK3 [#135, 2.9518e-02]
894	rs1553460	Chr4:17804959	-	rs12475887	Chr2:113566457	-	0.268504
895	rs1553460	Chr4:17804959	-	rs8004267	Chr14:66952882	PLEK2 [near-gene-5_10k]	0.2685			PLEK2 [#120, 2.3054e-02]
896	rs1553460	Chr4:17804959	-	rs11221659	Chr11:128687936	-	0.268496
897	rs1553460	Chr4:17804959	-	rs962667	Chr1:76990046	-	0.268479
898	rs1553460	Chr4:17804959	-	rs1275526	Chr2:27282319	SLC5A6 [intron]	0.268474			SLC5A6 [#90, 1.2495e-02]
899	rs1553460	Chr4:17804959	-	rs10756585	Chr9:14606166	ZDHHC21 [near-gene-3]	0.268468			ZDHHC21 [#151, 3.6811e-02]
900	rs1553460	Chr4:17804959	-	rs1591443	Chr9:11305271	-	0.26846
901	rs1553460	Chr4:17804959	-	rs1481532	Chr3:100561401	-	0.268457
902	rs1553460	Chr4:17804959	-	rs17083960	Chr6:153736416	-	0.268453
903	rs1553460	Chr4:17804959	-	rs7945999	Chr11:117151501	DSCAML1 [intron]	0.26845			DSCAML1 [#84, 9.4187e-03]
904	rs1553460	Chr4:17804959	-	rs10490124	Chr2:48977978	-	0.268442
905	rs1553460	Chr4:17804959	-	rs2407795	Chr13:49093883	ARL11 [near-gene-5_10k]	0.26844			ARL11 [#265, 1.3104e-01]
906	rs1553460	Chr4:17804959	-	rs7132339	Chr12:115820295	-	0.268437
907	rs1553460	Chr4:17804959	-	rs2836373	Chr21:38697243	ERG [intron]	0.268429			ERG [#61, 2.6796e-03]
908	rs1553460	Chr4:17804959	-	rs16859495	Chr3:148682217	FLJ30375 [intron]	0.268414			FLJ30375 [#48, 1.6568e-03]
909	rs1553460	Chr4:17804959	-	rs10227951	Chr7:87202033	RUNDC3B [intron]	0.268413			RUNDC3B [#241, 1.0773e-01]
910	rs1553460	Chr4:17804959	-	rs7942550	Chr11:90426755	-	0.268411
911	rs1553460	Chr4:17804959	-	rs4303728	Chr2:166764674	SCN9A [intron]	0.268402			SCN9A [#24, 1.2798e-03]
912	rs1553460	Chr4:17804959	-	rs10999786	Chr10:72796092	SLC29A3 [near-gene-3_10k]	0.268398			SLC29A3 [#134, 2.9109e-02]
913	rs1553460	Chr4:17804959	-	rs2227492	Chr12:66932404	IL22 [intron]	0.268386			IL22 [#190, 5.9763e-02]
914	rs1553460	Chr4:17804959	-	rs150111	Chr6:167430108	-	0.268379
915	rs1553460	Chr4:17804959	-	rs541519	Chr10:100308426	HPSE2 [intron]	0.268375			HPSE2 [#131, 2.8359e-02]
916	rs1553460	Chr4:17804959	-	rs4943918	Chr11:84849469	-	0.268374
917	rs1553460	Chr4:17804959	-	rs2651764	Chr15:52876907	-	0.268374
918	rs1553460	Chr4:17804959	-	rs7225724	Chr17:52267736	DGKE [intron]	0.268374			DGKE [#121, 2.3260e-02]
919	rs1553460	Chr4:17804959	-	rs17642476	Chr17:41012163	LOC644157 [near-gene-5_10k]	0.268368
920	rs1553460	Chr4:17804959	-	rs17408365	Chr18:48962710	DCC [intron]	0.268367			DCC [#25, 1.3776e-03]
921	rs1553460	Chr4:17804959	-	rs12698511	Chr7:65112354	-	0.268361
922	rs1553460	Chr4:17804959	-	rs7186123	Chr16:81379253	CDH13 [intron]	0.268349			CDH13 [#86, 9.6977e-03]
923	rs1553460	Chr4:17804959	-	rs241535	Chr14:55579590	-	0.26834
924	rs1553460	Chr4:17804959	-	rs7113370	Chr11:103409995	PDGFD [intron]	0.268321			PDGFD [#126, 2.5917e-02]
925	rs1553460	Chr4:17804959	-	rs16861119	Chr2:173554376	RAPGEF4 [intron]	0.268321		RAPGEF4 [#1]
926	rs1553460	Chr4:17804959	-	rs12251350	Chr10:67199962	-	0.26832
927	rs1553460	Chr4:17804959	-	rs1569181	Chr11:90521687	-	0.268318
928	rs1553460	Chr4:17804959	-	rs1022684	Chr20:18435506	SEC23B [near-gene-5]	0.268313			SEC23B [#192, 6.2277e-02]
929	rs1553460	Chr4:17804959	-	rs7645008	Chr3:80353231	LOC100129557 [near-gene-3_10k]	0.26831			LOC100129557 [#40, 1.5129e-03]
930	rs1553460	Chr4:17804959	-	rs6719635	Chr2:173556675	RAPGEF4 [intron]	0.268309		RAPGEF4 [#1]
931	rs1553460	Chr4:17804959	-	rs220354	Chr10:24617453	KIAA1217 [intron]	0.268306			KIAA1217 [#191, 6.0447e-02]
932	rs1553460	Chr4:17804959	-	rs41533245	Chr5:122637716	-	0.268301
933	rs1553460	Chr4:17804959	-	rs1887392	Chr9:19900154	-	0.268283
934	rs1553460	Chr4:17804959	-	rs2068606	Chr18:23439214	-	0.268283
935	rs1553460	Chr4:17804959	-	rs16936692	Chr8:71149834	PRDM14 [near-gene-5_10k]	0.268282			PRDM14 [#252, 1.1586e-01]
936	rs1553460	Chr4:17804959	-	rs8103085	Chr19:56435857	CD33 [near-gene-3_10k]	0.268279			CD33 [#105, 1.6744e-02]
937	rs1553460	Chr4:17804959	-	rs6093338	Chr20:38469951	-	0.268278
938	rs1553460	Chr4:17804959	-	rs2518651	Chr4:17058647	-	0.268277
939	rs7672413	Chr4:106698459	FLJ20184 [intron]	rs1553460	Chr4:17804959	-	0.268272
940	rs1553460	Chr4:17804959	-	rs7642060	Chr3:40662866	-	0.268272
941	rs1553460	Chr4:17804959	-	rs12531711	Chr7:128404702	TNPO3 [intron]	0.268271			TNPO3 [#296, 2.4397e-01]
942	rs1553460	Chr4:17804959	-	rs12086086	Chr1:183363199	C1orf25 [intron]	0.268259
943	rs1553460	Chr4:17804959	-	rs285559	Chr12:40216080	PDZRN4 [intron]	0.268257			PDZRN4 [#124, 2.5508e-02]
944	rs1553460	Chr4:17804959	-	rs12119226	Chr1:157539388	FCER1A [intron]	0.268254			FCER1A [#113, 2.1422e-02]
945	rs1553460	Chr4:17804959	-	rs4306865	Chr3:104470602	-	0.268249
946	rs1553460	Chr4:17804959	-	rs1637553	Chr10:118552535	-	0.268249
947	rs1553460	Chr4:17804959	-	rs10257307	Chr7:20381320	ITGB8 [intron]	0.268244			ITGB8 [#107, 1.7676e-02]
948	rs1553460	Chr4:17804959	-	rs1580540	Chr9:11298220	-	0.268235
949	rs1553460	Chr4:17804959	-	rs12047926	Chr1:231393794	PCNXL2 [intron]	0.268233			PCNXL2 [#219, 9.1228e-02]
950	rs1553460	Chr4:17804959	-	rs2959488	Chr18:60261946	-	0.268231
951	rs1553460	Chr4:17804959	-	rs10740971	Chr10:20626749	-	0.268225
952	rs1553460	Chr4:17804959	-	rs3796654	Chr4:172972472	GALNT17 [intron]	0.268218
953	rs1553460	Chr4:17804959	-	rs10979950	Chr9:111388066	-	0.268217
954	rs1553460	Chr4:17804959	-	rs12720218	Chr19:10351888	TYK2 [intron]	0.268208			TYK2 [#223, 9.2920e-02]
955	rs1553460	Chr4:17804959	-	rs10118714	Chr9:11302583	-	0.268201
956	rs1553460	Chr4:17804959	-	rs1499934	Chr3:116760529	-	0.268201
957	rs1553460	Chr4:17804959	-	rs2574976	Chr10:51787274	SGMS1 [intron]	0.268193			SGMS1 [#158, 3.8892e-02]
958	rs1553460	Chr4:17804959	-	rs1556997	Chr13:46870601	-	0.268192
959	rs1553460	Chr4:17804959	-	rs8043892	Chr16:53329617	-	0.268191
960	rs1553460	Chr4:17804959	-	rs6475745	Chr9:23507331	-	0.268171
961	rs1553460	Chr4:17804959	-	rs9651439	Chr10:95282998	CEP55 [near-gene-3_10k]	0.268169			CEP55 [#197, 6.9032e-02]
962	rs1553460	Chr4:17804959	-	rs11152266	Chr18:56672015	-	0.26816
963	rs1553460	Chr4:17804959	-	rs16884981	Chr6:92622135	-	0.268158
964	rs1553460	Chr4:17804959	-	rs9395549	Chr6:50172318	-	0.268148
965	rs1553460	Chr4:17804959	-	rs7005389	Chr8:10738524	PINX1 [near-gene-5_10k]	0.268148			PINX1 [#231, 1.0121e-01]
966	rs1553460	Chr4:17804959	-	rs1863975	Chr5:116739417	-	0.268147
967	rs1553460	Chr4:17804959	-	rs10130661	Chr14:39482546	-	0.268147
968	rs1553460	Chr4:17804959	-	rs11987094	Chr8:115693034	-	0.268137
969	rs1553460	Chr4:17804959	-	rs9920517	Chr15:51140956	-	0.268132
970	rs1553460	Chr4:17804959	-	rs7018013	Chr8:123780324	LOC100131552 [near-gene-3_10k]	0.268131
971	rs1553460	Chr4:17804959	-	rs3117941	Chr13:21420118	-	0.268125
972	rs1553460	Chr4:17804959	-	rs2839328	Chr21:46808898	DIP2A [intron]	0.268124			DIP2A [#206, 7.7536e-02]
973	rs1553460	Chr4:17804959	-	rs10519786	Chr4:147401316	SLC10A7 [intron]	0.268124			SLC10A7 [#101, 1.5190e-02]
974	rs1553460	Chr4:17804959	-	rs13438394	Chr7:87228266	RUNDC3B [intron]	0.268122			RUNDC3B [#241, 1.0773e-01]
975	rs1553460	Chr4:17804959	-	rs41414646	Chr2:173555786	RAPGEF4 [intron]	0.268119		RAPGEF4 [#1]
976	rs1553460	Chr4:17804959	-	rs17055527	Chr4:171419923	-	0.268111
977	rs1553460	Chr4:17804959	-	rs7829733	Chr8:9729131	-	0.268109
978	rs1553460	Chr4:17804959	-	rs1984981	Chr16:86327389	KLHDC4 [intron]	0.268101			KLHDC4 [#289, 2.0642e-01]
979	rs1553460	Chr4:17804959	-	rs12468303	Chr2:181321502	-	0.268092
980	rs1553460	Chr4:17804959	-	rs12760689	Chr1:101971983	-	0.268091
981	rs1553460	Chr4:17804959	-	rs7743287	Chr6:54639920	-	0.268081
982	rs1553460	Chr4:17804959	-	rs2403733	Chr8:133192142	-	0.268073
983	rs1553460	Chr4:17804959	-	rs41514546	Chr2:173552342	RAPGEF4 [intron]	0.268071		RAPGEF4 [#1]
984	rs1553460	Chr4:17804959	-	rs16928035	Chr8:62947360	-	0.268068
985	rs1553460	Chr4:17804959	-	rs10489296	Chr1:170419890	DNM3 [intron]	0.268068			DNM3 [#140, 3.1860e-02]
986	rs1553460	Chr4:17804959	-	rs788957	Chr10:21211860	NEBL [intron]	0.268067			NEBL [#119, 2.2877e-02]
987	rs1553460	Chr4:17804959	-	rs16911713	Chr9:96611070	C9orf3 [intron]	0.268065			C9orf3 [#248, 1.1236e-01]
988	rs1553460	Chr4:17804959	-	rs1172987	Chr9:92570322	-	0.268049
989	rs1553460	Chr4:17804959	-	rs12677043	Chr8:122259127	-	0.268048
990	rs7686705	Chr4:106684594	FLJ20184 [near-gene-5_10k]	rs1553460	Chr4:17804959	-	0.268046
991	rs1553460	Chr4:17804959	-	rs11071490	Chr15:57934765	-	0.268041
992	rs1553460	Chr4:17804959	-	rs17220640	Chr3:185995712	-	0.268028
993	rs1553460	Chr4:17804959	-	rs7526237	Chr1:244964757	SCCPDH [intron]	0.268024			SCCPDH [#212, 8.4748e-02]
994	rs1553460	Chr4:17804959	-	rs17124218	Chr10:110043164	-	0.268021
995	rs1553460	Chr4:17804959	-	rs368334	Chr20:44633452	SLC13A3 [intron]	0.268017			SLC13A3 [#64, 2.9552e-03]
996	rs1553460	Chr4:17804959	-	rs7723	Chr7:44584318	TMED4 [near-gene-3]	0.268008			TMED4 [#177, 5.0905e-02]
997	rs1553460	Chr4:17804959	-	rs16894671	Chr8:122183583	-	0.268008
998	rs1553460	Chr4:17804959	-	rs4683550	Chr3:142286988	SPSB4 [intron]	0.268005			SPSB4 [#214, 8.5467e-02]
999	rs1553460	Chr4:17804959	-	rs10510986	Chr3:69746452	-	0.268
1000	rs1553460	Chr4:17804959	-	rs6094286	Chr20:44438837	ELMO2 [intron]	0.267989			ELMO2 [#232, 1.0130e-01]

## Sheet: CAD
Pair no	SNP1	SNP1 position	SNP1 assoc. genes	SNP2	SNP2 position	SNP2 assoc. genes	ρdiff score	WTCCC reported	HuGE reported [#pub]	ToppGene candidates [rank#, P-value]
1	rs17094615	Chr12:43087894	-	rs3785579	Chr17:62472963	CACNG1 [intron]	0.931747			CACNG1 [#178, 4.3146e-02]
2	rs3785579	Chr17:62472963	CACNG1 [intron]	rs11859321	Chr16:85530202	-	0.930141			CACNG1 [#178, 4.3146e-02]
3	rs9979358	Chr21:17757930	-	rs3785579	Chr17:62472963	CACNG1 [intron]	0.929857			CACNG1 [#178, 4.3146e-02]
4	rs3801671	Chr7:81862858	CACNA2D1 [intron]	rs3785579	Chr17:62472963	CACNG1 [intron]	0.929376			CACNA2D1 [#153, 3.1283e-02], CACNG1 [#178, 4.3146e-02]
5	rs2126021	Chr4:87339787	MAPK10 [intron]	rs3785579	Chr17:62472963	CACNG1 [intron]	0.929031			MAPK10 [#75, 1.1924e-02], CACNG1 [#178, 4.3146e-02]
6	rs17604003	Chr8:20633372	-	rs3785579	Chr17:62472963	CACNG1 [intron]	0.927947			CACNG1 [#178, 4.3146e-02]
7	rs3889856	Chr18:45549986	-	rs3785579	Chr17:62472963	CACNG1 [intron]	0.927649			CACNG1 [#178, 4.3146e-02]
8	rs1376389	Chr4:137454618	-	rs3785579	Chr17:62472963	CACNG1 [intron]	0.927648			CACNG1 [#178, 4.3146e-02]
9	rs768921	Chr2:218372224	TNS1 [near-gene-3]	rs3785579	Chr17:62472963	CACNG1 [intron]	0.927105			TNS1 [#172, 3.9584e-02], CACNG1 [#178, 4.3146e-02]
10	rs3785579	Chr17:62472963	CACNG1 [intron]	rs17295758	Chr16:51320996	-	0.926842			CACNG1 [#178, 4.3146e-02]
11	rs7810	Chr4:78187370	CCNI [near-gene-3]	rs3785579	Chr17:62472963	CACNG1 [intron]	0.926582			CCNI [#304, 1.1801e-01], CACNG1 [#178, 4.3146e-02]
12	rs6714317	Chr2:86416007	REEP1 [intron]	rs3785579	Chr17:62472963	CACNG1 [intron]	0.926201			REEP1 [#240, 8.1791e-02], CACNG1 [#178, 4.3146e-02]
13	rs7682171	Chr4:78258060	LOC339966 [near-gene-5_10k]	rs3785579	Chr17:62472963	CACNG1 [intron]	0.926197			LOC339966 [#47, 5.7825e-03], CACNG1 [#178, 4.3146e-02]
14	rs16909084	Chr8:139475145	FAM135B [intron]	rs3785579	Chr17:62472963	CACNG1 [intron]	0.925972			FAM135B [#356, 2.7675e-01], CACNG1 [#178, 4.3146e-02]
15	rs11105753	Chr12:89609221	-	rs3785579	Chr17:62472963	CACNG1 [intron]	0.92584			CACNG1 [#178, 4.3146e-02]
16	rs1355587	Chr4:43133131	-	rs3785579	Chr17:62472963	CACNG1 [intron]	0.925758			CACNG1 [#178, 4.3146e-02]
17	rs912617	Chr14:61003289	PRKCH [intron]	rs3785579	Chr17:62472963	CACNG1 [intron]	0.925621		PRKCH [#1]	CACNG1 [#178, 4.3146e-02]
18	rs17788598	Chr5:11183879	CTNND2 [intron]	rs3785579	Chr17:62472963	CACNG1 [intron]	0.925524			CTNND2 [#253, 8.9911e-02], CACNG1 [#178, 4.3146e-02]
19	rs10487466	Chr7:126484050	GRM8 [intron]	rs3785579	Chr17:62472963	CACNG1 [intron]	0.925496			GRM8 [#69, 1.0125e-02], CACNG1 [#178, 4.3146e-02]
20	rs4273567	Chr5:50533705	-	rs3785579	Chr17:62472963	CACNG1 [intron]	0.925253			CACNG1 [#178, 4.3146e-02]
21	rs298465	Chr4:139480310	-	rs3785579	Chr17:62472963	CACNG1 [intron]	0.925216			CACNG1 [#178, 4.3146e-02]
22	rs16831204	Chr2:195516435	-	rs3785579	Chr17:62472963	CACNG1 [intron]	0.925139			CACNG1 [#178, 4.3146e-02]
23	rs1359612	Chr13:49612082	-	rs3785579	Chr17:62472963	CACNG1 [intron]	0.92496			CACNG1 [#178, 4.3146e-02]
24	rs10090604	Chr8:20526462	-	rs3785579	Chr17:62472963	CACNG1 [intron]	0.924952			CACNG1 [#178, 4.3146e-02]
25	rs17294464	Chr4:107799837	-	rs3785579	Chr17:62472963	CACNG1 [intron]	0.924888			CACNG1 [#178, 4.3146e-02]
26	rs3785579	Chr17:62472963	CACNG1 [intron]	rs16951574	Chr16:51357409	-	0.924869			CACNG1 [#178, 4.3146e-02]
27	rs3796767	Chr4:55232404	KIT [intron]	rs3785579	Chr17:62472963	CACNG1 [intron]	0.924744			KIT [#4, 6.2608e-05], CACNG1 [#178, 4.3146e-02]
28	rs16839226	Chr2:156113027	-	rs3785579	Chr17:62472963	CACNG1 [intron]	0.924642			CACNG1 [#178, 4.3146e-02]
29	rs6958658	Chr7:126484414	GRM8 [intron]	rs3785579	Chr17:62472963	CACNG1 [intron]	0.924498			GRM8 [#69, 1.0125e-02], CACNG1 [#178, 4.3146e-02]
30	rs1887392	Chr9:19900154	-	rs3785579	Chr17:62472963	CACNG1 [intron]	0.92449			CACNG1 [#178, 4.3146e-02]
31	rs1535593	Chr9:1606513	-	rs3785579	Chr17:62472963	CACNG1 [intron]	0.924417			CACNG1 [#178, 4.3146e-02]
32	rs10487465	Chr7:126484017	GRM8 [intron]	rs3785579	Chr17:62472963	CACNG1 [intron]	0.924368			GRM8 [#69, 1.0125e-02], CACNG1 [#178, 4.3146e-02]
33	rs6448704	Chr4:29986062	-	rs3785579	Chr17:62472963	CACNG1 [intron]	0.924363			CACNG1 [#178, 4.3146e-02]
34	rs10859541	Chr12:92534318	-	rs3785579	Chr17:62472963	CACNG1 [intron]	0.924309			CACNG1 [#178, 4.3146e-02]
35	rs17099196	Chr10:121439998	LOC93202 [near-gene-5_10k]	rs3785579	Chr17:62472963	CACNG1 [intron]	0.924268			LOC93202 [#98, 1.9831e-02], CACNG1 [#178, 4.3146e-02]
36	rs11563773	Chr7:126478786	GRM8 [intron]	rs3785579	Chr17:62472963	CACNG1 [intron]	0.924232			GRM8 [#69, 1.0125e-02], CACNG1 [#178, 4.3146e-02]
37	rs6013602	Chr20:51067627	TSHZ2 [intron]	rs3785579	Chr17:62472963	CACNG1 [intron]	0.924221			TSHZ2 [#325, 1.4658e-01], CACNG1 [#178, 4.3146e-02]
38	rs2898517	Chr8:20524409	-	rs3785579	Chr17:62472963	CACNG1 [intron]	0.924127			CACNG1 [#178, 4.3146e-02]
39	rs17136683	Chr7:13274410	-	rs3785579	Chr17:62472963	CACNG1 [intron]	0.924107			CACNG1 [#178, 4.3146e-02]
40	rs1862276	Chr5:62799885	-	rs3785579	Chr17:62472963	CACNG1 [intron]	0.92406			CACNG1 [#178, 4.3146e-02]
41	rs4647297	Chr7:142701483	CASP2 [missense]	rs3785579	Chr17:62472963	CACNG1 [intron]	0.92406			CASP2 [#90, 1.7611e-02], CACNG1 [#178, 4.3146e-02]
42	rs11105757	Chr12:89615386	-	rs3785579	Chr17:62472963	CACNG1 [intron]	0.924009			CACNG1 [#178, 4.3146e-02]
43	rs4236441	Chr7:152220735	-	rs3785579	Chr17:62472963	CACNG1 [intron]	0.923885			CACNG1 [#178, 4.3146e-02]
44	rs17053293	Chr4:168627687	-	rs3785579	Chr17:62472963	CACNG1 [intron]	0.923792			CACNG1 [#178, 4.3146e-02]
45	rs1649705	Chr7:52748967	-	rs3785579	Chr17:62472963	CACNG1 [intron]	0.923702			CACNG1 [#178, 4.3146e-02]
46	rs17327361	Chr13:22880376	-	rs3785579	Chr17:62472963	CACNG1 [intron]	0.923698			CACNG1 [#178, 4.3146e-02]
47	rs3797	Chr15:27199858	APBA2 [near-gene-3_10k]	rs3785579	Chr17:62472963	CACNG1 [intron]	0.923649			APBA2 [#118, 2.3849e-02], CACNG1 [#178, 4.3146e-02]
48	rs17266570	Chr18:66935307	-	rs3785579	Chr17:62472963	CACNG1 [intron]	0.923647			CACNG1 [#178, 4.3146e-02]
49	rs11105751	Chr12:89606948	-	rs3785579	Chr17:62472963	CACNG1 [intron]	0.9236			CACNG1 [#178, 4.3146e-02]
50	rs10859036	Chr12:89631494	-	rs3785579	Chr17:62472963	CACNG1 [intron]	0.923584			CACNG1 [#178, 4.3146e-02]
51	rs2140904	Chr7:142719609	tcag7.1217 [near-gene-3]	rs3785579	Chr17:62472963	CACNG1 [intron]	0.923473			CACNG1 [#178, 4.3146e-02]
52	rs4310595	Chr11:40786722	-	rs3785579	Chr17:62472963	CACNG1 [intron]	0.923442			CACNG1 [#178, 4.3146e-02]
53	rs17523610	Chr4:168618125	-	rs3785579	Chr17:62472963	CACNG1 [intron]	0.9234			CACNG1 [#178, 4.3146e-02]
54	rs7250593	Chr19:39142786	-	rs3785579	Chr17:62472963	CACNG1 [intron]	0.923385			CACNG1 [#178, 4.3146e-02]
55	rs1495371	Chr3:55709713	ERC2 [intron]	rs3785579	Chr17:62472963	CACNG1 [intron]	0.923125			ERC2 [#189, 5.4789e-02], CACNG1 [#178, 4.3146e-02]
56	rs7235760	Chr18:71729671	-	rs3785579	Chr17:62472963	CACNG1 [intron]	0.923093			CACNG1 [#178, 4.3146e-02]
57	rs994827	Chr14:21419526	TRAV12-2 [near-gene-5_10k]	rs3785579	Chr17:62472963	CACNG1 [intron]	0.923084			TRAV12-2 [#206, 6.6429e-02], CACNG1 [#178, 4.3146e-02]
58	rs17053871	Chr4:169411644	DDX60 [intron]	rs3785579	Chr17:62472963	CACNG1 [intron]	0.923077			DDX60 [#313, 1.2721e-01], CACNG1 [#178, 4.3146e-02]
59	rs279223	Chr19:11852638	ZNF69 [near-gene-5_10k]	rs3785579	Chr17:62472963	CACNG1 [intron]	0.923046			ZNF69 [#210, 6.8077e-02], CACNG1 [#178, 4.3146e-02]
60	rs2281870	Chr1:156078209	CD5L [near-gene-5]	rs3785579	Chr17:62472963	CACNG1 [intron]	0.923008			CD5L [#154, 3.1552e-02], CACNG1 [#178, 4.3146e-02]
61	rs7488997	Chr12:3181034	TSPAN9 [intron]	rs3785579	Chr17:62472963	CACNG1 [intron]	0.922914			TSPAN9 [#197, 6.1579e-02], CACNG1 [#178, 4.3146e-02]
62	rs16868907	Chr4:19542468	-	rs3785579	Chr17:62472963	CACNG1 [intron]	0.922865			CACNG1 [#178, 4.3146e-02]
63	rs7518849	Chr1:65721379	LEPR [intron]	rs3785579	Chr17:62472963	CACNG1 [intron]	0.922778		LEPR [#1]	CACNG1 [#178, 4.3146e-02]
64	rs2797887	Chr10:14011662	FRMD4A [intron]	rs3785579	Chr17:62472963	CACNG1 [intron]	0.92277			FRMD4A [#323, 1.4275e-01], CACNG1 [#178, 4.3146e-02]
65	rs2422077	Chr1:170536265	DNM3 [intron]	rs3785579	Chr17:62472963	CACNG1 [intron]	0.92269			DNM3 [#250, 8.7791e-02], CACNG1 [#178, 4.3146e-02]
66	rs17282840	Chr8:64469563	-	rs3785579	Chr17:62472963	CACNG1 [intron]	0.922679			CACNG1 [#178, 4.3146e-02]
67	rs10981559	Chr9:114764292	MUP [missense]	rs3785579	Chr17:62472963	CACNG1 [intron]	0.922587			MUP [#110, 1.9831e-02], CACNG1 [#178, 4.3146e-02]
68	rs7464987	Chr8:6020524	-	rs3785579	Chr17:62472963	CACNG1 [intron]	0.92254			CACNG1 [#178, 4.3146e-02]
69	rs10986999	Chr9:100407829	GABBR2 [intron]	rs3785579	Chr17:62472963	CACNG1 [intron]	0.922508			GABBR2 [#91, 1.8124e-02], CACNG1 [#178, 4.3146e-02]
70	rs823066	Chr1:204037796	SLC41A1 [intron]	rs3785579	Chr17:62472963	CACNG1 [intron]	0.922423			SLC41A1 [#295, 1.1121e-01], CACNG1 [#178, 4.3146e-02]
71	rs7785374	Chr7:147143245	CNTNAP2 [intron]	rs3785579	Chr17:62472963	CACNG1 [intron]	0.922397			CNTNAP2 [#152, 3.1183e-02], CACNG1 [#178, 4.3146e-02]
72	rs3785579	Chr17:62472963	CACNG1 [intron]	rs1609749	Chr15:89427828	-	0.922391			CACNG1 [#178, 4.3146e-02]
73	rs11105742	Chr12:89592340	-	rs3785579	Chr17:62472963	CACNG1 [intron]	0.922283			CACNG1 [#178, 4.3146e-02]
74	rs268531	Chr5:9495192	SEMA5A [intron]	rs3785579	Chr17:62472963	CACNG1 [intron]	0.922229			SEMA5A [#255, 9.0326e-02], CACNG1 [#178, 4.3146e-02]
75	rs16830485	Chr1:187613662	-	rs3785579	Chr17:62472963	CACNG1 [intron]	0.922227			CACNG1 [#178, 4.3146e-02]
76	rs12286616	Chr11:70887601	NADSYN1 [intron]	rs3785579	Chr17:62472963	CACNG1 [intron]	0.92221			NADSYN1 [#232, 7.8985e-02], CACNG1 [#178, 4.3146e-02]
77	rs7004736	Chr8:20568730	-	rs3785579	Chr17:62472963	CACNG1 [intron]	0.922202			CACNG1 [#178, 4.3146e-02]
78	rs16971892	Chr18:35218493	-	rs3785579	Chr17:62472963	CACNG1 [intron]	0.922147			CACNG1 [#178, 4.3146e-02]
79	rs1701858	Chr20:37705857	-	rs3785579	Chr17:62472963	CACNG1 [intron]	0.92203			CACNG1 [#178, 4.3146e-02]
80	rs41471746	Chr12:72398646	-	rs3785579	Chr17:62472963	CACNG1 [intron]	0.921913			CACNG1 [#178, 4.3146e-02]
81	rs10961499	Chr9:14382298	-	rs3785579	Chr17:62472963	CACNG1 [intron]	0.921862			CACNG1 [#178, 4.3146e-02]
82	rs12703517	Chr7:139407471	PARP12 [intron]	rs3785579	Chr17:62472963	CACNG1 [intron]	0.921812			PARP12 [#168, 3.8184e-02], CACNG1 [#178, 4.3146e-02]
83	rs1393275	Chr11:115160644	-	rs3785579	Chr17:62472963	CACNG1 [intron]	0.921759			CACNG1 [#178, 4.3146e-02]
84	rs11011957	Chr10:20644383	-	rs3785579	Chr17:62472963	CACNG1 [intron]	0.921722			CACNG1 [#178, 4.3146e-02]
85	rs12512143	Chr4:19516666	-	rs3785579	Chr17:62472963	CACNG1 [intron]	0.921699			CACNG1 [#178, 4.3146e-02]
86	rs10748248	Chr12:72599152	-	rs3785579	Chr17:62472963	CACNG1 [intron]	0.92167			CACNG1 [#178, 4.3146e-02]
87	rs9268541	Chr6:32492505	BTNL2 [near-gene-5_10k]	rs3785579	Chr17:62472963	CACNG1 [intron]	0.921667			BTNL2 [#167, 3.8002e-02], CACNG1 [#178, 4.3146e-02]
88	rs11152266	Chr18:56672015	-	rs3785579	Chr17:62472963	CACNG1 [intron]	0.921666			CACNG1 [#178, 4.3146e-02]
89	rs12711535	Chr2:121426006	GLI2 [intron]	rs3785579	Chr17:62472963	CACNG1 [intron]	0.921661			GLI2 [#164, 3.7187e-02], CACNG1 [#178, 4.3146e-02]
90	rs4292200	Chr3:56549117	-	rs3785579	Chr17:62472963	CACNG1 [intron]	0.921628			CACNG1 [#178, 4.3146e-02]
91	rs10916703	Chr1:20268084	PLA2G5 [near-gene-5]	rs3785579	Chr17:62472963	CACNG1 [intron]	0.921604		PLA2G5 [#1]	CACNG1 [#178, 4.3146e-02]
92	rs16183	Chr7:24256367	-	rs3785579	Chr17:62472963	CACNG1 [intron]	0.92157			CACNG1 [#178, 4.3146e-02]
93	rs17288777	Chr3:56509947	-	rs3785579	Chr17:62472963	CACNG1 [intron]	0.921553			CACNG1 [#178, 4.3146e-02]
94	rs16861384	Chr3:188167205	ST6GAL1 [intron]	rs3785579	Chr17:62472963	CACNG1 [intron]	0.921524			ST6GAL1 [#150, 3.0915e-02], CACNG1 [#178, 4.3146e-02]
95	rs7780478	Chr7:142623691	TAS2R40 [near-gene-5_10k]	rs3785579	Chr17:62472963	CACNG1 [intron]	0.921491			TAS2R40 [#277, 1.0222e-01], CACNG1 [#178, 4.3146e-02]
96	rs3805398	Chr4:169405263	DDX60 [intron]	rs3785579	Chr17:62472963	CACNG1 [intron]	0.921484			DDX60 [#313, 1.2721e-01], CACNG1 [#178, 4.3146e-02]
97	rs6461061	Chr7:14068063	-	rs3785579	Chr17:62472963	CACNG1 [intron]	0.921475			CACNG1 [#178, 4.3146e-02]
98	rs1998137	Chr14:25945647	-	rs3785579	Chr17:62472963	CACNG1 [intron]	0.921463			CACNG1 [#178, 4.3146e-02]
99	rs1402595	Chr4:169404928	DDX60 [intron]	rs3785579	Chr17:62472963	CACNG1 [intron]	0.921445			DDX60 [#313, 1.2721e-01], CACNG1 [#178, 4.3146e-02]
100	rs697363	Chr2:129035501	-	rs3785579	Chr17:62472963	CACNG1 [intron]	0.921436			CACNG1 [#178, 4.3146e-02]
101	rs896930	Chr2:3189203	TSSC1 [intron]	rs3785579	Chr17:62472963	CACNG1 [intron]	0.921425			TSSC1 [#345, 1.9547e-01], CACNG1 [#178, 4.3146e-02]
102	rs12486864	Chr3:157139481	GMPS [near-gene-3_10k]	rs3785579	Chr17:62472963	CACNG1 [intron]	0.921414			GMPS [#138, 2.7591e-02], CACNG1 [#178, 4.3146e-02]
103	rs2494985	Chr10:10578227	-	rs3785579	Chr17:62472963	CACNG1 [intron]	0.921382			CACNG1 [#178, 4.3146e-02]
104	rs10791383	Chr11:133969224	-	rs3785579	Chr17:62472963	CACNG1 [intron]	0.92137			CACNG1 [#178, 4.3146e-02]
105	rs430949	Chr8:9203557	-	rs3785579	Chr17:62472963	CACNG1 [intron]	0.921366			CACNG1 [#178, 4.3146e-02]
106	rs1487237	Chr8:128118156	-	rs3785579	Chr17:62472963	CACNG1 [intron]	0.921335			CACNG1 [#178, 4.3146e-02]
107	rs6495271	Chr15:31914874	RYR3 [intron]	rs3785579	Chr17:62472963	CACNG1 [intron]	0.921319			RYR3 [#120, 2.3876e-02], CACNG1 [#178, 4.3146e-02]
108	rs4366964	Chr20:42329320	GDAP1L1 [intron]	rs3785579	Chr17:62472963	CACNG1 [intron]	0.921302			GDAP1L1 [#343, 1.8857e-01], CACNG1 [#178, 4.3146e-02]
109	rs1912401	Chr15:53948901	NEDD4 [intron]	rs3785579	Chr17:62472963	CACNG1 [intron]	0.921302			NEDD4 [#20, 1.6464e-03], CACNG1 [#178, 4.3146e-02]
110	rs10514321	Chr5:89503580	-	rs3785579	Chr17:62472963	CACNG1 [intron]	0.921293			CACNG1 [#178, 4.3146e-02]
111	rs11188273	Chr10:97069529	SORBS1 [intron]	rs3785579	Chr17:62472963	CACNG1 [intron]	0.921285			SORBS1 [#30, 3.7501e-03], CACNG1 [#178, 4.3146e-02]
112	rs9951107	Chr18:72566983	-	rs3785579	Chr17:62472963	CACNG1 [intron]	0.92128			CACNG1 [#178, 4.3146e-02]
113	rs11723488	Chr4:169409357	DDX60 [intron]	rs3785579	Chr17:62472963	CACNG1 [intron]	0.921238			DDX60 [#313, 1.2721e-01], CACNG1 [#178, 4.3146e-02]
114	rs9999978	Chr4:121201086	MAD2L1 [intron]	rs3785579	Chr17:62472963	CACNG1 [intron]	0.921206			MAD2L1 [#123, 2.4412e-02], CACNG1 [#178, 4.3146e-02]
115	rs3805396	Chr4:169395106	DDX60 [coding-synon]	rs3785579	Chr17:62472963	CACNG1 [intron]	0.921154			DDX60 [#313, 1.2721e-01], CACNG1 [#178, 4.3146e-02]
116	rs1112694	Chr9:19978975	-	rs3785579	Chr17:62472963	CACNG1 [intron]	0.92115			CACNG1 [#178, 4.3146e-02]
117	rs914505	Chr6:41002017	-	rs3785579	Chr17:62472963	CACNG1 [intron]	0.921126			CACNG1 [#178, 4.3146e-02]
118	rs41355644	Chr1:4744683	AJAP1 [near-gene-3_10k]	rs3785579	Chr17:62472963	CACNG1 [intron]	0.921114			AJAP1 [#251, 8.7819e-02], CACNG1 [#178, 4.3146e-02]
119	rs267786	Chr5:36110648	UGT3A2 [near-gene-5_10k]	rs3785579	Chr17:62472963	CACNG1 [intron]	0.921084			UGT3A2 [#252, 8.9248e-02], CACNG1 [#178, 4.3146e-02]
120	rs12509406	Chr4:169407455	DDX60 [intron]	rs3785579	Chr17:62472963	CACNG1 [intron]	0.921043			DDX60 [#313, 1.2721e-01], CACNG1 [#178, 4.3146e-02]
121	rs7846458	Chr8:136866133	-	rs3785579	Chr17:62472963	CACNG1 [intron]	0.921038			CACNG1 [#178, 4.3146e-02]
122	rs7136047	Chr12:31818083	-	rs3785579	Chr17:62472963	CACNG1 [intron]	0.921008			CACNG1 [#178, 4.3146e-02]
123	rs7286572	Chr22:32106430	LARGE [intron]	rs3785579	Chr17:62472963	CACNG1 [intron]	0.920986			LARGE [#181, 4.4634e-02], CACNG1 [#178, 4.3146e-02]
124	rs16891940	Chr6:39409648	KIF6 [near-gene-3]	rs3785579	Chr17:62472963	CACNG1 [intron]	0.920918		KIF6 [#2]	CACNG1 [#178, 4.3146e-02]
125	rs1979832	Chr5:20989409	-	rs3785579	Chr17:62472963	CACNG1 [intron]	0.920901			CACNG1 [#178, 4.3146e-02]
126	rs3781500	Chr10:121537856	INPP5F [intron]	rs3785579	Chr17:62472963	CACNG1 [intron]	0.920894			INPP5F [#336, 1.6222e-01], CACNG1 [#178, 4.3146e-02]
127	rs8014232	Chr14:93271679	PRIMA1 [intron]	rs3785579	Chr17:62472963	CACNG1 [intron]	0.92087			PRIMA1 [#272, 1.0134e-01], CACNG1 [#178, 4.3146e-02]
128	rs1345591	Chr5:168563193	SLIT3 [intron]	rs3785579	Chr17:62472963	CACNG1 [intron]	0.920862			SLIT3 [#31, 3.8066e-03], CACNG1 [#178, 4.3146e-02]
129	rs17070982	Chr5:168560543	SLIT3 [intron]	rs3785579	Chr17:62472963	CACNG1 [intron]	0.920853			SLIT3 [#31, 3.8066e-03], CACNG1 [#178, 4.3146e-02]
130	rs6574950	Chr14:25943292	-	rs3785579	Chr17:62472963	CACNG1 [intron]	0.920826			CACNG1 [#178, 4.3146e-02]
131	rs10506081	Chr12:31826165	LOC440093 [near-gene-3_10k]	rs3785579	Chr17:62472963	CACNG1 [intron]	0.920822			CACNG1 [#178, 4.3146e-02]
132	rs16920737	Chr11:93994290	PIWIL4 [near-gene-3]	rs3785579	Chr17:62472963	CACNG1 [intron]	0.920767			PIWIL4 [#355, 2.5459e-01], CACNG1 [#178, 4.3146e-02]
133	rs17056337	Chr6:129072713	-	rs3785579	Chr17:62472963	CACNG1 [intron]	0.920735			CACNG1 [#178, 4.3146e-02]
134	rs9530349	Chr13:74049261	-	rs3785579	Chr17:62472963	CACNG1 [intron]	0.920691			CACNG1 [#178, 4.3146e-02]
135	rs9833490	Chr3:190121147	-	rs3785579	Chr17:62472963	CACNG1 [intron]	0.920686			CACNG1 [#178, 4.3146e-02]
136	rs6741107	Chr2:38506076	-	rs3785579	Chr17:62472963	CACNG1 [intron]	0.920619			CACNG1 [#178, 4.3146e-02]
137	rs7281425	Chr21:39806741	SH3BGR [intron]	rs3785579	Chr17:62472963	CACNG1 [intron]	0.920611			SH3BGR [#334, 1.5696e-01], CACNG1 [#178, 4.3146e-02]
138	rs140378	Chr22:15257135	ABCD1P4 [near-gene-3_10k]	rs3785579	Chr17:62472963	CACNG1 [intron]	0.920606			ABCD1P4 [#107, 1.9831e-02], CACNG1 [#178, 4.3146e-02]
139	rs841466	Chr2:129052823	-	rs3785579	Chr17:62472963	CACNG1 [intron]	0.920595			CACNG1 [#178, 4.3146e-02]
140	rs7424996	Chr2:242620923	FLJ41327 [near-gene-3_10k]	rs3785579	Chr17:62472963	CACNG1 [intron]	0.920584			FLJ41327 [#49, 5.7825e-03], CACNG1 [#178, 4.3146e-02]
141	rs2279941	Chr10:121682142	SEC23IP [intron]	rs3785579	Chr17:62472963	CACNG1 [intron]	0.920573			SEC23IP [#278, 1.0229e-01], CACNG1 [#178, 4.3146e-02]
142	rs9514132	Chr13:102894564	-	rs3785579	Chr17:62472963	CACNG1 [intron]	0.920572			CACNG1 [#178, 4.3146e-02]
143	rs3013705	Chr6:120714956	-	rs3785579	Chr17:62472963	CACNG1 [intron]	0.920569			CACNG1 [#178, 4.3146e-02]
144	rs6105227	Chr20:14136759	MACROD2 [intron]	rs3785579	Chr17:62472963	CACNG1 [intron]	0.920529		MACROD2 [#2]	CACNG1 [#178, 4.3146e-02]
145	rs3772345	Chr3:1242186	CNTN6 [intron]	rs3785579	Chr17:62472963	CACNG1 [intron]	0.920514			CNTN6 [#147, 2.9916e-02], CACNG1 [#178, 4.3146e-02]
146	rs6802598	Chr3:140755647	NMNAT3 [near-gene-3_10k]	rs3785579	Chr17:62472963	CACNG1 [intron]	0.920508			NMNAT3 [#222, 7.5805e-02], CACNG1 [#178, 4.3146e-02]
147	rs3763962	Chr4:169405605	DDX60 [intron]	rs3785579	Chr17:62472963	CACNG1 [intron]	0.92048			DDX60 [#313, 1.2721e-01], CACNG1 [#178, 4.3146e-02]
148	rs10974390	Chr9:4193214	GLIS3 [intron]	rs3785579	Chr17:62472963	CACNG1 [intron]	0.920477			GLIS3 [#275, 1.0192e-01], CACNG1 [#178, 4.3146e-02]
149	rs10505978	Chr12:25336389	-	rs3785579	Chr17:62472963	CACNG1 [intron]	0.92045			CACNG1 [#178, 4.3146e-02]
150	rs9323996	Chr14:98243921	C14orf177 [near-gene-5_10k]	rs3785579	Chr17:62472963	CACNG1 [intron]	0.920427			C14orf177 [#111, 2.0746e-02], CACNG1 [#178, 4.3146e-02]
151	rs6552512	Chr4:182693018	-	rs3785579	Chr17:62472963	CACNG1 [intron]	0.920418			CACNG1 [#178, 4.3146e-02]
152	rs3785579	Chr17:62472963	CACNG1 [intron]	rs1609891	Chr15:89427254	-	0.920284			CACNG1 [#178, 4.3146e-02]
153	rs1425867	Chr11:127547261	-	rs3785579	Chr17:62472963	CACNG1 [intron]	0.920254			CACNG1 [#178, 4.3146e-02]
154	rs17706512	Chr11:108495616	-	rs3785579	Chr17:62472963	CACNG1 [intron]	0.920222			CACNG1 [#178, 4.3146e-02]
155	rs12493934	Chr3:157146649	GMPS [near-gene-3_10k]	rs3785579	Chr17:62472963	CACNG1 [intron]	0.92016			GMPS [#138, 2.7591e-02], CACNG1 [#178, 4.3146e-02]
156	rs9532163	Chr13:37578328	-	rs3785579	Chr17:62472963	CACNG1 [intron]	0.920151			CACNG1 [#178, 4.3146e-02]
157	rs17716261	Chr20:1094048	PSMF1 [utr-3]	rs3785579	Chr17:62472963	CACNG1 [intron]	0.920131			PSMF1 [#314, 1.2777e-01], CACNG1 [#178, 4.3146e-02]
158	rs678104	Chr1:231947344	-	rs3785579	Chr17:62472963	CACNG1 [intron]	0.920123			CACNG1 [#178, 4.3146e-02]
159	rs6079346	Chr20:14119725	MACROD2 [intron]	rs3785579	Chr17:62472963	CACNG1 [intron]	0.920118		MACROD2 [#2]	CACNG1 [#178, 4.3146e-02]
160	rs1417371	Chr1:44693579	C1orf164 [intron]	rs3785579	Chr17:62472963	CACNG1 [intron]	0.920102			CACNG1 [#178, 4.3146e-02]
161	rs12349388	Chr9:124316688	OR1J2 [near-gene-3_10k]	rs3785579	Chr17:62472963	CACNG1 [intron]	0.920076			OR1J2 [#182, 4.5077e-02], CACNG1 [#178, 4.3146e-02]
162	rs11057970	Chr12:124052703	BRI3BP [intron]	rs3785579	Chr17:62472963	CACNG1 [intron]	0.920028			BRI3BP [#320, 1.3790e-01], CACNG1 [#178, 4.3146e-02]
163	rs6552559	Chr4:169395046	DDX60 [coding-synon]	rs3785579	Chr17:62472963	CACNG1 [intron]	0.920012			DDX60 [#313, 1.2721e-01], CACNG1 [#178, 4.3146e-02]
164	rs4575988	Chr4:19594024	-	rs3785579	Chr17:62472963	CACNG1 [intron]	0.919998			CACNG1 [#178, 4.3146e-02]
165	rs17090073	Chr18:51924210	hCG_1776047 [near-gene-3_10k]	rs3785579	Chr17:62472963	CACNG1 [intron]	0.919974			CACNG1 [#178, 4.3146e-02]
166	rs9646627	Chr18:56680933	-	rs3785579	Chr17:62472963	CACNG1 [intron]	0.919973			CACNG1 [#178, 4.3146e-02]
167	rs11714814	Chr3:1246940	CNTN6 [intron]	rs3785579	Chr17:62472963	CACNG1 [intron]	0.919961			CNTN6 [#147, 2.9916e-02], CACNG1 [#178, 4.3146e-02]
168	rs12653365	Chr5:161221202	GABRA1 [intron]	rs3785579	Chr17:62472963	CACNG1 [intron]	0.919953			GABRA1 [#79, 1.5334e-02], CACNG1 [#178, 4.3146e-02]
169	rs10224172	Chr7:137969498	SVOPL [intron]	rs3785579	Chr17:62472963	CACNG1 [intron]	0.919945			SVOPL [#297, 1.1255e-01], CACNG1 [#178, 4.3146e-02]
170	rs2113688	Chr15:64000977	MEGF11 [intron]	rs3785579	Chr17:62472963	CACNG1 [intron]	0.919925			MEGF11 [#225, 7.7280e-02], CACNG1 [#178, 4.3146e-02]
171	rs3772344	Chr3:1246183	CNTN6 [intron]	rs3785579	Chr17:62472963	CACNG1 [intron]	0.919921			CNTN6 [#147, 2.9916e-02], CACNG1 [#178, 4.3146e-02]
172	rs1530899	Chr2:129036273	-	rs3785579	Chr17:62472963	CACNG1 [intron]	0.91992			CACNG1 [#178, 4.3146e-02]
173	rs7755882	Chr6:120761581	-	rs3785579	Chr17:62472963	CACNG1 [intron]	0.919903			CACNG1 [#178, 4.3146e-02]
174	rs17092702	Chr8:20421077	-	rs3785579	Chr17:62472963	CACNG1 [intron]	0.919897			CACNG1 [#178, 4.3146e-02]
175	rs4814290	Chr20:14137779	MACROD2 [intron]	rs3785579	Chr17:62472963	CACNG1 [intron]	0.919863		MACROD2 [#2]	CACNG1 [#178, 4.3146e-02]
176	rs9258220	Chr6:29819020	HCG9P5 [near-gene-3_10k]	rs3785579	Chr17:62472963	CACNG1 [intron]	0.919858			HCG9P5 [#196, 6.0676e-02], CACNG1 [#178, 4.3146e-02]
177	rs1577044	Chr13:55179944	-	rs3785579	Chr17:62472963	CACNG1 [intron]	0.919846			CACNG1 [#178, 4.3146e-02]
178	rs2298776	Chr11:70886523	NADSYN1 [intron]	rs3785579	Chr17:62472963	CACNG1 [intron]	0.919798			NADSYN1 [#232, 7.8985e-02], CACNG1 [#178, 4.3146e-02]
179	rs6869405	Chr5:150367929	LOC100128543 [near-gene-5_10k]	rs3785579	Chr17:62472963	CACNG1 [intron]	0.919791			CACNG1 [#178, 4.3146e-02]
180	rs4725158	Chr7:9067697	-	rs3785579	Chr17:62472963	CACNG1 [intron]	0.919763			CACNG1 [#178, 4.3146e-02]
181	rs1908661	Chr12:67669632	-	rs3785579	Chr17:62472963	CACNG1 [intron]	0.91974			CACNG1 [#178, 4.3146e-02]
182	rs12406527	Chr1:78589503	-	rs3785579	Chr17:62472963	CACNG1 [intron]	0.919718			CACNG1 [#178, 4.3146e-02]
183	rs4566831	Chr5:161193273	-	rs3785579	Chr17:62472963	CACNG1 [intron]	0.919716			CACNG1 [#178, 4.3146e-02]
184	rs3808959	Chr10:121642170	SEC23IP [near-gene-5]	rs3785579	Chr17:62472963	CACNG1 [intron]	0.919713			SEC23IP [#278, 1.0229e-01], CACNG1 [#178, 4.3146e-02]
185	rs17689957	Chr6:73105658	RIMS1 [intron]	rs3785579	Chr17:62472963	CACNG1 [intron]	0.919705			RIMS1 [#331, 1.5513e-01], CACNG1 [#178, 4.3146e-02]
186	rs4445563	Chr10:121692000	SEC23IP [near-gene-3_10k]	rs3785579	Chr17:62472963	CACNG1 [intron]	0.919692			SEC23IP [#278, 1.0229e-01], CACNG1 [#178, 4.3146e-02]
187	rs1357239	Chr12:72844055	LOC100128674 [near-gene-5_10k]	rs3785579	Chr17:62472963	CACNG1 [intron]	0.919661			LOC100128674 [#48, 5.7825e-03], CACNG1 [#178, 4.3146e-02]
188	rs1386470	Chr8:128116770	-	rs3785579	Chr17:62472963	CACNG1 [intron]	0.91966			CACNG1 [#178, 4.3146e-02]
189	rs3777754	Chr6:12268533	HIVEP1 [intron]	rs3785579	Chr17:62472963	CACNG1 [intron]	0.919656			HIVEP1 [#280, 1.0276e-01], CACNG1 [#178, 4.3146e-02]
190	rs17099338	Chr10:121592722	C10orf119 [intron]	rs3785579	Chr17:62472963	CACNG1 [intron]	0.919645			CACNG1 [#178, 4.3146e-02]
191	rs4269170	Chr4:19565457	-	rs3785579	Chr17:62472963	CACNG1 [intron]	0.919579			CACNG1 [#178, 4.3146e-02]
192	rs767093	Chr13:26469495	-	rs3785579	Chr17:62472963	CACNG1 [intron]	0.919565			CACNG1 [#178, 4.3146e-02]
193	rs9496784	Chr6:144221558	LTV1 [intron]	rs3785579	Chr17:62472963	CACNG1 [intron]	0.919511			LTV1 [#310, 1.2462e-01], CACNG1 [#178, 4.3146e-02]
194	rs10115578	Chr9:3474373	RFX3 [intron]	rs3785579	Chr17:62472963	CACNG1 [intron]	0.919508			RFX3 [#346, 2.0316e-01], CACNG1 [#178, 4.3146e-02]
195	rs16868984	Chr4:19572285	-	rs3785579	Chr17:62472963	CACNG1 [intron]	0.919506			CACNG1 [#178, 4.3146e-02]
196	rs12539689	Chr7:7269012	-	rs3785579	Chr17:62472963	CACNG1 [intron]	0.919493			CACNG1 [#178, 4.3146e-02]
197	rs4759384	Chr12:121922964	VPS37B [intron]	rs3785579	Chr17:62472963	CACNG1 [intron]	0.919482			VPS37B [#261, 9.3143e-02], CACNG1 [#178, 4.3146e-02]
198	rs12935938	Chr17:68829578	CDC42EP4 [near-gene-5_10k]	rs3785579	Chr17:62472963	CACNG1 [intron]	0.919455			CDC42EP4 [#247, 8.6678e-02], CACNG1 [#178, 4.3146e-02]
199	rs16997780	Chr21:39813561	SH3BGR [near-gene-3_10k]	rs3785579	Chr17:62472963	CACNG1 [intron]	0.91943			SH3BGR [#334, 1.5696e-01], CACNG1 [#178, 4.3146e-02]
200	rs12331239	Chr4:182702239	-	rs3785579	Chr17:62472963	CACNG1 [intron]	0.919428			CACNG1 [#178, 4.3146e-02]
201	rs13325588	Chr3:117010754	LSAMP [near-gene-3]	rs3785579	Chr17:62472963	CACNG1 [intron]	0.919393		LSAMP [#1]	CACNG1 [#178, 4.3146e-02]
202	rs4814289	Chr20:14137628	MACROD2 [intron]	rs3785579	Chr17:62472963	CACNG1 [intron]	0.91938		MACROD2 [#2]	CACNG1 [#178, 4.3146e-02]
203	rs1660428	Chr1:108457051	-	rs3785579	Chr17:62472963	CACNG1 [intron]	0.919359			CACNG1 [#178, 4.3146e-02]
204	rs16904487	Chr8:132723332	-	rs3785579	Chr17:62472963	CACNG1 [intron]	0.919349			CACNG1 [#178, 4.3146e-02]
205	rs2203543	Chr12:71903547	-	rs3785579	Chr17:62472963	CACNG1 [intron]	0.919333			CACNG1 [#178, 4.3146e-02]
206	rs1346861	Chr2:82184038	-	rs3785579	Chr17:62472963	CACNG1 [intron]	0.919331			CACNG1 [#178, 4.3146e-02]
207	rs1495672	Chr10:29175611	-	rs3785579	Chr17:62472963	CACNG1 [intron]	0.91932			CACNG1 [#178, 4.3146e-02]
208	rs6751498	Chr2:127582164	BIN1 [near-gene-5_10k]	rs3785579	Chr17:62472963	CACNG1 [intron]	0.919311			BIN1 [#155, 3.1949e-02], CACNG1 [#178, 4.3146e-02]
209	rs7098516	Chr10:88570230	-	rs3785579	Chr17:62472963	CACNG1 [intron]	0.919302			CACNG1 [#178, 4.3146e-02]
210	rs1153971	Chr1:222066211	TP53BP2 [intron]	rs3785579	Chr17:62472963	CACNG1 [intron]	0.919297			TP53BP2 [#151, 3.0959e-02], CACNG1 [#178, 4.3146e-02]
211	rs16924742	Chr10:24756200	KIAA1217 [intron]	rs3785579	Chr17:62472963	CACNG1 [intron]	0.919286			KIAA1217 [#332, 1.5569e-01], CACNG1 [#178, 4.3146e-02]
212	rs16904500	Chr8:132743249	-	rs3785579	Chr17:62472963	CACNG1 [intron]	0.919275			CACNG1 [#178, 4.3146e-02]
213	rs2271125	Chr10:121670132	SEC23IP [intron]	rs3785579	Chr17:62472963	CACNG1 [intron]	0.91925			SEC23IP [#278, 1.0229e-01], CACNG1 [#178, 4.3146e-02]
214	rs1153937	Chr1:222045867	TP53BP2 [intron]	rs3785579	Chr17:62472963	CACNG1 [intron]	0.919238			TP53BP2 [#151, 3.0959e-02], CACNG1 [#178, 4.3146e-02]
215	rs10819612	Chr9:132006067	FREQ [intron]	rs3785579	Chr17:62472963	CACNG1 [intron]	0.919236			CACNG1 [#178, 4.3146e-02]
216	rs1420486	Chr8:132729876	-	rs3785579	Chr17:62472963	CACNG1 [intron]	0.919202			CACNG1 [#178, 4.3146e-02]
217	rs4771882	Chr13:93192954	GPC6 [intron]	rs3785579	Chr17:62472963	CACNG1 [intron]	0.919198			GPC6 [#36, 4.6567e-03], CACNG1 [#178, 4.3146e-02]
218	rs17090075	Chr18:51925498	-	rs3785579	Chr17:62472963	CACNG1 [intron]	0.919192			CACNG1 [#178, 4.3146e-02]
219	rs3781708	Chr11:34461235	ELF5 [intron]	rs3785579	Chr17:62472963	CACNG1 [intron]	0.919192			ELF5 [#321, 1.3889e-01], CACNG1 [#178, 4.3146e-02]
220	rs13018556	Chr2:192193004	-	rs3785579	Chr17:62472963	CACNG1 [intron]	0.919184			CACNG1 [#178, 4.3146e-02]
221	rs7459614	Chr8:17991226	MRPS18CP3 [near-gene-3_10k]	rs3785579	Chr17:62472963	CACNG1 [intron]	0.919179			MRPS18CP3 [#101, 1.9831e-02], CACNG1 [#178, 4.3146e-02]
222	rs9484237	Chr6:139502690	HECA [intron]	rs3785579	Chr17:62472963	CACNG1 [intron]	0.91917			HECA [#238, 8.1435e-02], CACNG1 [#178, 4.3146e-02]
223	rs11922772	Chr3:140748326	RBP1 [near-gene-5_10k]	rs3785579	Chr17:62472963	CACNG1 [intron]	0.919146			RBP1 [#19, 1.5559e-03], CACNG1 [#178, 4.3146e-02]
224	rs3785579	Chr17:62472963	CACNG1 [intron]	rs9914156	Chr17:43249734	OSBPL7 [intron]	0.919075			CACNG1 [#178, 4.3146e-02], OSBPL7 [#309, 1.2449e-01]
225	rs7140090	Chr13:41164889	KIAA0564 [intron]	rs3785579	Chr17:62472963	CACNG1 [intron]	0.919065			KIAA0564 [#193, 5.9906e-02], CACNG1 [#178, 4.3146e-02]
226	rs17210001	Chr22:18294854	TXNRD2 [intron]	rs3785579	Chr17:62472963	CACNG1 [intron]	0.91906			TXNRD2 [#77, 1.4032e-02], CACNG1 [#178, 4.3146e-02]
227	rs10094520	Chr8:106055619	LOC100129377 [near-gene-3_10k]	rs3785579	Chr17:62472963	CACNG1 [intron]	0.919056			CACNG1 [#178, 4.3146e-02]
228	rs10409961	Chr19:58688107	ZNF813 [utr-3]	rs3785579	Chr17:62472963	CACNG1 [intron]	0.919044			ZNF813 [#148, 2.9985e-02], CACNG1 [#178, 4.3146e-02]
229	rs11713975	Chr3:150681281	TM4SF4 [intron]	rs3785579	Chr17:62472963	CACNG1 [intron]	0.919027			TM4SF4 [#33, 4.0984e-03], CACNG1 [#178, 4.3146e-02]
230	rs2600932	Chr12:41226192	PRICKLE1 [intron]	rs3785579	Chr17:62472963	CACNG1 [intron]	0.919027			PRICKLE1 [#136, 2.6989e-02], CACNG1 [#178, 4.3146e-02]
231	rs2334313	Chr2:150977267	-	rs3785579	Chr17:62472963	CACNG1 [intron]	0.919014			CACNG1 [#178, 4.3146e-02]
232	rs16834927	Chr1:191101916	-	rs3785579	Chr17:62472963	CACNG1 [intron]	0.919011			CACNG1 [#178, 4.3146e-02]
233	rs1451565	Chr2:122282509	-	rs3785579	Chr17:62472963	CACNG1 [intron]	0.91901			CACNG1 [#178, 4.3146e-02]
234	rs17596634	Chr5:1618568	SDHAP3 [near-gene-3_10k]	rs3785579	Chr17:62472963	CACNG1 [intron]	0.919001			SDHAP3 [#115, 2.1569e-02], CACNG1 [#178, 4.3146e-02]
235	rs11199414	Chr10:122323419	PPAPDC1A [intron]	rs3785579	Chr17:62472963	CACNG1 [intron]	0.918989			PPAPDC1A [#288, 1.0718e-01], CACNG1 [#178, 4.3146e-02]
236	rs12038357	Chr1:34757392	-	rs3785579	Chr17:62472963	CACNG1 [intron]	0.918952			CACNG1 [#178, 4.3146e-02]
237	rs3785579	Chr17:62472963	CACNG1 [intron]	rs7180998	Chr15:94395522	-	0.918948			CACNG1 [#178, 4.3146e-02]
238	rs7780669	Chr7:114777621	-	rs3785579	Chr17:62472963	CACNG1 [intron]	0.918946			CACNG1 [#178, 4.3146e-02]
239	rs351651	Chr5:40263343	-	rs3785579	Chr17:62472963	CACNG1 [intron]	0.918943			CACNG1 [#178, 4.3146e-02]
240	rs10976678	Chr9:7925323	-	rs3785579	Chr17:62472963	CACNG1 [intron]	0.918936			CACNG1 [#178, 4.3146e-02]
241	rs17106421	Chr14:68404309	MAGOHP [near-gene-3_10k]	rs3785579	Chr17:62472963	CACNG1 [intron]	0.918933			CACNG1 [#178, 4.3146e-02]
242	rs189509	Chr8:28247625	PNOC [intron]	rs3785579	Chr17:62472963	CACNG1 [intron]	0.918928			PNOC [#89, 1.7553e-02], CACNG1 [#178, 4.3146e-02]
243	rs1908659	Chr12:67670364	-	rs3785579	Chr17:62472963	CACNG1 [intron]	0.918918			CACNG1 [#178, 4.3146e-02]
244	rs3755592	Chr3:39397143	SLC25A38 [near-gene-5_10k]	rs3785579	Chr17:62472963	CACNG1 [intron]	0.918912			SLC25A38 [#219, 7.4074e-02], CACNG1 [#178, 4.3146e-02]
245	rs1842444	Chr11:36905623	-	rs3785579	Chr17:62472963	CACNG1 [intron]	0.918904			CACNG1 [#178, 4.3146e-02]
246	rs8016670	Chr14:80166452	C14orf145 [intron]	rs3785579	Chr17:62472963	CACNG1 [intron]	0.918893			CACNG1 [#178, 4.3146e-02]
247	rs4702886	Chr5:12669793	-	rs3785579	Chr17:62472963	CACNG1 [intron]	0.918865			CACNG1 [#178, 4.3146e-02]
248	rs3785579	Chr17:62472963	CACNG1 [intron]	rs1486743	Chr16:53756254	-	0.918843			CACNG1 [#178, 4.3146e-02]
249	rs732568	Chr7:120347950	-	rs3785579	Chr17:62472963	CACNG1 [intron]	0.918842			CACNG1 [#178, 4.3146e-02]
250	rs17155264	Chr7:81079591	LOC100128317 [intron]	rs3785579	Chr17:62472963	CACNG1 [intron]	0.918838			LOC100128317 [#106, 1.9831e-02], CACNG1 [#178, 4.3146e-02]
251	rs969341	Chr4:55485426	-	rs3785579	Chr17:62472963	CACNG1 [intron]	0.918825			CACNG1 [#178, 4.3146e-02]
252	rs16855680	Chr2:137057240	-	rs3785579	Chr17:62472963	CACNG1 [intron]	0.918815			CACNG1 [#178, 4.3146e-02]
253	rs483182	Chr11:56227770	OR9G1 [near-gene-3_10k]	rs3785579	Chr17:62472963	CACNG1 [intron]	0.91879			OR9G1 [#188, 5.4355e-02], CACNG1 [#178, 4.3146e-02]
254	rs13390226	Chr2:212448106	ERBB4 [intron]	rs3785579	Chr17:62472963	CACNG1 [intron]	0.918777			ERBB4 [#26, 2.9833e-03], CACNG1 [#178, 4.3146e-02]
255	rs1870242	Chr17:69639306	-	rs3785579	Chr17:62472963	CACNG1 [intron]	0.918774			CACNG1 [#178, 4.3146e-02]
256	rs3785579	Chr17:62472963	CACNG1 [intron]	rs16940787	Chr16:84897070	-	0.918726			CACNG1 [#178, 4.3146e-02]
257	rs17080612	Chr4:31886344	-	rs3785579	Chr17:62472963	CACNG1 [intron]	0.918718			CACNG1 [#178, 4.3146e-02]
258	rs2851123	Chr11:133173072	-	rs3785579	Chr17:62472963	CACNG1 [intron]	0.918697			CACNG1 [#178, 4.3146e-02]
259	rs17205132	Chr6:2217970	-	rs3785579	Chr17:62472963	CACNG1 [intron]	0.918693			CACNG1 [#178, 4.3146e-02]
260	rs1377609	Chr2:224654276	-	rs3785579	Chr17:62472963	CACNG1 [intron]	0.918686			CACNG1 [#178, 4.3146e-02]
261	rs16928444	Chr10:28317675	ARMC4 [intron]	rs3785579	Chr17:62472963	CACNG1 [intron]	0.918665			ARMC4 [#349, 2.0706e-01], CACNG1 [#178, 4.3146e-02]
262	rs7330971	Chr13:93185450	GPC6 [intron]	rs3785579	Chr17:62472963	CACNG1 [intron]	0.918639			GPC6 [#36, 4.6567e-03], CACNG1 [#178, 4.3146e-02]
263	rs12900401	Chr15:65273644	SMAD3 [utr-3]	rs3785579	Chr17:62472963	CACNG1 [intron]	0.918619		SMAD3 [#2]	CACNG1 [#178, 4.3146e-02]
264	rs16834996	Chr1:32728512	RP1-27O5.1 [near-gene-3_10k]	rs3785579	Chr17:62472963	CACNG1 [intron]	0.918565			CACNG1 [#178, 4.3146e-02]
265	rs10514193	Chr18:71737729	-	rs3785579	Chr17:62472963	CACNG1 [intron]	0.918547			CACNG1 [#178, 4.3146e-02]
266	rs659030	Chr1:100140479	AGL [intron]	rs3785579	Chr17:62472963	CACNG1 [intron]	0.918543			AGL [#28, 3.3770e-03], CACNG1 [#178, 4.3146e-02]
267	rs41377155	Chr3:95480564	-	rs3785579	Chr17:62472963	CACNG1 [intron]	0.918543			CACNG1 [#178, 4.3146e-02]
268	rs17555260	Chr15:23393412	-	rs3785579	Chr17:62472963	CACNG1 [intron]	0.91854			CACNG1 [#178, 4.3146e-02]
269	rs7663862	Chr4:55454959	-	rs3785579	Chr17:62472963	CACNG1 [intron]	0.918531			CACNG1 [#178, 4.3146e-02]
270	rs28408341	Chr4:141848172	TBC1D9 [intron]	rs3785579	Chr17:62472963	CACNG1 [intron]	0.918529			TBC1D9 [#96, 1.9017e-02], CACNG1 [#178, 4.3146e-02]
271	rs34614341	Chr8:126471746	-	rs3785579	Chr17:62472963	CACNG1 [intron]	0.918528			CACNG1 [#178, 4.3146e-02]
272	rs4541956	Chr8:119855307	-	rs3785579	Chr17:62472963	CACNG1 [intron]	0.918496			CACNG1 [#178, 4.3146e-02]
273	rs17115648	Chr14:44384370	-	rs3785579	Chr17:62472963	CACNG1 [intron]	0.918487			CACNG1 [#178, 4.3146e-02]
274	rs11844425	Chr14:43046790	-	rs3785579	Chr17:62472963	CACNG1 [intron]	0.918481			CACNG1 [#178, 4.3146e-02]
275	rs41473047	Chr3:69788330	-	rs3785579	Chr17:62472963	CACNG1 [intron]	0.918466			CACNG1 [#178, 4.3146e-02]
276	rs614128	Chr11:88853762	NOX4 [intron]	rs3785579	Chr17:62472963	CACNG1 [intron]	0.918444			NOX4 [#32, 3.9813e-03], CACNG1 [#178, 4.3146e-02]
277	rs2501182	Chr6:104179664	-	rs3785579	Chr17:62472963	CACNG1 [intron]	0.918442			CACNG1 [#178, 4.3146e-02]
278	rs1009417	Chr5:74603890	-	rs3785579	Chr17:62472963	CACNG1 [intron]	0.918405			CACNG1 [#178, 4.3146e-02]
279	rs4838592	Chr10:49331671	ARHGAP22 [intron]	rs3785579	Chr17:62472963	CACNG1 [intron]	0.918404			ARHGAP22 [#269, 9.7800e-02], CACNG1 [#178, 4.3146e-02]
280	rs622702	Chr13:31340347	-	rs3785579	Chr17:62472963	CACNG1 [intron]	0.918393			CACNG1 [#178, 4.3146e-02]
281	rs17002403	Chr4:78261175	LOC339966 [near-gene-5_10k]	rs3785579	Chr17:62472963	CACNG1 [intron]	0.918348			LOC339966 [#47, 5.7825e-03], CACNG1 [#178, 4.3146e-02]
282	rs41431645	Chr9:82270019	-	rs3785579	Chr17:62472963	CACNG1 [intron]	0.918344			CACNG1 [#178, 4.3146e-02]
283	rs10104507	Chr8:106063003	-	rs3785579	Chr17:62472963	CACNG1 [intron]	0.918316			CACNG1 [#178, 4.3146e-02]
284	rs660184	Chr5:18112470	-	rs3785579	Chr17:62472963	CACNG1 [intron]	0.9183			CACNG1 [#178, 4.3146e-02]
285	rs9878208	Chr3:186838870	IGF2BP2 [near-gene-3_10k]	rs3785579	Chr17:62472963	CACNG1 [intron]	0.918292		IGF2BP2 [#2]	CACNG1 [#178, 4.3146e-02]
286	rs17096257	Chr14:59013523	C14orf149 [intron]	rs3785579	Chr17:62472963	CACNG1 [intron]	0.918285			C14orf149 [#270, 1.0024e-01], CACNG1 [#178, 4.3146e-02]
287	rs9982023	Chr21:28837097	C21orf100 [near-gene-3_10k]	rs3785579	Chr17:62472963	CACNG1 [intron]	0.918272			CACNG1 [#178, 4.3146e-02]
288	rs9863611	Chr3:186839849	IGF2BP2 [near-gene-3_10k]	rs3785579	Chr17:62472963	CACNG1 [intron]	0.918257		IGF2BP2 [#2]	CACNG1 [#178, 4.3146e-02]
289	rs2567982	Chr12:120160097	CAMKK2 [utr-3]	rs3785579	Chr17:62472963	CACNG1 [intron]	0.918249			CAMKK2 [#163, 3.7035e-02], CACNG1 [#178, 4.3146e-02]
290	rs6727239	Chr2:24812099	NCOA1 [intron]	rs3785579	Chr17:62472963	CACNG1 [intron]	0.918243			NCOA1 [#27, 3.1481e-03], CACNG1 [#178, 4.3146e-02]
291	rs1153930	Chr1:222059742	TP53BP2 [intron]	rs3785579	Chr17:62472963	CACNG1 [intron]	0.918226			TP53BP2 [#151, 3.0959e-02], CACNG1 [#178, 4.3146e-02]
292	rs679385	Chr1:231947578	-	rs3785579	Chr17:62472963	CACNG1 [intron]	0.918225			CACNG1 [#178, 4.3146e-02]
293	rs3768835	Chr2:210227745	MAP2 [intron]	rs3785579	Chr17:62472963	CACNG1 [intron]	0.91821			MAP2 [#71, 1.0587e-02], CACNG1 [#178, 4.3146e-02]
294	rs10748071	Chr12:65822529	-	rs3785579	Chr17:62472963	CACNG1 [intron]	0.91819			CACNG1 [#178, 4.3146e-02]
295	rs681072	Chr1:231944181	-	rs3785579	Chr17:62472963	CACNG1 [intron]	0.918186			CACNG1 [#178, 4.3146e-02]
296	rs35600085	Chr10:121430463	LOC93202 [near-gene-3_10k]	rs3785579	Chr17:62472963	CACNG1 [intron]	0.918182			LOC93202 [#98, 1.9831e-02], CACNG1 [#178, 4.3146e-02]
297	rs17695081	Chr8:18491653	PSD3 [intron]	rs3785579	Chr17:62472963	CACNG1 [intron]	0.918181			PSD3 [#244, 8.3774e-02], CACNG1 [#178, 4.3146e-02]
298	rs16992637	Chr20:6762338	-	rs3785579	Chr17:62472963	CACNG1 [intron]	0.918177			CACNG1 [#178, 4.3146e-02]
299	rs1055061	Chr14:22814772	HOMEZ [missense]	rs3785579	Chr17:62472963	CACNG1 [intron]	0.918162			HOMEZ [#312, 1.2515e-01], CACNG1 [#178, 4.3146e-02]
300	rs2255268	Chr7:37688284	-	rs3785579	Chr17:62472963	CACNG1 [intron]	0.918155			CACNG1 [#178, 4.3146e-02]
301	rs10998150	Chr10:69849132	DNA2 [intron]	rs3785579	Chr17:62472963	CACNG1 [intron]	0.918152			DNA2 [#187, 5.3450e-02], CACNG1 [#178, 4.3146e-02]
302	rs16952620	Chr18:7871142	PTPRM [intron]	rs3785579	Chr17:62472963	CACNG1 [intron]	0.918142			PTPRM [#87, 1.7055e-02], CACNG1 [#178, 4.3146e-02]
303	rs11579567	Chr1:65729729	LEPR [intron]	rs3785579	Chr17:62472963	CACNG1 [intron]	0.91813		LEPR [#1]	CACNG1 [#178, 4.3146e-02]
304	rs17036882	Chr4:107761031	-	rs3785579	Chr17:62472963	CACNG1 [intron]	0.918129			CACNG1 [#178, 4.3146e-02]
305	rs17553086	Chr1:116657384	-	rs3785579	Chr17:62472963	CACNG1 [intron]	0.918126			CACNG1 [#178, 4.3146e-02]
306	rs7844514	Chr8:98199356	PGCP [intron]	rs3785579	Chr17:62472963	CACNG1 [intron]	0.918114			PGCP [#82, 1.5743e-02], CACNG1 [#178, 4.3146e-02]
307	rs10985662	Chr9:124311883	OR1J2 [near-gene-5]	rs3785579	Chr17:62472963	CACNG1 [intron]	0.918104			OR1J2 [#182, 4.5077e-02], CACNG1 [#178, 4.3146e-02]
308	rs3781080	Chr10:13285759	MCM10 [intron]	rs3785579	Chr17:62472963	CACNG1 [intron]	0.918099			MCM10 [#258, 9.2028e-02], CACNG1 [#178, 4.3146e-02]
309	rs2252304	Chr12:120157983	CAMKK2 [near-gene-3]	rs3785579	Chr17:62472963	CACNG1 [intron]	0.918092			CAMKK2 [#163, 3.7035e-02], CACNG1 [#178, 4.3146e-02]
310	rs10814865	Chr9:4174508	GLIS3 [intron]	rs3785579	Chr17:62472963	CACNG1 [intron]	0.918088			GLIS3 [#275, 1.0192e-01], CACNG1 [#178, 4.3146e-02]
311	rs1333275	Chr13:102921026	-	rs3785579	Chr17:62472963	CACNG1 [intron]	0.91808			CACNG1 [#178, 4.3146e-02]
312	rs7934686	Chr11:93992368	PIWIL4 [intron]	rs3785579	Chr17:62472963	CACNG1 [intron]	0.918062			PIWIL4 [#355, 2.5459e-01], CACNG1 [#178, 4.3146e-02]
313	rs6960379	Chr7:63387952	-	rs3785579	Chr17:62472963	CACNG1 [intron]	0.918036			CACNG1 [#178, 4.3146e-02]
314	rs10495750	Chr2:24847949	NCOA1 [near-gene-3_10k]	rs3785579	Chr17:62472963	CACNG1 [intron]	0.918021			NCOA1 [#27, 3.1481e-03], CACNG1 [#178, 4.3146e-02]
315	rs7790094	Chr7:152417462	-	rs3785579	Chr17:62472963	CACNG1 [intron]	0.918018			CACNG1 [#178, 4.3146e-02]
316	rs4148751	Chr7:86981089	ABCB1 [intron]	rs3785579	Chr17:62472963	CACNG1 [intron]	0.91801		ABCB1 [#4]	CACNG1 [#178, 4.3146e-02]
317	rs9364425	Chr6:168422826	-	rs3785579	Chr17:62472963	CACNG1 [intron]	0.917982			CACNG1 [#178, 4.3146e-02]
318	rs4443225	Chr3:180194069	-	rs3785579	Chr17:62472963	CACNG1 [intron]	0.917958			CACNG1 [#178, 4.3146e-02]
319	rs3785579	Chr17:62472963	CACNG1 [intron]	rs9926019	Chr16:72307496	-	0.917951			CACNG1 [#178, 4.3146e-02]
320	rs10469780	Chr2:224241540	-	rs3785579	Chr17:62472963	CACNG1 [intron]	0.917948			CACNG1 [#178, 4.3146e-02]
321	rs4970524	Chr1:32715249	-	rs3785579	Chr17:62472963	CACNG1 [intron]	0.917936			CACNG1 [#178, 4.3146e-02]
322	rs11199404	Chr10:122311086	PPAPDC1A [intron]	rs3785579	Chr17:62472963	CACNG1 [intron]	0.917915			PPAPDC1A [#288, 1.0718e-01], CACNG1 [#178, 4.3146e-02]
323	rs4862427	Chr4:186003957	-	rs3785579	Chr17:62472963	CACNG1 [intron]	0.917913			CACNG1 [#178, 4.3146e-02]
324	rs3785579	Chr17:62472963	CACNG1 [intron]	rs17598561	Chr15:82999610	NMB [coding-synon]	0.917889			CACNG1 [#178, 4.3146e-02], NMB [#78, 1.5164e-02]
325	rs9561965	Chr13:95297574	UGCGL2 [intron]	rs3785579	Chr17:62472963	CACNG1 [intron]	0.917888			CACNG1 [#178, 4.3146e-02]
326	rs11199375	Chr10:122272330	PPAPDC1A [intron]	rs3785579	Chr17:62472963	CACNG1 [intron]	0.917887			PPAPDC1A [#288, 1.0718e-01], CACNG1 [#178, 4.3146e-02]
327	rs7695033	Chr4:86730149	ARHGAP24 [intron]	rs3785579	Chr17:62472963	CACNG1 [intron]	0.917879			ARHGAP24 [#113, 2.1079e-02], CACNG1 [#178, 4.3146e-02]
328	rs17651866	Chr6:161909960	PARK2 [intron]	rs3785579	Chr17:62472963	CACNG1 [intron]	0.917867			PARK2 [#24, 2.7529e-03], CACNG1 [#178, 4.3146e-02]
329	rs13267357	Chr8:29914768	-	rs3785579	Chr17:62472963	CACNG1 [intron]	0.917854			CACNG1 [#178, 4.3146e-02]
330	rs4339853	Chr1:239347816	RGS7 [intron]	rs3785579	Chr17:62472963	CACNG1 [intron]	0.917831			RGS7 [#201, 6.4871e-02], CACNG1 [#178, 4.3146e-02]
331	rs7793482	Chr7:141858913	TRBV7-6 [near-gene-5_10k]	rs3785579	Chr17:62472963	CACNG1 [intron]	0.917827			TRBV7-6 [#235, 7.9908e-02], CACNG1 [#178, 4.3146e-02]
332	rs3853780	Chr12:105139279	-	rs3785579	Chr17:62472963	CACNG1 [intron]	0.917822			CACNG1 [#178, 4.3146e-02]
333	rs4629861	Chr8:62165454	-	rs3785579	Chr17:62472963	CACNG1 [intron]	0.917813			CACNG1 [#178, 4.3146e-02]
334	rs4140960	Chr7:122104514	CADPS2 [intron]	rs3785579	Chr17:62472963	CACNG1 [intron]	0.91781			CADPS2 [#158, 3.2804e-02], CACNG1 [#178, 4.3146e-02]
335	rs7318651	Chr13:20644005	C13orf3 [intron]	rs3785579	Chr17:62472963	CACNG1 [intron]	0.917779			CACNG1 [#178, 4.3146e-02]
336	rs9991360	Chr4:31975106	-	rs3785579	Chr17:62472963	CACNG1 [intron]	0.917774			CACNG1 [#178, 4.3146e-02]
337	rs3785579	Chr17:62472963	CACNG1 [intron]	rs4796760	Chr17:37431741	ZNF385C [utr-3]	0.917774			CACNG1 [#178, 4.3146e-02], ZNF385C [#239, 8.1695e-02]
338	rs10519643	Chr15:27075712	APBA2 [intron]	rs3785579	Chr17:62472963	CACNG1 [intron]	0.917772			APBA2 [#118, 2.3849e-02], CACNG1 [#178, 4.3146e-02]
339	rs1324738	Chr1:158579249	COPA [intron]	rs3785579	Chr17:62472963	CACNG1 [intron]	0.91777			COPA [#128, 2.5109e-02], CACNG1 [#178, 4.3146e-02]
340	rs6926318	Chr6:124674305	NKAIN2 [intron]	rs3785579	Chr17:62472963	CACNG1 [intron]	0.917769			NKAIN2 [#317, 1.3183e-01], CACNG1 [#178, 4.3146e-02]
341	rs1653586	Chr12:120159958	CAMKK2 [utr-3]	rs3785579	Chr17:62472963	CACNG1 [intron]	0.917767			CAMKK2 [#163, 3.7035e-02], CACNG1 [#178, 4.3146e-02]
342	rs16903956	Chr5:38403652	EGFLAM [intron]	rs3785579	Chr17:62472963	CACNG1 [intron]	0.917755			EGFLAM [#58, 6.8201e-03], CACNG1 [#178, 4.3146e-02]
343	rs1423526	Chr5:74641929	-	rs3785579	Chr17:62472963	CACNG1 [intron]	0.917754			CACNG1 [#178, 4.3146e-02]
344	rs1559942	Chr3:69784062	-	rs3785579	Chr17:62472963	CACNG1 [intron]	0.917725			CACNG1 [#178, 4.3146e-02]
345	rs16996066	Chr20:49569251	NFATC2 [intron]	rs3785579	Chr17:62472963	CACNG1 [intron]	0.917724			NFATC2 [#184, 4.9655e-02], CACNG1 [#178, 4.3146e-02]
346	rs566035	Chr6:10934277	MAK [intron]	rs3785579	Chr17:62472963	CACNG1 [intron]	0.917714			MAK [#233, 7.9278e-02], CACNG1 [#178, 4.3146e-02]
347	rs17024792	Chr2:100790209	-	rs3785579	Chr17:62472963	CACNG1 [intron]	0.917703			CACNG1 [#178, 4.3146e-02]
348	rs10956008	Chr8:122272354	-	rs3785579	Chr17:62472963	CACNG1 [intron]	0.9177			CACNG1 [#178, 4.3146e-02]
349	rs17005669	Chr4:83593872	ENOPH1 [intron]	rs3785579	Chr17:62472963	CACNG1 [intron]	0.917685			ENOPH1 [#221, 7.5229e-02], CACNG1 [#178, 4.3146e-02]
350	rs617438	Chr7:63380473	-	rs3785579	Chr17:62472963	CACNG1 [intron]	0.917682			CACNG1 [#178, 4.3146e-02]
351	rs4488776	Chr3:196013731	-	rs3785579	Chr17:62472963	CACNG1 [intron]	0.917659			CACNG1 [#178, 4.3146e-02]
352	rs41325347	Chr3:64216025	-	rs3785579	Chr17:62472963	CACNG1 [intron]	0.917654			CACNG1 [#178, 4.3146e-02]
353	rs2272225	Chr7:96146957	SHFM1 [near-gene-3_10k]	rs3785579	Chr17:62472963	CACNG1 [intron]	0.917654			SHFM1 [#242, 8.3296e-02], CACNG1 [#178, 4.3146e-02]
354	rs11886024	Chr2:53998323	PSME4 [intron]	rs3785579	Chr17:62472963	CACNG1 [intron]	0.917643			PSME4 [#326, 1.4719e-01], CACNG1 [#178, 4.3146e-02]
355	rs1836975	Chr15:32715817	-	rs3785579	Chr17:62472963	CACNG1 [intron]	0.917642			CACNG1 [#178, 4.3146e-02]
356	rs7704706	Chr5:12672289	-	rs3785579	Chr17:62472963	CACNG1 [intron]	0.917639			CACNG1 [#178, 4.3146e-02]
357	rs17780881	Chr4:90697172	-	rs3785579	Chr17:62472963	CACNG1 [intron]	0.917633			CACNG1 [#178, 4.3146e-02]
358	rs35680942	Chr9:109381539	-	rs3785579	Chr17:62472963	CACNG1 [intron]	0.917603			CACNG1 [#178, 4.3146e-02]
359	rs5744724	Chr5:74931230	POLK [near-gene-3]	rs3785579	Chr17:62472963	CACNG1 [intron]	0.917601			POLK [#300, 1.1605e-01], CACNG1 [#178, 4.3146e-02]
360	rs12464081	Chr2:150493092	-	rs3785579	Chr17:62472963	CACNG1 [intron]	0.9176			CACNG1 [#178, 4.3146e-02]
361	rs960536	Chr2:124630068	CNTNAP5 [intron]	rs3785579	Chr17:62472963	CACNG1 [intron]	0.917598			CNTNAP5 [#256, 9.0488e-02], CACNG1 [#178, 4.3146e-02]
362	rs11019834	Chr11:87791355	GAPDHL15 [near-gene-5_10k]	rs3785579	Chr17:62472963	CACNG1 [intron]	0.917593			CACNG1 [#178, 4.3146e-02]
363	rs10892425	Chr11:119021310	PVRL1 [intron]	rs3785579	Chr17:62472963	CACNG1 [intron]	0.917583			PVRL1 [#18, 1.5171e-03], CACNG1 [#178, 4.3146e-02]
364	rs2288693	Chr12:120171857	CAMKK2 [intron]	rs3785579	Chr17:62472963	CACNG1 [intron]	0.917579			CAMKK2 [#163, 3.7035e-02], CACNG1 [#178, 4.3146e-02]
365	rs1473943	Chr8:19191220	-	rs3785579	Chr17:62472963	CACNG1 [intron]	0.917578			CACNG1 [#178, 4.3146e-02]
366	rs3746367	Chr20:61505547	KCNQ2 [near-gene-3_10k]	rs3785579	Chr17:62472963	CACNG1 [intron]	0.917576			KCNQ2 [#228, 7.7639e-02], CACNG1 [#178, 4.3146e-02]
367	rs4	Chr13:31345222	-	rs3785579	Chr17:62472963	CACNG1 [intron]	0.917573			CACNG1 [#178, 4.3146e-02]
368	rs11567734	Chr5:35902700	IL7R [intron]	rs3785579	Chr17:62472963	CACNG1 [intron]	0.917556			IL7R [#15, 1.1353e-03], CACNG1 [#178, 4.3146e-02]
369	rs2682332	Chr12:51565226	-	rs3785579	Chr17:62472963	CACNG1 [intron]	0.917554			CACNG1 [#178, 4.3146e-02]
370	rs12700021	Chr7:19168070	-	rs3785579	Chr17:62472963	CACNG1 [intron]	0.917544			CACNG1 [#178, 4.3146e-02]
371	rs16985084	Chr21:30116887	GRIK1 [intron]	rs3785579	Chr17:62472963	CACNG1 [intron]	0.917534			GRIK1 [#56, 6.4136e-03], CACNG1 [#178, 4.3146e-02]
372	rs6451224	Chr5:35865448	-	rs3785579	Chr17:62472963	CACNG1 [intron]	0.917524			CACNG1 [#178, 4.3146e-02]
373	rs2215625	Chr2:210309454	MAP2 [near-gene-3_10k]	rs3785579	Chr17:62472963	CACNG1 [intron]	0.917515			MAP2 [#71, 1.0587e-02], CACNG1 [#178, 4.3146e-02]
374	rs1000548	Chr2:233900041	SAG [intron]	rs3785579	Chr17:62472963	CACNG1 [intron]	0.917508			SAG [#340, 1.7459e-01], CACNG1 [#178, 4.3146e-02]
375	rs10239908	Chr7:87335259	SLC25A40 [intron]	rs3785579	Chr17:62472963	CACNG1 [intron]	0.917473			SLC25A40 [#236, 8.0780e-02], CACNG1 [#178, 4.3146e-02]
376	rs12871645	Chr13:49829566	LOC100130718 [near-gene-3_10k]	rs3785579	Chr17:62472963	CACNG1 [intron]	0.917469			CACNG1 [#178, 4.3146e-02]
377	rs7679912	Chr4:35462392	-	rs3785579	Chr17:62472963	CACNG1 [intron]	0.917468			CACNG1 [#178, 4.3146e-02]
378	rs8178890	Chr8:42154511	PLAT [intron]	rs3785579	Chr17:62472963	CACNG1 [intron]	0.917455		PLAT [#6]	CACNG1 [#178, 4.3146e-02]
379	rs10903250	Chr5:179574343	RASGEF1C [near-gene-5_10k]	rs3785579	Chr17:62472963	CACNG1 [intron]	0.91745			RASGEF1C [#311, 1.2496e-01], CACNG1 [#178, 4.3146e-02]
380	rs7683581	Chr4:6254457	LOC285484 [intron]	rs3785579	Chr17:62472963	CACNG1 [intron]	0.917446			LOC285484 [#41, 5.7825e-03], CACNG1 [#178, 4.3146e-02]
381	rs12628963	Chr22:32116342	LARGE [intron]	rs3785579	Chr17:62472963	CACNG1 [intron]	0.917444			LARGE [#181, 4.4634e-02], CACNG1 [#178, 4.3146e-02]
382	rs17154930	Chr7:107511677	LAMB4 [intron]	rs3785579	Chr17:62472963	CACNG1 [intron]	0.917443			LAMB4 [#74, 1.1179e-02], CACNG1 [#178, 4.3146e-02]
383	rs17334045	Chr13:44467862	KIAA1704 [intron]	rs3785579	Chr17:62472963	CACNG1 [intron]	0.917434			KIAA1704 [#348, 2.0410e-01], CACNG1 [#178, 4.3146e-02]
384	rs2071272	Chr12:120155175	P2RX4 [intron]	rs3785579	Chr17:62472963	CACNG1 [intron]	0.917425			P2RX4 [#73, 1.1125e-02], CACNG1 [#178, 4.3146e-02]
385	rs10232457	Chr7:87300451	RUNDC3B [near-gene-3_10k]	rs3785579	Chr17:62472963	CACNG1 [intron]	0.917396			RUNDC3B [#341, 1.7463e-01], CACNG1 [#178, 4.3146e-02]
386	rs1593279	Chr14:44380138	-	rs3785579	Chr17:62472963	CACNG1 [intron]	0.917377			CACNG1 [#178, 4.3146e-02]
387	rs7304787	Chr12:81964761	TMTC2 [intron]	rs3785579	Chr17:62472963	CACNG1 [intron]	0.917372			TMTC2 [#246, 8.6525e-02], CACNG1 [#178, 4.3146e-02]
388	rs17059827	Chr5:161253329	GABRA1 [intron]	rs3785579	Chr17:62472963	CACNG1 [intron]	0.917358			GABRA1 [#79, 1.5334e-02], CACNG1 [#178, 4.3146e-02]
389	rs11199389	Chr10:122294432	PPAPDC1A [intron]	rs3785579	Chr17:62472963	CACNG1 [intron]	0.917357			PPAPDC1A [#288, 1.0718e-01], CACNG1 [#178, 4.3146e-02]
390	rs17021210	Chr1:108547196	SLC25A24 [near-gene-5_10k]	rs3785579	Chr17:62472963	CACNG1 [intron]	0.917343			SLC25A24 [#268, 9.6453e-02], CACNG1 [#178, 4.3146e-02]
391	rs10131615	Chr14:44591333	KIAA0423 [intron]	rs3785579	Chr17:62472963	CACNG1 [intron]	0.917341			CACNG1 [#178, 4.3146e-02]
392	rs3768826	Chr2:210244573	MAP2 [intron]	rs3785579	Chr17:62472963	CACNG1 [intron]	0.91733			MAP2 [#71, 1.0587e-02], CACNG1 [#178, 4.3146e-02]
393	rs17045351	Chr4:165827724	-	rs3785579	Chr17:62472963	CACNG1 [intron]	0.917325			CACNG1 [#178, 4.3146e-02]
394	rs3785579	Chr17:62472963	CACNG1 [intron]	rs11074831	Chr16:26938349	-	0.917323			CACNG1 [#178, 4.3146e-02]
395	rs623441	Chr13:31340015	-	rs3785579	Chr17:62472963	CACNG1 [intron]	0.917312			CACNG1 [#178, 4.3146e-02]
396	rs6545367	Chr2:53890789	C2orf30 [intron]	rs3785579	Chr17:62472963	CACNG1 [intron]	0.91731			CACNG1 [#178, 4.3146e-02]
397	rs9690914	Chr7:108284715	-	rs3785579	Chr17:62472963	CACNG1 [intron]	0.9173			CACNG1 [#178, 4.3146e-02]
398	rs17497251	Chr14:33016381	NPAS3 [intron]	rs3785579	Chr17:62472963	CACNG1 [intron]	0.917293			NPAS3 [#231, 7.8208e-02], CACNG1 [#178, 4.3146e-02]
399	rs1592841	Chr19:32690406	-	rs3785579	Chr17:62472963	CACNG1 [intron]	0.917289			CACNG1 [#178, 4.3146e-02]
400	rs11793647	Chr9:82541570	-	rs3785579	Chr17:62472963	CACNG1 [intron]	0.917288			CACNG1 [#178, 4.3146e-02]
401	rs4460157	Chr5:166241447	-	rs3785579	Chr17:62472963	CACNG1 [intron]	0.917287			CACNG1 [#178, 4.3146e-02]
402	rs12481296	Chr20:15767785	MACROD2 [intron]	rs3785579	Chr17:62472963	CACNG1 [intron]	0.917277		MACROD2 [#2]	CACNG1 [#178, 4.3146e-02]
403	rs7160618	Chr14:50062686	MAP4K5 [intron]	rs3785579	Chr17:62472963	CACNG1 [intron]	0.917273			MAP4K5 [#254, 9.0295e-02], CACNG1 [#178, 4.3146e-02]
404	rs6013600	Chr20:51063832	TSHZ2 [intron]	rs3785579	Chr17:62472963	CACNG1 [intron]	0.917269			TSHZ2 [#325, 1.4658e-01], CACNG1 [#178, 4.3146e-02]
405	rs7565981	Chr2:100790763	-	rs3785579	Chr17:62472963	CACNG1 [intron]	0.917261			CACNG1 [#178, 4.3146e-02]
406	rs17251453	Chr12:91026211	-	rs3785579	Chr17:62472963	CACNG1 [intron]	0.917242			CACNG1 [#178, 4.3146e-02]
407	rs1587071	Chr5:26446401	-	rs3785579	Chr17:62472963	CACNG1 [intron]	0.917235			CACNG1 [#178, 4.3146e-02]
408	rs17195435	Chr3:142908155	LOC646730 [intron]	rs3785579	Chr17:62472963	CACNG1 [intron]	0.917213			LOC646730 [#105, 1.9831e-02], CACNG1 [#178, 4.3146e-02]
409	rs12440544	Chr15:29883796	-	rs3785579	Chr17:62472963	CACNG1 [intron]	0.91721			CACNG1 [#178, 4.3146e-02]
410	rs1533819	Chr3:189954633	LPP [intron]	rs3785579	Chr17:62472963	CACNG1 [intron]	0.917209			LPP [#173, 3.9603e-02], CACNG1 [#178, 4.3146e-02]
411	rs4517148	Chr8:49357154	-	rs3785579	Chr17:62472963	CACNG1 [intron]	0.91719			CACNG1 [#178, 4.3146e-02]
412	rs10825453	Chr10:56494234	-	rs3785579	Chr17:62472963	CACNG1 [intron]	0.917171			CACNG1 [#178, 4.3146e-02]
413	rs11847925	Chr14:95143845	-	rs3785579	Chr17:62472963	CACNG1 [intron]	0.917142			CACNG1 [#178, 4.3146e-02]
414	rs1535852	Chr10:13283351	MCM10 [intron]	rs3785579	Chr17:62472963	CACNG1 [intron]	0.917124			MCM10 [#258, 9.2028e-02], CACNG1 [#178, 4.3146e-02]
415	rs9877520	Chr3:154295094	-	rs3785579	Chr17:62472963	CACNG1 [intron]	0.917111			CACNG1 [#178, 4.3146e-02]
416	rs959563	Chr3:136288859	EPHB1 [intron]	rs3785579	Chr17:62472963	CACNG1 [intron]	0.917109			EPHB1 [#66, 9.5656e-03], CACNG1 [#178, 4.3146e-02]
417	rs3772341	Chr3:1249590	CNTN6 [intron]	rs3785579	Chr17:62472963	CACNG1 [intron]	0.917095			CNTN6 [#147, 2.9916e-02], CACNG1 [#178, 4.3146e-02]
418	rs6913743	Chr6:157077339	-	rs3785579	Chr17:62472963	CACNG1 [intron]	0.917075			CACNG1 [#178, 4.3146e-02]
419	rs976798	Chr7:37974699	-	rs3785579	Chr17:62472963	CACNG1 [intron]	0.917069			CACNG1 [#178, 4.3146e-02]
420	rs7801337	Chr7:87339158	SLC25A40 [intron]	rs3785579	Chr17:62472963	CACNG1 [intron]	0.917068			SLC25A40 [#236, 8.0780e-02], CACNG1 [#178, 4.3146e-02]
421	rs10823432	Chr10:71226377	COL13A1 [near-gene-5_10k]	rs3785579	Chr17:62472963	CACNG1 [intron]	0.917063			COL13A1 [#12, 7.2048e-04], CACNG1 [#178, 4.3146e-02]
422	rs4933929	Chr10:81586964	FAM22E [near-gene-5_10k]	rs3785579	Chr17:62472963	CACNG1 [intron]	0.917063			FAM22E [#42, 5.7825e-03], CACNG1 [#178, 4.3146e-02]
423	rs640874	Chr1:108451881	-	rs3785579	Chr17:62472963	CACNG1 [intron]	0.91703			CACNG1 [#178, 4.3146e-02]
424	rs372	Chr13:31383542	-	rs3785579	Chr17:62472963	CACNG1 [intron]	0.917014			CACNG1 [#178, 4.3146e-02]
425	rs10208649	Chr2:54014867	PSME4 [intron]	rs3785579	Chr17:62472963	CACNG1 [intron]	0.917002			PSME4 [#326, 1.4719e-01], CACNG1 [#178, 4.3146e-02]
426	rs7336145	Chr13:69914383	-	rs3785579	Chr17:62472963	CACNG1 [intron]	0.917001			CACNG1 [#178, 4.3146e-02]
427	rs17113000	Chr12:72735650	-	rs3785579	Chr17:62472963	CACNG1 [intron]	0.916994			CACNG1 [#178, 4.3146e-02]
428	rs3785579	Chr17:62472963	CACNG1 [intron]	rs16941528	Chr15:83907474	AKAP13 [intron]	0.91699			CACNG1 [#178, 4.3146e-02], AKAP13 [#122, 2.3950e-02]
429	rs17014653	Chr2:34155784	-	rs3785579	Chr17:62472963	CACNG1 [intron]	0.916957			CACNG1 [#178, 4.3146e-02]
430	rs4885928	Chr13:84119993	-	rs3785579	Chr17:62472963	CACNG1 [intron]	0.916927			CACNG1 [#178, 4.3146e-02]
431	rs17839480	Chr5:116769176	LOC728342 [near-gene-5_10k]	rs3785579	Chr17:62472963	CACNG1 [intron]	0.916927			LOC728342 [#86, 1.6705e-02], CACNG1 [#178, 4.3146e-02]
432	rs4548816	Chr15:68361056	-	rs3785579	Chr17:62472963	CACNG1 [intron]	0.916906			CACNG1 [#178, 4.3146e-02]
433	rs16894796	Chr8:122259547	-	rs3785579	Chr17:62472963	CACNG1 [intron]	0.916897			CACNG1 [#178, 4.3146e-02]
434	rs2601578	Chr4:18571880	-	rs3785579	Chr17:62472963	CACNG1 [intron]	0.916892			CACNG1 [#178, 4.3146e-02]
435	rs6003389	Chr22:21589859	IGLJ6 [near-gene-5_10k]	rs3785579	Chr17:62472963	CACNG1 [intron]	0.916886			IGLJ6 [#234, 7.9908e-02], CACNG1 [#178, 4.3146e-02]
436	rs41534448	Chr3:7113976	GRM7 [intron]	rs3785579	Chr17:62472963	CACNG1 [intron]	0.916879			GRM7 [#64, 8.6841e-03], CACNG1 [#178, 4.3146e-02]
437	rs7988746	Chr13:20638113	C13orf3 [intron]	rs3785579	Chr17:62472963	CACNG1 [intron]	0.916853			CACNG1 [#178, 4.3146e-02]
438	rs41435746	Chr8:1679351	-	rs3785579	Chr17:62472963	CACNG1 [intron]	0.916836			CACNG1 [#178, 4.3146e-02]
439	rs1427421	Chr3:69870404	MITF [near-gene-5]	rs3785579	Chr17:62472963	CACNG1 [intron]	0.916832			MITF [#21, 1.7105e-03], CACNG1 [#178, 4.3146e-02]
440	rs10873300	Chr14:76558673	C14orf4 [near-gene-3]	rs3785579	Chr17:62472963	CACNG1 [intron]	0.916828			CACNG1 [#178, 4.3146e-02]
441	rs1881793	Chr2:124634127	CNTNAP5 [intron]	rs3785579	Chr17:62472963	CACNG1 [intron]	0.916823			CNTNAP5 [#256, 9.0488e-02], CACNG1 [#178, 4.3146e-02]
442	rs17053774	Chr6:138757930	HEBP2 [near-gene-5_10k]	rs3785579	Chr17:62472963	CACNG1 [intron]	0.916813			HEBP2 [#319, 1.3513e-01], CACNG1 [#178, 4.3146e-02]
443	rs174699	Chr22:18334458	COMT [intron]	rs3785579	Chr17:62472963	CACNG1 [intron]	0.916806			COMT [#9, 5.0150e-04], CACNG1 [#178, 4.3146e-02]
444	rs17111175	Chr14:25926514	-	rs3785579	Chr17:62472963	CACNG1 [intron]	0.916796			CACNG1 [#178, 4.3146e-02]
445	rs10919903	Chr1:198575443	LOC647209 [near-gene-3_10k]	rs3785579	Chr17:62472963	CACNG1 [intron]	0.916779			CACNG1 [#178, 4.3146e-02]
446	rs17029241	Chr3:32360575	CMTM8 [intron]	rs3785579	Chr17:62472963	CACNG1 [intron]	0.916762			CMTM8 [#180, 4.4212e-02], CACNG1 [#178, 4.3146e-02]
447	rs9973864	Chr2:150490752	-	rs3785579	Chr17:62472963	CACNG1 [intron]	0.916745			CACNG1 [#178, 4.3146e-02]
448	rs6584356	Chr10:102040232	BLOC1S2 [near-gene-5_10k]	rs3785579	Chr17:62472963	CACNG1 [intron]	0.916739			BLOC1S2 [#241, 8.3141e-02], CACNG1 [#178, 4.3146e-02]
449	rs10083209	Chr12:72561457	-	rs3785579	Chr17:62472963	CACNG1 [intron]	0.916737			CACNG1 [#178, 4.3146e-02]
450	rs12677043	Chr8:122259127	-	rs3785579	Chr17:62472963	CACNG1 [intron]	0.916736			CACNG1 [#178, 4.3146e-02]
451	rs11198080	Chr10:119489342	-	rs3785579	Chr17:62472963	CACNG1 [intron]	0.916727			CACNG1 [#178, 4.3146e-02]
452	rs11904365	Chr2:54079085	-	rs3785579	Chr17:62472963	CACNG1 [intron]	0.916719			CACNG1 [#178, 4.3146e-02]
453	rs495325	Chr13:31342533	-	rs3785579	Chr17:62472963	CACNG1 [intron]	0.916717			CACNG1 [#178, 4.3146e-02]
454	rs911670	Chr14:95141627	-	rs3785579	Chr17:62472963	CACNG1 [intron]	0.916703			CACNG1 [#178, 4.3146e-02]
455	rs10506702	Chr12:72830291	-	rs3785579	Chr17:62472963	CACNG1 [intron]	0.916699			CACNG1 [#178, 4.3146e-02]
456	rs840716	Chr11:4910038	OR51A3P [near-gene-3_10k]	rs3785579	Chr17:62472963	CACNG1 [intron]	0.916694			OR51A3P [#62, 8.0876e-03], CACNG1 [#178, 4.3146e-02]
457	rs7943255	Chr11:124450756	SLC37A2 [intron]	rs3785579	Chr17:62472963	CACNG1 [intron]	0.916687			SLC37A2 [#259, 9.2254e-02], CACNG1 [#178, 4.3146e-02]
458	rs2000860	Chr11:133995851	-	rs3785579	Chr17:62472963	CACNG1 [intron]	0.916678			CACNG1 [#178, 4.3146e-02]
459	rs3901877	Chr5:41661841	-	rs3785579	Chr17:62472963	CACNG1 [intron]	0.91667			CACNG1 [#178, 4.3146e-02]
460	rs41511748	Chr3:36873385	LBA1 [coding-synon]	rs3785579	Chr17:62472963	CACNG1 [intron]	0.916667			CACNG1 [#178, 4.3146e-02]
461	rs10417988	Chr19:37250066	-	rs3785579	Chr17:62472963	CACNG1 [intron]	0.916661			CACNG1 [#178, 4.3146e-02]
462	rs9316170	Chr13:45309070	SIAH3 [intron]	rs3785579	Chr17:62472963	CACNG1 [intron]	0.916654			SIAH3 [#257, 9.0893e-02], CACNG1 [#178, 4.3146e-02]
463	rs3772353	Chr3:1221075	CNTN6 [intron]	rs3785579	Chr17:62472963	CACNG1 [intron]	0.916651			CNTN6 [#147, 2.9916e-02], CACNG1 [#178, 4.3146e-02]
464	rs11002003	Chr10:78498167	KCNMA1 [intron]	rs3785579	Chr17:62472963	CACNG1 [intron]	0.916647			KCNMA1 [#35, 4.5807e-03], CACNG1 [#178, 4.3146e-02]
465	rs11676659	Chr2:191627599	STAT4 [intron]	rs3785579	Chr17:62472963	CACNG1 [intron]	0.916647			STAT4 [#25, 2.9537e-03], CACNG1 [#178, 4.3146e-02]
466	rs6008905	Chr22:45329793	-	rs3785579	Chr17:62472963	CACNG1 [intron]	0.916625			CACNG1 [#178, 4.3146e-02]
467	rs10513388	Chr9:123856819	TTLL11 [intron]	rs3785579	Chr17:62472963	CACNG1 [intron]	0.91662			TTLL11 [#306, 1.2126e-01], CACNG1 [#178, 4.3146e-02]
468	rs11992855	Chr8:20512643	-	rs3785579	Chr17:62472963	CACNG1 [intron]	0.916588			CACNG1 [#178, 4.3146e-02]
469	rs3785579	Chr17:62472963	CACNG1 [intron]	rs640631	Chr17:39441706	NAGS [utr-3]	0.916582			CACNG1 [#178, 4.3146e-02], NAGS [#282, 1.0500e-01]
470	rs7739751	Chr6:162016556	PARK2 [intron]	rs3785579	Chr17:62472963	CACNG1 [intron]	0.916576			PARK2 [#24, 2.7529e-03], CACNG1 [#178, 4.3146e-02]
471	rs1686806	Chr13:63322252	LOC100128201 [near-gene-5_10k]	rs3785579	Chr17:62472963	CACNG1 [intron]	0.916571			CACNG1 [#178, 4.3146e-02]
472	rs6893303	Chr5:12642944	-	rs3785579	Chr17:62472963	CACNG1 [intron]	0.916565			CACNG1 [#178, 4.3146e-02]
473	rs13274253	Chr8:43227364	LOC643654 [near-gene-3_10k]	rs3785579	Chr17:62472963	CACNG1 [intron]	0.916544			CACNG1 [#178, 4.3146e-02]
474	rs17573347	Chr6:161901279	PARK2 [intron]	rs3785579	Chr17:62472963	CACNG1 [intron]	0.916532			PARK2 [#24, 2.7529e-03], CACNG1 [#178, 4.3146e-02]
475	rs11123020	Chr2:124575159	CNTNAP5 [intron]	rs3785579	Chr17:62472963	CACNG1 [intron]	0.916526			CNTNAP5 [#256, 9.0488e-02], CACNG1 [#178, 4.3146e-02]
476	rs3785579	Chr17:62472963	CACNG1 [intron]	rs1027894	Chr17:43882717	-	0.916519			CACNG1 [#178, 4.3146e-02]
477	rs4530513	Chr3:188680563	-	rs3785579	Chr17:62472963	CACNG1 [intron]	0.916513			CACNG1 [#178, 4.3146e-02]
478	rs10141508	Chr14:79984381	-	rs3785579	Chr17:62472963	CACNG1 [intron]	0.916502			CACNG1 [#178, 4.3146e-02]
479	rs13178382	Chr5:30136119	-	rs3785579	Chr17:62472963	CACNG1 [intron]	0.916501			CACNG1 [#178, 4.3146e-02]
480	rs3785579	Chr17:62472963	CACNG1 [intron]	rs9906587	Chr17:43874270	-	0.916482			CACNG1 [#178, 4.3146e-02]
481	rs2828232	Chr21:23831462	-	rs3785579	Chr17:62472963	CACNG1 [intron]	0.916447			CACNG1 [#178, 4.3146e-02]
482	rs3749397	Chr13:45298852	SIAH3 [intron]	rs3785579	Chr17:62472963	CACNG1 [intron]	0.916433			SIAH3 [#257, 9.0893e-02], CACNG1 [#178, 4.3146e-02]
483	rs16867502	Chr2:182416214	-	rs3785579	Chr17:62472963	CACNG1 [intron]	0.916432			CACNG1 [#178, 4.3146e-02]
484	rs3785579	Chr17:62472963	CACNG1 [intron]	rs7221156	Chr17:43874701	-	0.916409			CACNG1 [#178, 4.3146e-02]
485	rs17145135	Chr5:118673219	TNFAIP8 [intron]	rs3785579	Chr17:62472963	CACNG1 [intron]	0.916408			TNFAIP8 [#63, 8.3139e-03], CACNG1 [#178, 4.3146e-02]
486	rs11544077	Chr10:106415715	SORCS3 [intron]	rs3785579	Chr17:62472963	CACNG1 [intron]	0.916386			SORCS3 [#267, 9.6352e-02], CACNG1 [#178, 4.3146e-02]
487	rs11099747	Chr4:151091562	-	rs3785579	Chr17:62472963	CACNG1 [intron]	0.916381			CACNG1 [#178, 4.3146e-02]
488	rs6845983	Chr4:165461574	-	rs3785579	Chr17:62472963	CACNG1 [intron]	0.916379			CACNG1 [#178, 4.3146e-02]
489	rs1480078	Chr12:97212426	-	rs3785579	Chr17:62472963	CACNG1 [intron]	0.916378			CACNG1 [#178, 4.3146e-02]
490	rs5014281	Chr3:24451890	THRB [intron]	rs3785579	Chr17:62472963	CACNG1 [intron]	0.916372			THRB [#3, 1.3596e-05], CACNG1 [#178, 4.3146e-02]
491	rs958935	Chr3:113753102	ATG3 [intron]	rs3785579	Chr17:62472963	CACNG1 [intron]	0.91636			ATG3 [#227, 7.7442e-02], CACNG1 [#178, 4.3146e-02]
492	rs10497089	Chr2:152509200	CACNB4 [intron]	rs3785579	Chr17:62472963	CACNG1 [intron]	0.916357			CACNB4 [#162, 3.6760e-02], CACNG1 [#178, 4.3146e-02]
493	rs13257503	Chr8:75383533	JPH1 [intron]	rs3785579	Chr17:62472963	CACNG1 [intron]	0.916357			JPH1 [#121, 2.3940e-02], CACNG1 [#178, 4.3146e-02]
494	rs9284956	Chr4:55766246	-	rs3785579	Chr17:62472963	CACNG1 [intron]	0.916322			CACNG1 [#178, 4.3146e-02]
495	rs6414802	Chr5:64115179	SDCCAG10 [intron]	rs3785579	Chr17:62472963	CACNG1 [intron]	0.916317			CACNG1 [#178, 4.3146e-02]
496	rs4805151	Chr19:33497008	LOC727780 [near-gene-5_10k]	rs3785579	Chr17:62472963	CACNG1 [intron]	0.916285			CACNG1 [#178, 4.3146e-02]
497	rs17116685	Chr15:24015118	-	rs3785579	Chr17:62472963	CACNG1 [intron]	0.916268			CACNG1 [#178, 4.3146e-02]
498	rs2396034	Chr7:108294705	-	rs3785579	Chr17:62472963	CACNG1 [intron]	0.916263			CACNG1 [#178, 4.3146e-02]
499	rs1407760	Chr13:52333381	-	rs3785579	Chr17:62472963	CACNG1 [intron]	0.916238			CACNG1 [#178, 4.3146e-02]
500	rs904132	Chr4:55496865	-	rs3785579	Chr17:62472963	CACNG1 [intron]	0.916235			CACNG1 [#178, 4.3146e-02]
501	rs10947028	Chr6:29940846	HCP5P10 [near-gene-3_10k]	rs3785579	Chr17:62472963	CACNG1 [intron]	0.91622			HCP5P10 [#103, 1.9831e-02], CACNG1 [#178, 4.3146e-02]
502	rs7539166	Chr1:15368492	TMEM51 [intron]	rs3785579	Chr17:62472963	CACNG1 [intron]	0.916205			TMEM51 [#324, 1.4377e-01], CACNG1 [#178, 4.3146e-02]
503	rs748156	Chr3:132523895	NEK11 [intron]	rs3785579	Chr17:62472963	CACNG1 [intron]	0.916201			NEK11 [#302, 1.1735e-01], CACNG1 [#178, 4.3146e-02]
504	rs3851448	Chr5:41661649	-	rs3785579	Chr17:62472963	CACNG1 [intron]	0.91619			CACNG1 [#178, 4.3146e-02]
505	rs1397176	Chr1:216123552	-	rs3785579	Chr17:62472963	CACNG1 [intron]	0.916187			CACNG1 [#178, 4.3146e-02]
506	rs16859727	Chr3:113737534	ATG3 [intron]	rs3785579	Chr17:62472963	CACNG1 [intron]	0.916173			ATG3 [#227, 7.7442e-02], CACNG1 [#178, 4.3146e-02]
507	rs8098336	Chr18:54202115	NEDD4L [intron]	rs3785579	Chr17:62472963	CACNG1 [intron]	0.916169			NEDD4L [#72, 1.1066e-02], CACNG1 [#178, 4.3146e-02]
508	rs7603234	Chr2:102592980	SLC9A2 [near-gene-5_10k]	rs3785579	Chr17:62472963	CACNG1 [intron]	0.916155			SLC9A2 [#214, 6.9293e-02], CACNG1 [#178, 4.3146e-02]
509	rs3923924	Chr13:84197208	-	rs3785579	Chr17:62472963	CACNG1 [intron]	0.916151			CACNG1 [#178, 4.3146e-02]
510	rs11138852	Chr9:82600594	-	rs3785579	Chr17:62472963	CACNG1 [intron]	0.916142			CACNG1 [#178, 4.3146e-02]
511	rs7577683	Chr2:102592917	SLC9A2 [near-gene-5_10k]	rs3785579	Chr17:62472963	CACNG1 [intron]	0.916138			SLC9A2 [#214, 6.9293e-02], CACNG1 [#178, 4.3146e-02]
512	rs6137634	Chr20:22325581	-	rs3785579	Chr17:62472963	CACNG1 [intron]	0.916137			CACNG1 [#178, 4.3146e-02]
513	rs12132899	Chr1:221907240	CAPN8 [intron]	rs3785579	Chr17:62472963	CACNG1 [intron]	0.916136			CAPN8 [#263, 9.5138e-02], CACNG1 [#178, 4.3146e-02]
514	rs16934580	Chr10:33823829	-	rs3785579	Chr17:62472963	CACNG1 [intron]	0.916111			CACNG1 [#178, 4.3146e-02]
515	rs17083061	Chr18:66551733	-	rs3785579	Chr17:62472963	CACNG1 [intron]	0.916108			CACNG1 [#178, 4.3146e-02]
516	rs778933	Chr4:62941177	-	rs3785579	Chr17:62472963	CACNG1 [intron]	0.916108			CACNG1 [#178, 4.3146e-02]
517	rs17010563	Chr12:81971669	TMTC2 [intron]	rs3785579	Chr17:62472963	CACNG1 [intron]	0.916099			TMTC2 [#246, 8.6525e-02], CACNG1 [#178, 4.3146e-02]
518	rs3785579	Chr17:62472963	CACNG1 [intron]	rs733605	Chr16:84963052	-	0.916078			CACNG1 [#178, 4.3146e-02]
519	rs6038686	Chr20:6944371	-	rs3785579	Chr17:62472963	CACNG1 [intron]	0.916077			CACNG1 [#178, 4.3146e-02]
520	rs3785579	Chr17:62472963	CACNG1 [intron]	rs16966494	Chr17:22367498	-	0.916074			CACNG1 [#178, 4.3146e-02]
521	rs2244262	Chr1:52149357	RAB3B [near-gene-3_10k]	rs3785579	Chr17:62472963	CACNG1 [intron]	0.916073			RAB3B [#264, 9.5632e-02], CACNG1 [#178, 4.3146e-02]
522	rs16934579	Chr10:33822624	-	rs3785579	Chr17:62472963	CACNG1 [intron]	0.916073			CACNG1 [#178, 4.3146e-02]
523	rs17092700	Chr8:20421041	-	rs3785579	Chr17:62472963	CACNG1 [intron]	0.91606			CACNG1 [#178, 4.3146e-02]
524	rs11238765	Chr10:43695918	-	rs3785579	Chr17:62472963	CACNG1 [intron]	0.916053			CACNG1 [#178, 4.3146e-02]
525	rs7593982	Chr2:102592837	SLC9A2 [near-gene-5_10k]	rs3785579	Chr17:62472963	CACNG1 [intron]	0.916051			SLC9A2 [#214, 6.9293e-02], CACNG1 [#178, 4.3146e-02]
526	rs17034890	Chr2:68139538	C1D [intron]	rs3785579	Chr17:62472963	CACNG1 [intron]	0.916037			C1D [#93, 1.8479e-02], CACNG1 [#178, 4.3146e-02]
527	rs12651951	Chr5:79681719	LOC441089 [near-gene-3_10k]	rs3785579	Chr17:62472963	CACNG1 [intron]	0.916028			CACNG1 [#178, 4.3146e-02]
528	rs10494777	Chr1:196756080	ATP6V1G3 [near-gene-3_10k]	rs3785579	Chr17:62472963	CACNG1 [intron]	0.916021			ATP6V1G3 [#199, 6.2531e-02], CACNG1 [#178, 4.3146e-02]
529	rs7644558	Chr3:132549003	NEK11 [intron]	rs3785579	Chr17:62472963	CACNG1 [intron]	0.916014			NEK11 [#302, 1.1735e-01], CACNG1 [#178, 4.3146e-02]
530	rs7659534	Chr4:84231062	PLAC8 [utr-3]	rs3785579	Chr17:62472963	CACNG1 [intron]	0.916013			PLAC8 [#265, 9.5760e-02], CACNG1 [#178, 4.3146e-02]
531	rs9389857	Chr6:141414659	-	rs3785579	Chr17:62472963	CACNG1 [intron]	0.916004			CACNG1 [#178, 4.3146e-02]
532	rs666393	Chr1:231947046	-	rs3785579	Chr17:62472963	CACNG1 [intron]	0.915996			CACNG1 [#178, 4.3146e-02]
533	rs3791247	Chr2:183608519	NCKAP1 [intron]	rs3785579	Chr17:62472963	CACNG1 [intron]	0.915988			NCKAP1 [#281, 1.0347e-01], CACNG1 [#178, 4.3146e-02]
534	rs3846795	Chr6:64048053	GLULD1 [coding-synon]	rs3785579	Chr17:62472963	CACNG1 [intron]	0.915986			CACNG1 [#178, 4.3146e-02]
535	rs7013654	Chr8:14489072	SGCZ [intron]	rs3785579	Chr17:62472963	CACNG1 [intron]	0.915955			SGCZ [#229, 7.8032e-02], CACNG1 [#178, 4.3146e-02]
536	rs17073922	Chr3:65792223	MAGI1 [intron]	rs3785579	Chr17:62472963	CACNG1 [intron]	0.915949			MAGI1 [#134, 2.6629e-02], CACNG1 [#178, 4.3146e-02]
537	rs2765353	Chr6:6904467	-	rs3785579	Chr17:62472963	CACNG1 [intron]	0.91594			CACNG1 [#178, 4.3146e-02]
538	rs12234842	Chr7:15575207	TMEM195 [near-gene-5_10k]	rs3785579	Chr17:62472963	CACNG1 [intron]	0.915936			CACNG1 [#178, 4.3146e-02]
539	rs1078545	Chr17:68279579	SLC39A11 [intron]	rs3785579	Chr17:62472963	CACNG1 [intron]	0.915928			SLC39A11 [#303, 1.1752e-01], CACNG1 [#178, 4.3146e-02]
540	rs17032149	Chr4:156010096	LOC729902 [near-gene-5_10k]	rs3785579	Chr17:62472963	CACNG1 [intron]	0.915919			CACNG1 [#178, 4.3146e-02]
541	rs17119277	Chr14:47395474	-	rs3785579	Chr17:62472963	CACNG1 [intron]	0.915917			CACNG1 [#178, 4.3146e-02]
542	rs17010972	Chr2:124645196	CNTNAP5 [intron]	rs3785579	Chr17:62472963	CACNG1 [intron]	0.915902			CNTNAP5 [#256, 9.0488e-02], CACNG1 [#178, 4.3146e-02]
543	rs16872839	Chr7:108951214	-	rs3785579	Chr17:62472963	CACNG1 [intron]	0.9159			CACNG1 [#178, 4.3146e-02]
544	rs5018094	Chr10:114281287	VTI1A [intron]	rs3785579	Chr17:62472963	CACNG1 [intron]	0.915897			VTI1A [#200, 6.4734e-02], CACNG1 [#178, 4.3146e-02]
545	rs11987945	Chr8:122258096	-	rs3785579	Chr17:62472963	CACNG1 [intron]	0.91589			CACNG1 [#178, 4.3146e-02]
546	rs10517000	Chr4:40872702	APBB2 [intron]	rs3785579	Chr17:62472963	CACNG1 [intron]	0.915886			APBB2 [#207, 6.6494e-02], CACNG1 [#178, 4.3146e-02]
547	rs778934	Chr4:62942012	-	rs3785579	Chr17:62472963	CACNG1 [intron]	0.91587			CACNG1 [#178, 4.3146e-02]
548	rs3785579	Chr17:62472963	CACNG1 [intron]	rs1154929	Chr17:51706322	ANKFN1 [intron]	0.915865			CACNG1 [#178, 4.3146e-02], ANKFN1 [#357, 3.0391e-01]
549	rs17076276	Chr5:173052344	-	rs3785579	Chr17:62472963	CACNG1 [intron]	0.915852			CACNG1 [#178, 4.3146e-02]
550	rs6448858	Chr4:9205016	LOC100130675 [near-gene-5_10k]	rs3785579	Chr17:62472963	CACNG1 [intron]	0.915848			CACNG1 [#178, 4.3146e-02]
551	rs7614108	Chr3:177346904	-	rs3785579	Chr17:62472963	CACNG1 [intron]	0.915846			CACNG1 [#178, 4.3146e-02]
552	rs9295612	Chr6:24118243	-	rs3785579	Chr17:62472963	CACNG1 [intron]	0.915842			CACNG1 [#178, 4.3146e-02]
553	rs778931	Chr4:62939406	-	rs3785579	Chr17:62472963	CACNG1 [intron]	0.915831			CACNG1 [#178, 4.3146e-02]
554	rs1992570	Chr15:33641095	-	rs3785579	Chr17:62472963	CACNG1 [intron]	0.915819			CACNG1 [#178, 4.3146e-02]
555	rs7142134	Chr14:78476657	NRXN3 [intron]	rs3785579	Chr17:62472963	CACNG1 [intron]	0.915812			NRXN3 [#94, 1.8488e-02], CACNG1 [#178, 4.3146e-02]
556	rs3785579	Chr17:62472963	CACNG1 [intron]	rs11655120	Chr17:43897354	-	0.91581			CACNG1 [#178, 4.3146e-02]
557	rs11199401	Chr10:122306307	PPAPDC1A [intron]	rs3785579	Chr17:62472963	CACNG1 [intron]	0.915801			PPAPDC1A [#288, 1.0718e-01], CACNG1 [#178, 4.3146e-02]
558	rs7661062	Chr4:22828003	LOC643751 [intron]	rs3785579	Chr17:62472963	CACNG1 [intron]	0.915788			LOC643751 [#55, 6.0720e-03], CACNG1 [#178, 4.3146e-02]
559	rs10836205	Chr11:34371857	-	rs3785579	Chr17:62472963	CACNG1 [intron]	0.915786			CACNG1 [#178, 4.3146e-02]
560	rs1995973	Chr18:1055350	-	rs3785579	Chr17:62472963	CACNG1 [intron]	0.915781			CACNG1 [#178, 4.3146e-02]
561	rs2809942	Chr1:52188666	RAB3B [intron]	rs3785579	Chr17:62472963	CACNG1 [intron]	0.915775			RAB3B [#264, 9.5632e-02], CACNG1 [#178, 4.3146e-02]
562	rs16843712	Chr1:196927347	PTPRC [intron]	rs3785579	Chr17:62472963	CACNG1 [intron]	0.915771			PTPRC [#6, 9.4764e-05], CACNG1 [#178, 4.3146e-02]
563	rs41392450	Chr12:94968685	LOC100132930 [near-gene-3_10k]	rs3785579	Chr17:62472963	CACNG1 [intron]	0.91577			CACNG1 [#178, 4.3146e-02]
564	rs2061398	Chr9:75575342	-	rs3785579	Chr17:62472963	CACNG1 [intron]	0.915745			CACNG1 [#178, 4.3146e-02]
565	rs7918047	Chr10:132001099	-	rs3785579	Chr17:62472963	CACNG1 [intron]	0.915745			CACNG1 [#178, 4.3146e-02]
566	rs11925620	Chr3:5001898	BHLHB2 [near-gene-3]	rs3785579	Chr17:62472963	CACNG1 [intron]	0.915735			CACNG1 [#178, 4.3146e-02]
567	rs2517350	Chr8:18022316	-	rs3785579	Chr17:62472963	CACNG1 [intron]	0.915733			CACNG1 [#178, 4.3146e-02]
568	rs4726220	Chr7:152217456	-	rs3785579	Chr17:62472963	CACNG1 [intron]	0.915732			CACNG1 [#178, 4.3146e-02]
569	rs11606424	Chr11:43116332	-	rs3785579	Chr17:62472963	CACNG1 [intron]	0.91573			CACNG1 [#178, 4.3146e-02]
570	rs3785579	Chr17:62472963	CACNG1 [intron]	rs2696845	Chr16:84929010	LOC732275 [intron]	0.915716			CACNG1 [#178, 4.3146e-02], LOC732275 [#102, 1.9831e-02]
571	rs7001066	Chr8:20568946	-	rs3785579	Chr17:62472963	CACNG1 [intron]	0.915705			CACNG1 [#178, 4.3146e-02]
572	rs17145249	Chr7:21761240	DNAH11 [intron]	rs3785579	Chr17:62472963	CACNG1 [intron]	0.915702			DNAH11 [#159, 3.2815e-02], CACNG1 [#178, 4.3146e-02]
573	rs11180768	Chr12:74643059	-	rs3785579	Chr17:62472963	CACNG1 [intron]	0.915698			CACNG1 [#178, 4.3146e-02]
574	rs17512695	Chr1:73761154	-	rs3785579	Chr17:62472963	CACNG1 [intron]	0.915693			CACNG1 [#178, 4.3146e-02]
575	rs6570808	Chr6:148349611	-	rs3785579	Chr17:62472963	CACNG1 [intron]	0.915691			CACNG1 [#178, 4.3146e-02]
576	rs11562721	Chr8:119151174	EXT1 [intron]	rs3785579	Chr17:62472963	CACNG1 [intron]	0.915685			EXT1 [#145, 2.9391e-02], CACNG1 [#178, 4.3146e-02]
577	rs10264856	Chr7:87100517	RUNDC3B [intron]	rs3785579	Chr17:62472963	CACNG1 [intron]	0.915668			RUNDC3B [#341, 1.7463e-01], CACNG1 [#178, 4.3146e-02]
578	rs6928603	Chr6:121789664	GJA1 [near-gene-5_10k]	rs3785579	Chr17:62472963	CACNG1 [intron]	0.915654			GJA1 [#5, 7.5249e-05], CACNG1 [#178, 4.3146e-02]
579	rs3743005	Chr15:40433184	CAPN3 [intron]	rs3785579	Chr17:62472963	CACNG1 [intron]	0.915651			CAPN3 [#185, 5.0275e-02], CACNG1 [#178, 4.3146e-02]
580	rs2408453	Chr21:22653040	-	rs3785579	Chr17:62472963	CACNG1 [intron]	0.915651			CACNG1 [#178, 4.3146e-02]
581	rs891877	Chr2:2022356	MYT1L [intron]	rs3785579	Chr17:62472963	CACNG1 [intron]	0.915643			MYT1L [#271, 1.0119e-01], CACNG1 [#178, 4.3146e-02]
582	rs3799021	Chr6:69817049	BAI3 [intron]	rs3785579	Chr17:62472963	CACNG1 [intron]	0.915636			BAI3 [#129, 2.5645e-02], CACNG1 [#178, 4.3146e-02]
583	rs13438777	Chr7:67401321	-	rs3785579	Chr17:62472963	CACNG1 [intron]	0.915633			CACNG1 [#178, 4.3146e-02]
584	rs16988579	Chr4:32756284	-	rs3785579	Chr17:62472963	CACNG1 [intron]	0.915612			CACNG1 [#178, 4.3146e-02]
585	rs177680	Chr7:89928462	LOC100129289 [near-gene-5_10k]	rs3785579	Chr17:62472963	CACNG1 [intron]	0.915608			CACNG1 [#178, 4.3146e-02]
586	rs12406698	Chr1:196933593	PTPRC [intron]	rs3785579	Chr17:62472963	CACNG1 [intron]	0.915589			PTPRC [#6, 9.4764e-05], CACNG1 [#178, 4.3146e-02]
587	rs2276490	Chr20:52065902	BCAS1 [intron]	rs3785579	Chr17:62472963	CACNG1 [intron]	0.915581			BCAS1 [#144, 2.9269e-02], CACNG1 [#178, 4.3146e-02]
588	rs1741153	Chr14:101492967	DYNC1H1 [near-gene-5_10k]	rs3785579	Chr17:62472963	CACNG1 [intron]	0.915581			DYNC1H1 [#305, 1.1887e-01], CACNG1 [#178, 4.3146e-02]
589	rs7701541	Chr5:153534636	-	rs3785579	Chr17:62472963	CACNG1 [intron]	0.915572			CACNG1 [#178, 4.3146e-02]
590	rs7630340	Chr3:38062127	DLEC1 [coding-synon]	rs3785579	Chr17:62472963	CACNG1 [intron]	0.915572			DLEC1 [#116, 2.2778e-02], CACNG1 [#178, 4.3146e-02]
591	rs2853306	Chr8:98504860	-	rs3785579	Chr17:62472963	CACNG1 [intron]	0.915565			CACNG1 [#178, 4.3146e-02]
592	rs3785579	Chr17:62472963	CACNG1 [intron]	rs9893585	Chr17:10301980	MYH4 [intron]	0.915563			CACNG1 [#178, 4.3146e-02], MYH4 [#191, 5.6951e-02]
593	rs241535	Chr14:55579590	-	rs3785579	Chr17:62472963	CACNG1 [intron]	0.915551			CACNG1 [#178, 4.3146e-02]
594	rs12465028	Chr2:163749551	-	rs3785579	Chr17:62472963	CACNG1 [intron]	0.91555			CACNG1 [#178, 4.3146e-02]
595	rs16913986	Chr9:111008116	EPB41L4B [intron]	rs3785579	Chr17:62472963	CACNG1 [intron]	0.915545			EPB41L4B [#316, 1.2805e-01], CACNG1 [#178, 4.3146e-02]
596	rs17112965	Chr12:72695401	-	rs3785579	Chr17:62472963	CACNG1 [intron]	0.91554			CACNG1 [#178, 4.3146e-02]
597	rs750874	Chr2:159931125	BAZ2B [intron]	rs3785579	Chr17:62472963	CACNG1 [intron]	0.915538			BAZ2B [#307, 1.2193e-01], CACNG1 [#178, 4.3146e-02]
598	rs10972827	Chr9:36276276	-	rs3785579	Chr17:62472963	CACNG1 [intron]	0.915536			CACNG1 [#178, 4.3146e-02]
599	rs17834024	Chr8:26150684	-	rs3785579	Chr17:62472963	CACNG1 [intron]	0.915535			CACNG1 [#178, 4.3146e-02]
600	rs12337147	Chr9:36182599	CLTA [intron]	rs3785579	Chr17:62472963	CACNG1 [intron]	0.915532			CLTA [#183, 4.9139e-02], CACNG1 [#178, 4.3146e-02]
601	rs17022789	Chr2:38555841	-	rs3785579	Chr17:62472963	CACNG1 [intron]	0.915527			CACNG1 [#178, 4.3146e-02]
602	rs17147488	Chr11:84058269	DLG2 [intron]	rs3785579	Chr17:62472963	CACNG1 [intron]	0.915521		DLG2 [#1]	CACNG1 [#178, 4.3146e-02]
603	rs8096009	Chr18:11458807	-	rs3785579	Chr17:62472963	CACNG1 [intron]	0.91551			CACNG1 [#178, 4.3146e-02]
604	rs783841	Chr1:39694890	MACF1 [intron]	rs3785579	Chr17:62472963	CACNG1 [intron]	0.915505			MACF1 [#216, 7.1866e-02], CACNG1 [#178, 4.3146e-02]
605	rs12275977	Chr11:11589216	GALNTL4 [intron]	rs3785579	Chr17:62472963	CACNG1 [intron]	0.9155			GALNTL4 [#209, 6.7901e-02], CACNG1 [#178, 4.3146e-02]
606	rs6724282	Chr2:24847176	NCOA1 [near-gene-3]	rs3785579	Chr17:62472963	CACNG1 [intron]	0.915497			NCOA1 [#27, 3.1481e-03], CACNG1 [#178, 4.3146e-02]
607	rs13058493	Chr22:26824756	TTC28 [intron]	rs3785579	Chr17:62472963	CACNG1 [intron]	0.915477			TTC28 [#329, 1.5214e-01], CACNG1 [#178, 4.3146e-02]
608	rs16831611	Chr3:162113817	PPM1L [intron]	rs3785579	Chr17:62472963	CACNG1 [intron]	0.915475			PPM1L [#127, 2.4905e-02], CACNG1 [#178, 4.3146e-02]
609	rs7010362	Chr8:23274046	LOXL2 [intron]	rs3785579	Chr17:62472963	CACNG1 [intron]	0.915462			LOXL2 [#29, 3.4060e-03], CACNG1 [#178, 4.3146e-02]
610	rs9492415	Chr6:130279824	-	rs3785579	Chr17:62472963	CACNG1 [intron]	0.915457			CACNG1 [#178, 4.3146e-02]
611	rs1269851	Chr6:32200185	CREBL1 [intron]	rs3785579	Chr17:62472963	CACNG1 [intron]	0.915453			CACNG1 [#178, 4.3146e-02]
612	rs6813178	Chr4:71794103	-	rs3785579	Chr17:62472963	CACNG1 [intron]	0.915447			CACNG1 [#178, 4.3146e-02]
613	rs2050045	Chr6:138642641	KIAA1244 [intron]	rs3785579	Chr17:62472963	CACNG1 [intron]	0.915443			KIAA1244 [#293, 1.0963e-01], CACNG1 [#178, 4.3146e-02]
614	rs41513546	Chr1:228342320	GALNT2 [intron]	rs3785579	Chr17:62472963	CACNG1 [intron]	0.915442		GALNT2 [#4]	CACNG1 [#178, 4.3146e-02]
615	rs6733436	Chr2:18901237	-	rs3785579	Chr17:62472963	CACNG1 [intron]	0.915433			CACNG1 [#178, 4.3146e-02]
616	rs6570232	Chr6:138771357	HEBP2 [intron]	rs3785579	Chr17:62472963	CACNG1 [intron]	0.91542			HEBP2 [#319, 1.3513e-01], CACNG1 [#178, 4.3146e-02]
617	rs16937405	Chr11:43209503	-	rs3785579	Chr17:62472963	CACNG1 [intron]	0.915418			CACNG1 [#178, 4.3146e-02]
618	rs2729258	Chr3:577574	-	rs3785579	Chr17:62472963	CACNG1 [intron]	0.915417			CACNG1 [#178, 4.3146e-02]
619	rs3734271	Chr6:12237922	HIVEP1 [intron]	rs3785579	Chr17:62472963	CACNG1 [intron]	0.915416			HIVEP1 [#280, 1.0276e-01], CACNG1 [#178, 4.3146e-02]
620	rs11216539	Chr11:117136994	DSCAML1 [intron]	rs3785579	Chr17:62472963	CACNG1 [intron]	0.915408			DSCAML1 [#284, 1.0542e-01], CACNG1 [#178, 4.3146e-02]
621	rs3785579	Chr17:62472963	CACNG1 [intron]	rs1882586	Chr16:7269808	A2BP1 [intron]	0.915406	A2BP1 (rs11647415)		CACNG1 [#178, 4.3146e-02]
622	rs1896331	Chr12:113811355	-	rs3785579	Chr17:62472963	CACNG1 [intron]	0.915396			CACNG1 [#178, 4.3146e-02]
623	rs11182965	Chr12:43981086	TMEM16F [intron]	rs3785579	Chr17:62472963	CACNG1 [intron]	0.915371			CACNG1 [#178, 4.3146e-02]
624	rs17166714	Chr5:132843661	FSTL4 [intron]	rs3785579	Chr17:62472963	CACNG1 [intron]	0.915368			FSTL4 [#190, 5.6581e-02], CACNG1 [#178, 4.3146e-02]
625	rs2296730	Chr20:21315741	XRN2 [intron]	rs3785579	Chr17:62472963	CACNG1 [intron]	0.915358			XRN2 [#299, 1.1602e-01], CACNG1 [#178, 4.3146e-02]
626	rs1577528	Chr10:24033855	KIAA1217 [intron]	rs3785579	Chr17:62472963	CACNG1 [intron]	0.915358			KIAA1217 [#332, 1.5569e-01], CACNG1 [#178, 4.3146e-02]
627	rs4382999	Chr13:21968862	-	rs3785579	Chr17:62472963	CACNG1 [intron]	0.915341			CACNG1 [#178, 4.3146e-02]
628	rs1414135	Chr13:92402197	-	rs3785579	Chr17:62472963	CACNG1 [intron]	0.91534			CACNG1 [#178, 4.3146e-02]
629	rs7038386	Chr9:36181830	CLTA [intron]	rs3785579	Chr17:62472963	CACNG1 [intron]	0.915337			CLTA [#183, 4.9139e-02], CACNG1 [#178, 4.3146e-02]
630	rs10229707	Chr7:71578484	-	rs3785579	Chr17:62472963	CACNG1 [intron]	0.915337			CACNG1 [#178, 4.3146e-02]
631	rs17058486	Chr5:160289916	-	rs3785579	Chr17:62472963	CACNG1 [intron]	0.915335			CACNG1 [#178, 4.3146e-02]
632	rs10418860	Chr19:39205753	-	rs3785579	Chr17:62472963	CACNG1 [intron]	0.915332			CACNG1 [#178, 4.3146e-02]
633	rs5765742	Chr22:43303034	-	rs3785579	Chr17:62472963	CACNG1 [intron]	0.91532			CACNG1 [#178, 4.3146e-02]
634	rs2467670	Chr8:95965282	CCNE2 [intron]	rs3785579	Chr17:62472963	CACNG1 [intron]	0.915318			CCNE2 [#169, 3.8329e-02], CACNG1 [#178, 4.3146e-02]
635	rs2460229	Chr8:98515446	-	rs3785579	Chr17:62472963	CACNG1 [intron]	0.91531			CACNG1 [#178, 4.3146e-02]
636	rs12078287	Chr1:69869202	-	rs3785579	Chr17:62472963	CACNG1 [intron]	0.915307			CACNG1 [#178, 4.3146e-02]
637	rs17197482	Chr13:80436620	-	rs3785579	Chr17:62472963	CACNG1 [intron]	0.915299			CACNG1 [#178, 4.3146e-02]
638	rs41342747	Chr4:15341761	BST1 [intron]	rs3785579	Chr17:62472963	CACNG1 [intron]	0.915293			BST1 [#37, 4.8067e-03], CACNG1 [#178, 4.3146e-02]
639	rs17436294	Chr18:10062823	-	rs3785579	Chr17:62472963	CACNG1 [intron]	0.915281			CACNG1 [#178, 4.3146e-02]
640	rs983421	Chr12:117373670	-	rs3785579	Chr17:62472963	CACNG1 [intron]	0.91528			CACNG1 [#178, 4.3146e-02]
641	rs163655	Chr2:110192286	MALL [near-gene-3_10k]	rs3785579	Chr17:62472963	CACNG1 [intron]	0.915279			MALL [#59, 7.1141e-03], CACNG1 [#178, 4.3146e-02]
642	rs17577396	Chr2:159939600	BAZ2B [intron]	rs3785579	Chr17:62472963	CACNG1 [intron]	0.915275			BAZ2B [#307, 1.2193e-01], CACNG1 [#178, 4.3146e-02]
643	rs17754741	Chr10:29245311	-	rs3785579	Chr17:62472963	CACNG1 [intron]	0.915273			CACNG1 [#178, 4.3146e-02]
644	rs3785579	Chr17:62472963	CACNG1 [intron]	rs17281013	Chr16:54877936	GNAO1 [intron]	0.915264			CACNG1 [#178, 4.3146e-02], GNAO1 [#124, 2.4536e-02]
645	rs16963727	Chr13:103347771	-	rs3785579	Chr17:62472963	CACNG1 [intron]	0.915263			CACNG1 [#178, 4.3146e-02]
646	rs11180766	Chr12:74637914	-	rs3785579	Chr17:62472963	CACNG1 [intron]	0.915254			CACNG1 [#178, 4.3146e-02]
647	rs4072112	Chr5:74614540	-	rs3785579	Chr17:62472963	CACNG1 [intron]	0.915251			CACNG1 [#178, 4.3146e-02]
648	rs11170451	Chr12:51841725	CSAD [intron]	rs3785579	Chr17:62472963	CACNG1 [intron]	0.91525			CSAD [#161, 3.5138e-02], CACNG1 [#178, 4.3146e-02]
649	rs11012068	Chr10:20803311	-	rs3785579	Chr17:62472963	CACNG1 [intron]	0.915248			CACNG1 [#178, 4.3146e-02]
650	rs16855729	Chr1:203761547	PCTK3 [intron]	rs3785579	Chr17:62472963	CACNG1 [intron]	0.915245			CACNG1 [#178, 4.3146e-02]
651	rs17092692	Chr8:20419889	-	rs3785579	Chr17:62472963	CACNG1 [intron]	0.915244			CACNG1 [#178, 4.3146e-02]
652	rs7840130	Chr8:12763279	-	rs3785579	Chr17:62472963	CACNG1 [intron]	0.915244			CACNG1 [#178, 4.3146e-02]
653	rs4924672	Chr15:40409071	GANC [intron]	rs3785579	Chr17:62472963	CACNG1 [intron]	0.915242			GANC [#142, 2.9022e-02], CACNG1 [#178, 4.3146e-02]
654	rs2776120	Chr21:22156205	-	rs3785579	Chr17:62472963	CACNG1 [intron]	0.91524			CACNG1 [#178, 4.3146e-02]
655	rs16933052	Chr9:36192491	CLTA [intron]	rs3785579	Chr17:62472963	CACNG1 [intron]	0.915228			CLTA [#183, 4.9139e-02], CACNG1 [#178, 4.3146e-02]
656	rs17369334	Chr10:15563073	-	rs3785579	Chr17:62472963	CACNG1 [intron]	0.915227			CACNG1 [#178, 4.3146e-02]
657	rs7854144	Chr9:107660200	LOC100129319 [near-gene-3_10k]	rs3785579	Chr17:62472963	CACNG1 [intron]	0.915224			LOC100129319 [#40, 5.7825e-03], CACNG1 [#178, 4.3146e-02]
658	rs9609781	Chr22:32137967	LARGE [intron]	rs3785579	Chr17:62472963	CACNG1 [intron]	0.915223			LARGE [#181, 4.4634e-02], CACNG1 [#178, 4.3146e-02]
659	rs3785579	Chr17:62472963	CACNG1 [intron]	rs11865410	Chr16:7273567	A2BP1 [intron]	0.915217	A2BP1 (rs11647415)		CACNG1 [#178, 4.3146e-02]
660	rs3785579	Chr17:62472963	CACNG1 [intron]	rs12708588	Chr15:90083438	-	0.91521			CACNG1 [#178, 4.3146e-02]
661	rs4763196	Chr12:61449337	PPM1H [intron]	rs3785579	Chr17:62472963	CACNG1 [intron]	0.915202			PPM1H [#266, 9.6284e-02], CACNG1 [#178, 4.3146e-02]
662	rs1400286	Chr3:6836715	-	rs3785579	Chr17:62472963	CACNG1 [intron]	0.915194			CACNG1 [#178, 4.3146e-02]
663	rs12341943	Chr9:36182570	CLTA [intron]	rs3785579	Chr17:62472963	CACNG1 [intron]	0.915188			CLTA [#183, 4.9139e-02], CACNG1 [#178, 4.3146e-02]
664	rs11019835	Chr11:87791549	GAPDHL15 [near-gene-5_10k]	rs3785579	Chr17:62472963	CACNG1 [intron]	0.915187			CACNG1 [#178, 4.3146e-02]
665	rs673668	Chr18:55320562	CCBE1 [intron]	rs3785579	Chr17:62472963	CACNG1 [intron]	0.915186			CCBE1 [#125, 2.4566e-02], CACNG1 [#178, 4.3146e-02]
666	rs16881275	Chr5:52650519	-	rs3785579	Chr17:62472963	CACNG1 [intron]	0.915186			CACNG1 [#178, 4.3146e-02]
667	rs2706669	Chr17:63109404	PITPNC1 [intron]	rs3785579	Chr17:62472963	CACNG1 [intron]	0.915175			PITPNC1 [#237, 8.0789e-02], CACNG1 [#178, 4.3146e-02]
668	rs12340670	Chr9:111008731	EPB41L4B [intron]	rs3785579	Chr17:62472963	CACNG1 [intron]	0.915173			EPB41L4B [#316, 1.2805e-01], CACNG1 [#178, 4.3146e-02]
669	rs1377242	Chr18:51285554	TCF4 [intron]	rs3785579	Chr17:62472963	CACNG1 [intron]	0.915169			TCF4 [#22, 1.8033e-03], CACNG1 [#178, 4.3146e-02]
670	rs6445394	Chr3:64265079	-	rs3785579	Chr17:62472963	CACNG1 [intron]	0.915167			CACNG1 [#178, 4.3146e-02]
671	rs2795007	Chr1:52195451	RAB3B [intron]	rs3785579	Chr17:62472963	CACNG1 [intron]	0.91515			RAB3B [#264, 9.5632e-02], CACNG1 [#178, 4.3146e-02]
672	rs16872342	Chr5:3787365	-	rs3785579	Chr17:62472963	CACNG1 [intron]	0.915142			CACNG1 [#178, 4.3146e-02]
673	rs6482316	Chr10:24031080	KIAA1217 [intron]	rs3785579	Chr17:62472963	CACNG1 [intron]	0.915135			KIAA1217 [#332, 1.5569e-01], CACNG1 [#178, 4.3146e-02]
674	rs9812755	Chr3:123808647	PARP15 [near-gene-5_10k]	rs3785579	Chr17:62472963	CACNG1 [intron]	0.915125			PARP15 [#301, 1.1635e-01], CACNG1 [#178, 4.3146e-02]
675	rs2296818	Chr9:36210134	GNE [intron]	rs3785579	Chr17:62472963	CACNG1 [intron]	0.915121			GNE [#160, 3.3040e-02], CACNG1 [#178, 4.3146e-02]
676	rs9576996	Chr13:39813272	-	rs3785579	Chr17:62472963	CACNG1 [intron]	0.915119			CACNG1 [#178, 4.3146e-02]
677	rs2033385	Chr14:44675568	FANCM [intron]	rs3785579	Chr17:62472963	CACNG1 [intron]	0.915118			FANCM [#353, 2.4498e-01], CACNG1 [#178, 4.3146e-02]
678	rs2581559	Chr8:137595848	-	rs3785579	Chr17:62472963	CACNG1 [intron]	0.915107			CACNG1 [#178, 4.3146e-02]
679	rs16973756	Chr18:36617062	-	rs3785579	Chr17:62472963	CACNG1 [intron]	0.915099			CACNG1 [#178, 4.3146e-02]
680	rs10040777	Chr5:39732643	-	rs3785579	Chr17:62472963	CACNG1 [intron]	0.915073			CACNG1 [#178, 4.3146e-02]
681	rs17028828	Chr4:153488393	FBXW7 [intron]	rs3785579	Chr17:62472963	CACNG1 [intron]	0.915065			FBXW7 [#176, 4.2150e-02], CACNG1 [#178, 4.3146e-02]
682	rs41484055	Chr12:59696984	-	rs3785579	Chr17:62472963	CACNG1 [intron]	0.915063			CACNG1 [#178, 4.3146e-02]
683	rs7295491	Chr12:106179279	-	rs3785579	Chr17:62472963	CACNG1 [intron]	0.915059			CACNG1 [#178, 4.3146e-02]
684	rs6033495	Chr20:1270626	-	rs3785579	Chr17:62472963	CACNG1 [intron]	0.915053			CACNG1 [#178, 4.3146e-02]
685	rs7739127	Chr6:138565621	KIAA1244 [intron]	rs3785579	Chr17:62472963	CACNG1 [intron]	0.915049			KIAA1244 [#293, 1.0963e-01], CACNG1 [#178, 4.3146e-02]
686	rs2084290	Chr6:55878335	-	rs3785579	Chr17:62472963	CACNG1 [intron]	0.915044			CACNG1 [#178, 4.3146e-02]
687	rs2306942	Chr6:129677493	LAMA2 [missense]	rs3785579	Chr17:62472963	CACNG1 [intron]	0.915034			LAMA2 [#8, 3.2715e-04], CACNG1 [#178, 4.3146e-02]
688	rs9536887	Chr13:54333396	-	rs3785579	Chr17:62472963	CACNG1 [intron]	0.915029			CACNG1 [#178, 4.3146e-02]
689	rs11115559	Chr12:81956407	TMTC2 [intron]	rs3785579	Chr17:62472963	CACNG1 [intron]	0.915023			TMTC2 [#246, 8.6525e-02], CACNG1 [#178, 4.3146e-02]
690	rs1240825	Chr6:16970964	-	rs3785579	Chr17:62472963	CACNG1 [intron]	0.915018			CACNG1 [#178, 4.3146e-02]
691	rs17698358	Chr6:12545123	-	rs3785579	Chr17:62472963	CACNG1 [intron]	0.915011			CACNG1 [#178, 4.3146e-02]
692	rs4534419	Chr1:196748415	-	rs3785579	Chr17:62472963	CACNG1 [intron]	0.915009			CACNG1 [#178, 4.3146e-02]
693	rs9607044	Chr22:32150350	LARGE [intron]	rs3785579	Chr17:62472963	CACNG1 [intron]	0.914998			LARGE [#181, 4.4634e-02], CACNG1 [#178, 4.3146e-02]
694	rs16915701	Chr10:33829483	-	rs3785579	Chr17:62472963	CACNG1 [intron]	0.914997			CACNG1 [#178, 4.3146e-02]
695	rs3785579	Chr17:62472963	CACNG1 [intron]	rs8081430	Chr17:43896482	-	0.914991			CACNG1 [#178, 4.3146e-02]
696	rs3785579	Chr17:62472963	CACNG1 [intron]	rs4888041	Chr16:78260074	-	0.914987			CACNG1 [#178, 4.3146e-02]
697	rs8103085	Chr19:56435857	CD33 [near-gene-3_10k]	rs3785579	Chr17:62472963	CACNG1 [intron]	0.914981			CD33 [#17, 1.4851e-03], CACNG1 [#178, 4.3146e-02]
698	rs9395549	Chr6:50172318	-	rs3785579	Chr17:62472963	CACNG1 [intron]	0.914974			CACNG1 [#178, 4.3146e-02]
699	rs3785579	Chr17:62472963	CACNG1 [intron]	rs7192460	Chr16:8309359	-	0.914966			CACNG1 [#178, 4.3146e-02]
700	rs11142962	Chr9:73501827	TMEM2 [intron]	rs3785579	Chr17:62472963	CACNG1 [intron]	0.914957			TMEM2 [#289, 1.0749e-01], CACNG1 [#178, 4.3146e-02]
701	rs9308019	Chr4:162093375	-	rs3785579	Chr17:62472963	CACNG1 [intron]	0.914941			CACNG1 [#178, 4.3146e-02]
702	rs9558199	Chr13:103344370	-	rs3785579	Chr17:62472963	CACNG1 [intron]	0.914924			CACNG1 [#178, 4.3146e-02]
703	rs1830994	Chr10:20210760	PLXDC2 [intron]	rs3785579	Chr17:62472963	CACNG1 [intron]	0.91492			PLXDC2 [#177, 4.2948e-02], CACNG1 [#178, 4.3146e-02]
704	rs2081748	Chr12:113801923	-	rs3785579	Chr17:62472963	CACNG1 [intron]	0.914915			CACNG1 [#178, 4.3146e-02]
705	rs6996541	Chr8:142169696	-	rs3785579	Chr17:62472963	CACNG1 [intron]	0.91491			CACNG1 [#178, 4.3146e-02]
706	rs11619814	Chr13:61071518	-	rs3785579	Chr17:62472963	CACNG1 [intron]	0.91491			CACNG1 [#178, 4.3146e-02]
707	rs4379863	Chr11:133165927	-	rs3785579	Chr17:62472963	CACNG1 [intron]	0.914903			CACNG1 [#178, 4.3146e-02]
708	rs16837557	Chr1:237113174	-	rs3785579	Chr17:62472963	CACNG1 [intron]	0.914899			CACNG1 [#178, 4.3146e-02]
709	rs41426852	Chr12:65331151	GRIP1 [intron]	rs3785579	Chr17:62472963	CACNG1 [intron]	0.914898			GRIP1 [#84, 1.6283e-02], CACNG1 [#178, 4.3146e-02]
710	rs11143130	Chr9:73946373	GDA [near-gene-5_10k]	rs3785579	Chr17:62472963	CACNG1 [intron]	0.914894			GDA [#285, 1.0580e-01], CACNG1 [#178, 4.3146e-02]
711	rs17009002	Chr2:123437704	-	rs3785579	Chr17:62472963	CACNG1 [intron]	0.914883			CACNG1 [#178, 4.3146e-02]
712	rs9536891	Chr13:54345561	-	rs3785579	Chr17:62472963	CACNG1 [intron]	0.914881			CACNG1 [#178, 4.3146e-02]
713	rs6483690	Chr11:20447662	PRMT3 [intron]	rs3785579	Chr17:62472963	CACNG1 [intron]	0.914881			PRMT3 [#347, 2.0336e-01], CACNG1 [#178, 4.3146e-02]
714	rs17024287	Chr4:96764877	-	rs3785579	Chr17:62472963	CACNG1 [intron]	0.914878			CACNG1 [#178, 4.3146e-02]
715	rs1716739	Chr3:60641652	FHIT [intron]	rs3785579	Chr17:62472963	CACNG1 [intron]	0.914861			FHIT [#61, 7.6226e-03], CACNG1 [#178, 4.3146e-02]
716	rs16966737	Chr19:37303125	-	rs3785579	Chr17:62472963	CACNG1 [intron]	0.914848			CACNG1 [#178, 4.3146e-02]
717	rs2403590	Chr11:20362222	HTATIP2 [near-gene-3]	rs3785579	Chr17:62472963	CACNG1 [intron]	0.914839			HTATIP2 [#165, 3.7336e-02], CACNG1 [#178, 4.3146e-02]
718	rs11983319	Chr7:97022377	-	rs3785579	Chr17:62472963	CACNG1 [intron]	0.914837			CACNG1 [#178, 4.3146e-02]
719	rs9997662	Chr4:66377241	-	rs3785579	Chr17:62472963	CACNG1 [intron]	0.914836			CACNG1 [#178, 4.3146e-02]
720	rs11054476	Chr12:11910639	ETV6 [intron]	rs3785579	Chr17:62472963	CACNG1 [intron]	0.914836			ETV6 [#132, 2.5951e-02], CACNG1 [#178, 4.3146e-02]
721	rs3785579	Chr17:62472963	CACNG1 [intron]	rs7186497	Chr16:8309853	-	0.914834			CACNG1 [#178, 4.3146e-02]
722	rs3785579	Chr17:62472963	CACNG1 [intron]	rs4842910	Chr15:84302214	-	0.914821			CACNG1 [#178, 4.3146e-02]
723	rs16831246	Chr2:153074375	FMNL2 [intron]	rs3785579	Chr17:62472963	CACNG1 [intron]	0.91481			FMNL2 [#338, 1.6265e-01], CACNG1 [#178, 4.3146e-02]
724	rs1404732	Chr7:147136796	CNTNAP2 [intron]	rs3785579	Chr17:62472963	CACNG1 [intron]	0.914803			CNTNAP2 [#152, 3.1183e-02], CACNG1 [#178, 4.3146e-02]
725	rs1038692	Chr2:28313165	BRE [intron]	rs3785579	Chr17:62472963	CACNG1 [intron]	0.914802			BRE [#85, 1.6340e-02], CACNG1 [#178, 4.3146e-02]
726	rs7167234	Chr15:27230559	-	rs3785579	Chr17:62472963	CACNG1 [intron]	0.914789			CACNG1 [#178, 4.3146e-02]
727	rs9941817	Chr21:22127927	-	rs3785579	Chr17:62472963	CACNG1 [intron]	0.914784			CACNG1 [#178, 4.3146e-02]
728	rs2225536	Chr10:110344948	-	rs3785579	Chr17:62472963	CACNG1 [intron]	0.914779			CACNG1 [#178, 4.3146e-02]
729	rs41530448	Chr7:83432059	SEMA3A [intron]	rs3785579	Chr17:62472963	CACNG1 [intron]	0.914778			SEMA3A [#76, 1.3521e-02], CACNG1 [#178, 4.3146e-02]
730	rs630033	Chr6:46939731	GPR116 [intron]	rs3785579	Chr17:62472963	CACNG1 [intron]	0.914774			GPR116 [#212, 6.8297e-02], CACNG1 [#178, 4.3146e-02]
731	rs1462194	Chr13:54336906	-	rs3785579	Chr17:62472963	CACNG1 [intron]	0.914772			CACNG1 [#178, 4.3146e-02]
732	rs9536893	Chr13:54360169	-	rs3785579	Chr17:62472963	CACNG1 [intron]	0.914769			CACNG1 [#178, 4.3146e-02]
733	rs4629225	Chr20:11678158	-	rs3785579	Chr17:62472963	CACNG1 [intron]	0.914768			CACNG1 [#178, 4.3146e-02]
734	rs16900795	Chr5:31297645	CDH6 [intron]	rs3785579	Chr17:62472963	CACNG1 [intron]	0.914767			CDH6 [#112, 2.0907e-02], CACNG1 [#178, 4.3146e-02]
735	rs17039089	Chr12:106085687	-	rs3785579	Chr17:62472963	CACNG1 [intron]	0.914762			CACNG1 [#178, 4.3146e-02]
736	rs16994139	Chr4:37682578	TBC1D1 [intron]	rs3785579	Chr17:62472963	CACNG1 [intron]	0.914762			TBC1D1 [#131, 2.5889e-02], CACNG1 [#178, 4.3146e-02]
737	rs13103603	Chr4:154164432	-	rs3785579	Chr17:62472963	CACNG1 [intron]	0.914756			CACNG1 [#178, 4.3146e-02]
738	rs16863960	Chr2:5632400	-	rs3785579	Chr17:62472963	CACNG1 [intron]	0.914725			CACNG1 [#178, 4.3146e-02]
739	rs41434744	Chr1:42072227	HIVEP3 [intron]	rs3785579	Chr17:62472963	CACNG1 [intron]	0.914724			HIVEP3 [#170, 3.8485e-02], CACNG1 [#178, 4.3146e-02]
740	rs6761956	Chr2:230246305	DNER [intron]	rs3785579	Chr17:62472963	CACNG1 [intron]	0.91472			DNER [#60, 7.2557e-03], CACNG1 [#178, 4.3146e-02]
741	rs2144515	Chr21:22154122	-	rs3785579	Chr17:62472963	CACNG1 [intron]	0.914715			CACNG1 [#178, 4.3146e-02]
742	rs3785579	Chr17:62472963	CACNG1 [intron]	rs16957495	Chr16:81070559	-	0.91471			CACNG1 [#178, 4.3146e-02]
743	rs1998479	Chr13:107274840	FAM155A [intron]	rs3785579	Chr17:62472963	CACNG1 [intron]	0.914707			FAM155A [#217, 7.2290e-02], CACNG1 [#178, 4.3146e-02]
744	rs280275	Chr6:50776571	-	rs3785579	Chr17:62472963	CACNG1 [intron]	0.914693			CACNG1 [#178, 4.3146e-02]
745	rs2553769	Chr11:108274040	DDX10 [intron]	rs3785579	Chr17:62472963	CACNG1 [intron]	0.914688			DDX10 [#322, 1.4173e-01], CACNG1 [#178, 4.3146e-02]
746	rs4961725	Chr9:16589255	BNC2 [intron]	rs3785579	Chr17:62472963	CACNG1 [intron]	0.914686			BNC2 [#283, 1.0537e-01], CACNG1 [#178, 4.3146e-02]
747	rs9533469	Chr13:42855158	ENOX1 [intron]	rs3785579	Chr17:62472963	CACNG1 [intron]	0.914686			ENOX1 [#292, 1.0868e-01], CACNG1 [#178, 4.3146e-02]
748	rs6720576	Chr2:242622167	FLJ41327 [near-gene-3_10k]	rs3785579	Chr17:62472963	CACNG1 [intron]	0.91468			FLJ41327 [#49, 5.7825e-03], CACNG1 [#178, 4.3146e-02]
749	rs1414008	Chr13:87107881	-	rs3785579	Chr17:62472963	CACNG1 [intron]	0.914669			CACNG1 [#178, 4.3146e-02]
750	rs909782	Chr6:108417902	-	rs3785579	Chr17:62472963	CACNG1 [intron]	0.914668			CACNG1 [#178, 4.3146e-02]
751	rs6992740	Chr8:13531796	-	rs3785579	Chr17:62472963	CACNG1 [intron]	0.914666			CACNG1 [#178, 4.3146e-02]
752	rs12501611	Chr4:175100632	-	rs3785579	Chr17:62472963	CACNG1 [intron]	0.914657			CACNG1 [#178, 4.3146e-02]
753	rs2926458	Chr10:107238836	-	rs3785579	Chr17:62472963	CACNG1 [intron]	0.914655			CACNG1 [#178, 4.3146e-02]
754	rs11068738	Chr12:116833216	-	rs3785579	Chr17:62472963	CACNG1 [intron]	0.914651			CACNG1 [#178, 4.3146e-02]
755	rs1877648	Chr3:18560369	LOC131185 [near-gene-3_10k]	rs3785579	Chr17:62472963	CACNG1 [intron]	0.914649			LOC131185 [#39, 5.7825e-03], CACNG1 [#178, 4.3146e-02]
756	rs9567160	Chr13:42829728	ENOX1 [intron]	rs3785579	Chr17:62472963	CACNG1 [intron]	0.914648			ENOX1 [#292, 1.0868e-01], CACNG1 [#178, 4.3146e-02]
757	rs10242657	Chr7:25849442	-	rs3785579	Chr17:62472963	CACNG1 [intron]	0.914641			CACNG1 [#178, 4.3146e-02]
758	rs9503009	Chr6:1646838	GMDS [intron]	rs3785579	Chr17:62472963	CACNG1 [intron]	0.91464			GMDS [#218, 7.3060e-02], CACNG1 [#178, 4.3146e-02]
759	rs10754883	Chr1:15343760	TMEM51 [near-gene-5_10k]	rs3785579	Chr17:62472963	CACNG1 [intron]	0.914634			TMEM51 [#324, 1.4377e-01], CACNG1 [#178, 4.3146e-02]
760	rs17604022	Chr7:14641589	DGKB [intron]	rs3785579	Chr17:62472963	CACNG1 [intron]	0.914628			DGKB [#139, 2.7677e-02], CACNG1 [#178, 4.3146e-02]
761	rs12760689	Chr1:101971983	-	rs3785579	Chr17:62472963	CACNG1 [intron]	0.914624			CACNG1 [#178, 4.3146e-02]
762	rs17082829	Chr13:67190222	-	rs3785579	Chr17:62472963	CACNG1 [intron]	0.914617			CACNG1 [#178, 4.3146e-02]
763	rs2061869	Chr12:13313042	-	rs3785579	Chr17:62472963	CACNG1 [intron]	0.914617			CACNG1 [#178, 4.3146e-02]
764	rs2378237	Chr3:188577254	RTP4 [near-gene-3_10k]	rs3785579	Chr17:62472963	CACNG1 [intron]	0.914607			RTP4 [#205, 6.5766e-02], CACNG1 [#178, 4.3146e-02]
765	rs875221	Chr5:2752110	-	rs3785579	Chr17:62472963	CACNG1 [intron]	0.914606			CACNG1 [#178, 4.3146e-02]
766	rs17220640	Chr3:185995712	-	rs3785579	Chr17:62472963	CACNG1 [intron]	0.9146			CACNG1 [#178, 4.3146e-02]
767	rs13087154	Chr3:17884194	PP1P [near-gene-3_10k]	rs3785579	Chr17:62472963	CACNG1 [intron]	0.914595			PP1P [#45, 5.7825e-03], CACNG1 [#178, 4.3146e-02]
768	rs16984993	Chr21:30087188	GRIK1 [intron]	rs3785579	Chr17:62472963	CACNG1 [intron]	0.914593			GRIK1 [#56, 6.4136e-03], CACNG1 [#178, 4.3146e-02]
769	rs6785425	Chr3:7100901	GRM7 [intron]	rs3785579	Chr17:62472963	CACNG1 [intron]	0.914587			GRM7 [#64, 8.6841e-03], CACNG1 [#178, 4.3146e-02]
770	rs7758483	Chr6:111895841	REV3L [intron]	rs3785579	Chr17:62472963	CACNG1 [intron]	0.914579			REV3L [#215, 7.1132e-02], CACNG1 [#178, 4.3146e-02]
771	rs10793338	Chr11:77964680	NARS2 [near-gene-5_10k]	rs3785579	Chr17:62472963	CACNG1 [intron]	0.914578			NARS2 [#243, 8.3425e-02], CACNG1 [#178, 4.3146e-02]
772	rs11017171	Chr10:131947751	-	rs3785579	Chr17:62472963	CACNG1 [intron]	0.914561			CACNG1 [#178, 4.3146e-02]
773	rs16909154	Chr9:121644800	-	rs3785579	Chr17:62472963	CACNG1 [intron]	0.914559			CACNG1 [#178, 4.3146e-02]
774	rs7804006	Chr7:71573145	-	rs3785579	Chr17:62472963	CACNG1 [intron]	0.914558			CACNG1 [#178, 4.3146e-02]
775	rs10836192	Chr11:34329197	ABTB2 [intron]	rs3785579	Chr17:62472963	CACNG1 [intron]	0.914551			ABTB2 [#208, 6.7882e-02], CACNG1 [#178, 4.3146e-02]
776	rs7919059	Chr10:107411240	-	rs3785579	Chr17:62472963	CACNG1 [intron]	0.914549			CACNG1 [#178, 4.3146e-02]
777	rs10518439	Chr4:125837632	ANKRD50 [intron]	rs3785579	Chr17:62472963	CACNG1 [intron]	0.914543			ANKRD50 [#344, 1.9408e-01], CACNG1 [#178, 4.3146e-02]
778	rs7323874	Chr13:102904361	-	rs3785579	Chr17:62472963	CACNG1 [intron]	0.914542			CACNG1 [#178, 4.3146e-02]
779	rs2171319	Chr2:172768668	-	rs3785579	Chr17:62472963	CACNG1 [intron]	0.914533			CACNG1 [#178, 4.3146e-02]
780	rs4435942	Chr6:37802916	-	rs3785579	Chr17:62472963	CACNG1 [intron]	0.914523			CACNG1 [#178, 4.3146e-02]
781	rs9569108	Chr13:54319097	-	rs3785579	Chr17:62472963	CACNG1 [intron]	0.914512			CACNG1 [#178, 4.3146e-02]
782	rs10766671	Chr11:20391316	PRMT3 [intron]	rs3785579	Chr17:62472963	CACNG1 [intron]	0.914508			PRMT3 [#347, 2.0336e-01], CACNG1 [#178, 4.3146e-02]
783	rs16952720	Chr15:67067184	NOX5 [intron]	rs3785579	Chr17:62472963	CACNG1 [intron]	0.914503			NOX5 [#68, 1.0023e-02], CACNG1 [#178, 4.3146e-02]
784	rs4614448	Chr11:21502712	NELL1 [intron]	rs3785579	Chr17:62472963	CACNG1 [intron]	0.914502			NELL1 [#23, 2.6768e-03], CACNG1 [#178, 4.3146e-02]
785	rs17092696	Chr8:20420770	-	rs3785579	Chr17:62472963	CACNG1 [intron]	0.914486			CACNG1 [#178, 4.3146e-02]
786	rs10746145	Chr12:78766388	PPP1R12A [intron]	rs3785579	Chr17:62472963	CACNG1 [intron]	0.914483			PPP1R12A [#126, 2.4702e-02], CACNG1 [#178, 4.3146e-02]
787	rs1857471	Chr9:82295798	-	rs3785579	Chr17:62472963	CACNG1 [intron]	0.914478			CACNG1 [#178, 4.3146e-02]
788	rs10833331	Chr11:20447280	PRMT3 [intron]	rs3785579	Chr17:62472963	CACNG1 [intron]	0.914473			PRMT3 [#347, 2.0336e-01], CACNG1 [#178, 4.3146e-02]
789	rs3785579	Chr17:62472963	CACNG1 [intron]	rs16975043	Chr15:93689273	-	0.914473			CACNG1 [#178, 4.3146e-02]
790	rs7168056	Chr15:77541995	KIAA1024 [intron]	rs3785579	Chr17:62472963	CACNG1 [intron]	0.91447			KIAA1024 [#330, 1.5445e-01], CACNG1 [#178, 4.3146e-02]
791	rs3785579	Chr17:62472963	CACNG1 [intron]	rs17834140	Chr17:52820770	MSI2 [intron]	0.91446			CACNG1 [#178, 4.3146e-02], MSI2 [#333, 1.5633e-01]
792	rs11258248	Chr10:13282385	MCM10 [intron]	rs3785579	Chr17:62472963	CACNG1 [intron]	0.914457			MCM10 [#258, 9.2028e-02], CACNG1 [#178, 4.3146e-02]
793	rs6131728	Chr20:15756487	MACROD2 [intron]	rs3785579	Chr17:62472963	CACNG1 [intron]	0.914429		MACROD2 [#2]	CACNG1 [#178, 4.3146e-02]
794	rs9375346	Chr6:124984287	NKAIN2 [intron]	rs3785579	Chr17:62472963	CACNG1 [intron]	0.914415			NKAIN2 [#317, 1.3183e-01], CACNG1 [#178, 4.3146e-02]
795	rs10490791	Chr3:64291322	-	rs3785579	Chr17:62472963	CACNG1 [intron]	0.914394			CACNG1 [#178, 4.3146e-02]
796	rs11172817	Chr12:57584374	LRIG3 [intron]	rs3785579	Chr17:62472963	CACNG1 [intron]	0.914392			LRIG3 [#223, 7.6112e-02], CACNG1 [#178, 4.3146e-02]
797	rs11928702	Chr3:198762894	BDH1 [intron]	rs3785579	Chr17:62472963	CACNG1 [intron]	0.914383			BDH1 [#34, 4.3401e-03], CACNG1 [#178, 4.3146e-02]
798	rs903228	Chr2:53545553	-	rs3785579	Chr17:62472963	CACNG1 [intron]	0.91438			CACNG1 [#178, 4.3146e-02]
799	rs9392108	Chr6:6361007	-	rs3785579	Chr17:62472963	CACNG1 [intron]	0.914364			CACNG1 [#178, 4.3146e-02]
800	rs3785579	Chr17:62472963	CACNG1 [intron]	rs9927826	Chr16:82632172	SLC38A8 [intron]	0.914363			CACNG1 [#178, 4.3146e-02], SLC38A8 [#135, 2.6800e-02]
801	rs17120597	Chr8:14817151	SGCZ [intron]	rs3785579	Chr17:62472963	CACNG1 [intron]	0.914354			SGCZ [#229, 7.8032e-02], CACNG1 [#178, 4.3146e-02]
802	rs17717232	Chr2:137217859	-	rs3785579	Chr17:62472963	CACNG1 [intron]	0.914332			CACNG1 [#178, 4.3146e-02]
803	rs3785579	Chr17:62472963	CACNG1 [intron]	rs8054048	Chr16:8314699	-	0.91433			CACNG1 [#178, 4.3146e-02]
804	rs11257010	Chr10:6237542	-	rs3785579	Chr17:62472963	CACNG1 [intron]	0.914324			CACNG1 [#178, 4.3146e-02]
805	rs16864077	Chr2:5787765	-	rs3785579	Chr17:62472963	CACNG1 [intron]	0.914322			CACNG1 [#178, 4.3146e-02]
806	rs17270393	Chr8:108129535	-	rs3785579	Chr17:62472963	CACNG1 [intron]	0.914319			CACNG1 [#178, 4.3146e-02]
807	rs2161320	Chr5:110083019	FLJ43080 [intron]	rs3785579	Chr17:62472963	CACNG1 [intron]	0.914316			CACNG1 [#178, 4.3146e-02]
808	rs7723504	Chr5:142375209	ARHGAP26 [intron]	rs3785579	Chr17:62472963	CACNG1 [intron]	0.914307			ARHGAP26 [#318, 1.3449e-01], CACNG1 [#178, 4.3146e-02]
809	rs2245605	Chr8:98476819	-	rs3785579	Chr17:62472963	CACNG1 [intron]	0.914306			CACNG1 [#178, 4.3146e-02]
810	rs1698187	Chr11:115101156	-	rs3785579	Chr17:62472963	CACNG1 [intron]	0.914276			CACNG1 [#178, 4.3146e-02]
811	rs10739214	Chr9:107660782	LOC100129319 [near-gene-3_10k]	rs3785579	Chr17:62472963	CACNG1 [intron]	0.914262			LOC100129319 [#40, 5.7825e-03], CACNG1 [#178, 4.3146e-02]
812	rs3785579	Chr17:62472963	CACNG1 [intron]	rs1862798	Chr16:81073862	-	0.914261			CACNG1 [#178, 4.3146e-02]
813	rs6494165	Chr15:30108578	CHRNA7 [near-gene-5]	rs3785579	Chr17:62472963	CACNG1 [intron]	0.914261			CHRNA7 [#7, 2.7686e-04], CACNG1 [#178, 4.3146e-02]
814	rs3785579	Chr17:62472963	CACNG1 [intron]	rs17685278	Chr16:81869362	CDH13 [intron]	0.914256	CDH13 (rs8055236)	CDH13 [#2]	CACNG1 [#178, 4.3146e-02]
815	rs4959068	Chr6:31451823	DHFRP2 [near-gene-5_10k]	rs3785579	Chr17:62472963	CACNG1 [intron]	0.914251			DHFRP2 [#97, 1.9831e-02], CACNG1 [#178, 4.3146e-02]
816	rs4301207	Chr5:104817345	-	rs3785579	Chr17:62472963	CACNG1 [intron]	0.914249			CACNG1 [#178, 4.3146e-02]
817	rs410631	Chr20:53684012	-	rs3785579	Chr17:62472963	CACNG1 [intron]	0.914242			CACNG1 [#178, 4.3146e-02]
818	rs11192251	Chr10:83788221	NRG3 [intron]	rs3785579	Chr17:62472963	CACNG1 [intron]	0.914239	NRG3 (rs10884019)		NRG3 [#95, 1.8830e-02], CACNG1 [#178, 4.3146e-02]
819	rs17492441	Chr1:107130796	-	rs3785579	Chr17:62472963	CACNG1 [intron]	0.914238			CACNG1 [#178, 4.3146e-02]
820	rs2932074	Chr3:112528760	-	rs3785579	Chr17:62472963	CACNG1 [intron]	0.914237			CACNG1 [#178, 4.3146e-02]
821	rs3746754	Chr20:61050111	C20orf11 [utr-3]	rs3785579	Chr17:62472963	CACNG1 [intron]	0.914234			C20orf11 [#290, 1.0749e-01], CACNG1 [#178, 4.3146e-02]
822	rs1932818	Chr1:206144880	CD34 [intron]	rs3785579	Chr17:62472963	CACNG1 [intron]	0.91422			CD34 [#13, 8.7642e-04], CACNG1 [#178, 4.3146e-02]
823	rs41405744	Chr13:76670130	-	rs3785579	Chr17:62472963	CACNG1 [intron]	0.914219			CACNG1 [#178, 4.3146e-02]
824	rs999746	Chr8:20339219	-	rs3785579	Chr17:62472963	CACNG1 [intron]	0.914215			CACNG1 [#178, 4.3146e-02]
825	rs9405926	Chr6:6377540	-	rs3785579	Chr17:62472963	CACNG1 [intron]	0.914215			CACNG1 [#178, 4.3146e-02]
826	rs9374661	Chr6:98131901	-	rs3785579	Chr17:62472963	CACNG1 [intron]	0.914209			CACNG1 [#178, 4.3146e-02]
827	rs12249716	Chr10:95398409	PDE6C [intron]	rs3785579	Chr17:62472963	CACNG1 [intron]	0.914208			PDE6C [#351, 2.2552e-01], CACNG1 [#178, 4.3146e-02]
828	rs11858425	Chr15:67000629	NOX5 [near-gene-5_10k]	rs3785579	Chr17:62472963	CACNG1 [intron]	0.914207			NOX5 [#68, 1.0023e-02], CACNG1 [#178, 4.3146e-02]
829	rs10213366	Chr4:182234749	hCG_2025798 [intron]	rs3785579	Chr17:62472963	CACNG1 [intron]	0.914193			CACNG1 [#178, 4.3146e-02]
830	rs912820	Chr6:40345586	-	rs3785579	Chr17:62472963	CACNG1 [intron]	0.914192			CACNG1 [#178, 4.3146e-02]
831	rs7616711	Chr3:96548708	-	rs3785579	Chr17:62472963	CACNG1 [intron]	0.914191			CACNG1 [#178, 4.3146e-02]
832	rs6835	Chr13:76352482	KCTD12 [utr-3]	rs3785579	Chr17:62472963	CACNG1 [intron]	0.914186			KCTD12 [#70, 1.0395e-02], CACNG1 [#178, 4.3146e-02]
833	rs10243862	Chr7:51686766	-	rs3785579	Chr17:62472963	CACNG1 [intron]	0.914178			CACNG1 [#178, 4.3146e-02]
834	rs870024	Chr13:102901595	-	rs3785579	Chr17:62472963	CACNG1 [intron]	0.914171			CACNG1 [#178, 4.3146e-02]
835	rs11784988	Chr8:131477891	DDEF1 [intron]	rs3785579	Chr17:62472963	CACNG1 [intron]	0.914165			CACNG1 [#178, 4.3146e-02]
836	rs12467166	Chr2:40644725	-	rs3785579	Chr17:62472963	CACNG1 [intron]	0.914165			CACNG1 [#178, 4.3146e-02]
837	rs16997746	Chr21:31183512	KRTAP11-1 [near-gene-5_10k]	rs3785579	Chr17:62472963	CACNG1 [intron]	0.914154			KRTAP11-1 [#133, 2.6271e-02], CACNG1 [#178, 4.3146e-02]
838	rs1735453	Chr3:60649249	FHIT [intron]	rs3785579	Chr17:62472963	CACNG1 [intron]	0.914154			FHIT [#61, 7.6226e-03], CACNG1 [#178, 4.3146e-02]
839	rs7854091	Chr9:107660400	LOC100129319 [near-gene-3_10k]	rs3785579	Chr17:62472963	CACNG1 [intron]	0.914151			LOC100129319 [#40, 5.7825e-03], CACNG1 [#178, 4.3146e-02]
840	rs2658459	Chr18:59619065	SERPINB7 [intron]	rs3785579	Chr17:62472963	CACNG1 [intron]	0.91415			SERPINB7 [#140, 2.8854e-02], CACNG1 [#178, 4.3146e-02]
841	rs3785579	Chr17:62472963	CACNG1 [intron]	rs1047841	Chr17:40696414	MAP3K14 [utr-3]	0.914149			CACNG1 [#178, 4.3146e-02], MAP3K14 [#38, 5.2783e-03]
842	rs17173996	Chr7:152581427	-	rs3785579	Chr17:62472963	CACNG1 [intron]	0.914145			CACNG1 [#178, 4.3146e-02]
843	rs2722805	Chr9:119787395	-	rs3785579	Chr17:62472963	CACNG1 [intron]	0.914141			CACNG1 [#178, 4.3146e-02]
844	rs2834601	Chr21:35010924	CLIC6 [utr-3]	rs3785579	Chr17:62472963	CACNG1 [intron]	0.914138			CLIC6 [#137, 2.7579e-02], CACNG1 [#178, 4.3146e-02]
845	rs999789	Chr21:39348321	-	rs3785579	Chr17:62472963	CACNG1 [intron]	0.914131			CACNG1 [#178, 4.3146e-02]
846	rs2634554	Chr3:112533078	-	rs3785579	Chr17:62472963	CACNG1 [intron]	0.914124			CACNG1 [#178, 4.3146e-02]
847	rs3785579	Chr17:62472963	CACNG1 [intron]	rs41492149	Chr15:83137810	ZNF592 [intron]	0.914112		ZNF592 [#1]	CACNG1 [#178, 4.3146e-02]
848	rs11872518	Chr18:42529620	ST8SIA5 [intron]	rs3785579	Chr17:62472963	CACNG1 [intron]	0.914112			ST8SIA5 [#192, 5.8906e-02], CACNG1 [#178, 4.3146e-02]
849	rs16855893	Chr2:169360893	NOSTRIN [near-gene-5_10k]	rs3785579	Chr17:62472963	CACNG1 [intron]	0.914105			NOSTRIN [#245, 8.5602e-02], CACNG1 [#178, 4.3146e-02]
850	rs2297585	Chr13:22942344	-	rs3785579	Chr17:62472963	CACNG1 [intron]	0.9141			CACNG1 [#178, 4.3146e-02]
851	rs1908161	Chr11:25657046	-	rs3785579	Chr17:62472963	CACNG1 [intron]	0.914096			CACNG1 [#178, 4.3146e-02]
852	rs459888	Chr6:111757849	REV3L [intron]	rs3785579	Chr17:62472963	CACNG1 [intron]	0.914096			REV3L [#215, 7.1132e-02], CACNG1 [#178, 4.3146e-02]
853	rs9558970	Chr13:106640942	FAM155A [intron]	rs3785579	Chr17:62472963	CACNG1 [intron]	0.914087			FAM155A [#217, 7.2290e-02], CACNG1 [#178, 4.3146e-02]
854	rs748157	Chr3:132523974	NEK11 [intron]	rs3785579	Chr17:62472963	CACNG1 [intron]	0.914084			NEK11 [#302, 1.1735e-01], CACNG1 [#178, 4.3146e-02]
855	rs2398234	Chr10:5300533	-	rs3785579	Chr17:62472963	CACNG1 [intron]	0.914079			CACNG1 [#178, 4.3146e-02]
856	rs1348402	Chr11:20484354	PRMT3 [intron]	rs3785579	Chr17:62472963	CACNG1 [intron]	0.914073			PRMT3 [#347, 2.0336e-01], CACNG1 [#178, 4.3146e-02]
857	rs10894210	Chr11:129875126	-	rs3785579	Chr17:62472963	CACNG1 [intron]	0.914071			CACNG1 [#178, 4.3146e-02]
858	rs601063	Chr1:108456996	-	rs3785579	Chr17:62472963	CACNG1 [intron]	0.914071			CACNG1 [#178, 4.3146e-02]
859	rs10769079	Chr11:44740417	-	rs3785579	Chr17:62472963	CACNG1 [intron]	0.914066			CACNG1 [#178, 4.3146e-02]
860	rs9405925	Chr6:6377363	-	rs3785579	Chr17:62472963	CACNG1 [intron]	0.914066			CACNG1 [#178, 4.3146e-02]
861	rs9311201	Chr3:39014946	-	rs3785579	Chr17:62472963	CACNG1 [intron]	0.914059			CACNG1 [#178, 4.3146e-02]
862	rs9361955	Chr6:83442494	-	rs3785579	Chr17:62472963	CACNG1 [intron]	0.914059			CACNG1 [#178, 4.3146e-02]
863	rs8016917	Chr14:63639704	SYNE2 [intron]	rs3785579	Chr17:62472963	CACNG1 [intron]	0.914059			SYNE2 [#114, 2.1484e-02], CACNG1 [#178, 4.3146e-02]
864	rs7340874	Chr4:10833137	-	rs3785579	Chr17:62472963	CACNG1 [intron]	0.91405			CACNG1 [#178, 4.3146e-02]
865	rs2638521	Chr12:51607703	-	rs3785579	Chr17:62472963	CACNG1 [intron]	0.914034			CACNG1 [#178, 4.3146e-02]
866	rs2288586	Chr2:227363634	IRS1 [intron]	rs3785579	Chr17:62472963	CACNG1 [intron]	0.914033		IRS1 [#8]	CACNG1 [#178, 4.3146e-02]
867	rs17700569	Chr12:22130082	-	rs3785579	Chr17:62472963	CACNG1 [intron]	0.914027			CACNG1 [#178, 4.3146e-02]
868	rs4288951	Chr15:25425162	GABRG3 [intron]	rs3785579	Chr17:62472963	CACNG1 [intron]	0.914025			GABRG3 [#92, 1.8469e-02], CACNG1 [#178, 4.3146e-02]
869	rs1752135	Chr13:47625110	-	rs3785579	Chr17:62472963	CACNG1 [intron]	0.914023			CACNG1 [#178, 4.3146e-02]
870	rs11594718	Chr10:422103	DIP2C [intron]	rs3785579	Chr17:62472963	CACNG1 [intron]	0.914012			DIP2C [#220, 7.4923e-02], CACNG1 [#178, 4.3146e-02]
871	rs10072565	Chr5:166242667	-	rs3785579	Chr17:62472963	CACNG1 [intron]	0.914006			CACNG1 [#178, 4.3146e-02]
872	rs9484152	Chr6:138744936	-	rs3785579	Chr17:62472963	CACNG1 [intron]	0.914005			CACNG1 [#178, 4.3146e-02]
873	rs41366650	Chr9:110453065	-	rs3785579	Chr17:62472963	CACNG1 [intron]	0.913997			CACNG1 [#178, 4.3146e-02]
874	rs17035808	Chr2:46949064	-	rs3785579	Chr17:62472963	CACNG1 [intron]	0.913995			CACNG1 [#178, 4.3146e-02]
875	rs7944136	Chr11:10618527	MRVI1 [intron]	rs3785579	Chr17:62472963	CACNG1 [intron]	0.913984			MRVI1 [#328, 1.4960e-01], CACNG1 [#178, 4.3146e-02]
876	rs7568795	Chr2:79634832	CTNNA2 [intron]	rs3785579	Chr17:62472963	CACNG1 [intron]	0.913967			CTNNA2 [#130, 2.5841e-02], CACNG1 [#178, 4.3146e-02]
877	rs6964079	Chr7:6673156	LOC100419773 [intron]	rs3785579	Chr17:62472963	CACNG1 [intron]	0.913965			LOC100419773 [#54, 6.0626e-03], CACNG1 [#178, 4.3146e-02]
878	rs5745254	Chr5:10750388	DAP [intron]	rs3785579	Chr17:62472963	CACNG1 [intron]	0.91396			DAP [#198, 6.2332e-02], CACNG1 [#178, 4.3146e-02]
879	rs2044021	Chr4:60692909	-	rs3785579	Chr17:62472963	CACNG1 [intron]	0.913952			CACNG1 [#178, 4.3146e-02]
880	rs3116389	Chr1:39558228	MACF1 [intron]	rs3785579	Chr17:62472963	CACNG1 [intron]	0.913945			MACF1 [#216, 7.1866e-02], CACNG1 [#178, 4.3146e-02]
881	rs17156814	Chr7:28536096	CREB5 [intron]	rs3785579	Chr17:62472963	CACNG1 [intron]	0.913943			CREB5 [#166, 3.7501e-02], CACNG1 [#178, 4.3146e-02]
882	rs1905605	Chr3:678725	-	rs3785579	Chr17:62472963	CACNG1 [intron]	0.913909			CACNG1 [#178, 4.3146e-02]
883	rs6839505	Chr4:40904941	APBB2 [intron]	rs3785579	Chr17:62472963	CACNG1 [intron]	0.913905			APBB2 [#207, 6.6494e-02], CACNG1 [#178, 4.3146e-02]
884	rs17082921	Chr18:66441359	GTSCR1 [near-gene-3_10k]	rs3785579	Chr17:62472963	CACNG1 [intron]	0.913882			GTSCR1 [#88, 1.7335e-02], CACNG1 [#178, 4.3146e-02]
885	rs12118892	Chr1:50802197	FAF1 [intron]	rs3785579	Chr17:62472963	CACNG1 [intron]	0.913881			FAF1 [#16, 1.2172e-03], CACNG1 [#178, 4.3146e-02]
886	rs17172062	Chr7:42461315	-	rs3785579	Chr17:62472963	CACNG1 [intron]	0.913877			CACNG1 [#178, 4.3146e-02]
887	rs10509988	Chr10:115557550	-	rs3785579	Chr17:62472963	CACNG1 [intron]	0.913875			CACNG1 [#178, 4.3146e-02]
888	rs10877185	Chr12:57584253	LRIG3 [intron]	rs3785579	Chr17:62472963	CACNG1 [intron]	0.913869			LRIG3 [#223, 7.6112e-02], CACNG1 [#178, 4.3146e-02]
889	rs10119203	Chr9:123852899	TTLL11 [intron]	rs3785579	Chr17:62472963	CACNG1 [intron]	0.913866			TTLL11 [#306, 1.2126e-01], CACNG1 [#178, 4.3146e-02]
890	rs6540445	Chr1:206148090	CD34 [intron]	rs3785579	Chr17:62472963	CACNG1 [intron]	0.913859			CD34 [#13, 8.7642e-04], CACNG1 [#178, 4.3146e-02]
891	rs17003576	Chr4:80165151	-	rs3785579	Chr17:62472963	CACNG1 [intron]	0.913857			CACNG1 [#178, 4.3146e-02]
892	rs16934533	Chr8:69461971	-	rs3785579	Chr17:62472963	CACNG1 [intron]	0.913853			CACNG1 [#178, 4.3146e-02]
893	rs11097374	Chr4:94741372	GRID2 [intron]	rs3785579	Chr17:62472963	CACNG1 [intron]	0.913846			GRID2 [#149, 3.0388e-02], CACNG1 [#178, 4.3146e-02]
894	rs10483404	Chr14:31817809	LOC644295 [near-gene-5_10k]	rs3785579	Chr17:62472963	CACNG1 [intron]	0.913845			LOC644295 [#46, 5.7825e-03], CACNG1 [#178, 4.3146e-02]
895	rs9954888	Chr18:11461309	-	rs3785579	Chr17:62472963	CACNG1 [intron]	0.913843			CACNG1 [#178, 4.3146e-02]
896	rs8105066	Chr19:45181310	PSMC4 [near-gene-3_10k]	rs3785579	Chr17:62472963	CACNG1 [intron]	0.913824			PSMC4 [#308, 1.2404e-01], CACNG1 [#178, 4.3146e-02]
897	rs9371408	Chr6:156307788	-	rs3785579	Chr17:62472963	CACNG1 [intron]	0.913801			CACNG1 [#178, 4.3146e-02]
898	rs2104994	Chr10:5263767	-	rs3785579	Chr17:62472963	CACNG1 [intron]	0.913792			CACNG1 [#178, 4.3146e-02]
899	rs10899934	Chr10:43695686	-	rs3785579	Chr17:62472963	CACNG1 [intron]	0.913789			CACNG1 [#178, 4.3146e-02]
900	rs3785579	Chr17:62472963	CACNG1 [intron]	rs41427146	Chr16:8722967	hCG_1984265 [near-gene-3_10k]	0.913779			CACNG1 [#178, 4.3146e-02]
901	rs12168131	Chr22:16662708	MICAL3 [intron]	rs3785579	Chr17:62472963	CACNG1 [intron]	0.913778			MICAL3 [#287, 1.0697e-01], CACNG1 [#178, 4.3146e-02]
902	rs241524	Chr14:55582781	-	rs3785579	Chr17:62472963	CACNG1 [intron]	0.913772			CACNG1 [#178, 4.3146e-02]
903	rs545170	Chr1:34029321	CSMD2 [intron]	rs3785579	Chr17:62472963	CACNG1 [intron]	0.913771		CSMD2 [#2]	CACNG1 [#178, 4.3146e-02]
904	rs11103433	Chr9:136649965	-	rs3785579	Chr17:62472963	CACNG1 [intron]	0.913767			CACNG1 [#178, 4.3146e-02]
905	rs7157079	Chr14:94397102	-	rs3785579	Chr17:62472963	CACNG1 [intron]	0.91376			CACNG1 [#178, 4.3146e-02]
906	rs11172818	Chr12:57584557	LRIG3 [intron]	rs3785579	Chr17:62472963	CACNG1 [intron]	0.913758			LRIG3 [#223, 7.6112e-02], CACNG1 [#178, 4.3146e-02]
907	rs11756848	Chr6:39409438	KIF6 [near-gene-3]	rs3785579	Chr17:62472963	CACNG1 [intron]	0.913737		KIF6 [#2]	CACNG1 [#178, 4.3146e-02]
908	rs9965896	Chr18:11459601	-	rs3785579	Chr17:62472963	CACNG1 [intron]	0.91373			CACNG1 [#178, 4.3146e-02]
909	rs2932047	Chr3:112525988	-	rs3785579	Chr17:62472963	CACNG1 [intron]	0.913718			CACNG1 [#178, 4.3146e-02]
910	rs10518260	Chr19:37262938	-	rs3785579	Chr17:62472963	CACNG1 [intron]	0.913692			CACNG1 [#178, 4.3146e-02]
911	rs6918995	Chr6:138744490	-	rs3785579	Chr17:62472963	CACNG1 [intron]	0.91367			CACNG1 [#178, 4.3146e-02]
912	rs10485678	Chr20:39096743	TOP1 [intron]	rs3785579	Chr17:62472963	CACNG1 [intron]	0.913669			TOP1 [#211, 6.8165e-02], CACNG1 [#178, 4.3146e-02]
913	rs10029119	Chr4:31977637	-	rs3785579	Chr17:62472963	CACNG1 [intron]	0.913633			CACNG1 [#178, 4.3146e-02]
914	rs17116687	Chr15:24015597	-	rs3785579	Chr17:62472963	CACNG1 [intron]	0.913624			CACNG1 [#178, 4.3146e-02]
915	rs10742812	Chr11:5822800	OR52E6 [near-gene-5_10k]	rs3785579	Chr17:62472963	CACNG1 [intron]	0.913617			OR52E6 [#204, 6.5699e-02], CACNG1 [#178, 4.3146e-02]
916	rs945226	Chr10:131239246	MGMT [intron]	rs3785579	Chr17:62472963	CACNG1 [intron]	0.913616			MGMT [#57, 6.7649e-03], CACNG1 [#178, 4.3146e-02]
917	rs2348113	Chr2:201276614	-	rs3785579	Chr17:62472963	CACNG1 [intron]	0.913612			CACNG1 [#178, 4.3146e-02]
918	rs498006	Chr3:96544880	-	rs3785579	Chr17:62472963	CACNG1 [intron]	0.913605			CACNG1 [#178, 4.3146e-02]
919	rs2137811	Chr15:26809337	-	rs3785579	Chr17:62472963	CACNG1 [intron]	0.913601			CACNG1 [#178, 4.3146e-02]
920	rs1735454	Chr3:60653066	FHIT [intron]	rs3785579	Chr17:62472963	CACNG1 [intron]	0.913592			FHIT [#61, 7.6226e-03], CACNG1 [#178, 4.3146e-02]
921	rs10963861	Chr9:18939039	FAM154A [intron]	rs3785579	Chr17:62472963	CACNG1 [intron]	0.913589			FAM154A [#294, 1.1119e-01], CACNG1 [#178, 4.3146e-02]
922	rs11756686	Chr6:39411944	KIF6 [utr-3]	rs3785579	Chr17:62472963	CACNG1 [intron]	0.913588		KIF6 [#2]	CACNG1 [#178, 4.3146e-02]
923	rs1869462	Chr4:58999672	-	rs3785579	Chr17:62472963	CACNG1 [intron]	0.913584			CACNG1 [#178, 4.3146e-02]
924	rs2834603	Chr21:35014793	CLIC6 [near-gene-3_10k]	rs3785579	Chr17:62472963	CACNG1 [intron]	0.913576			CLIC6 [#137, 2.7579e-02], CACNG1 [#178, 4.3146e-02]
925	rs7498116	Chr15:32715778	-	rs3785579	Chr17:62472963	CACNG1 [intron]	0.913576			CACNG1 [#178, 4.3146e-02]
926	rs8118780	Chr20:5604763	-	rs3785579	Chr17:62472963	CACNG1 [intron]	0.913575			CACNG1 [#178, 4.3146e-02]
927	rs17105040	Chr1:80801767	-	rs3785579	Chr17:62472963	CACNG1 [intron]	0.913574			CACNG1 [#178, 4.3146e-02]
928	rs242398	Chr14:55728669	PELI2 [intron]	rs3785579	Chr17:62472963	CACNG1 [intron]	0.913566			PELI2 [#119, 2.3866e-02], CACNG1 [#178, 4.3146e-02]
929	rs16971861	Chr15:39633309	TCEB1P2 [near-gene-5_10k]	rs3785579	Chr17:62472963	CACNG1 [intron]	0.913557			TCEB1P2 [#53, 5.7825e-03], CACNG1 [#178, 4.3146e-02]
930	rs4317605	Chr8:49357224	-	rs3785579	Chr17:62472963	CACNG1 [intron]	0.913557			CACNG1 [#178, 4.3146e-02]
931	rs11214938	Chr11:113677870	NNMT [intron]	rs3785579	Chr17:62472963	CACNG1 [intron]	0.91355			NNMT [#14, 1.0155e-03], CACNG1 [#178, 4.3146e-02]
932	rs9856068	Chr3:7100486	GRM7 [intron]	rs3785579	Chr17:62472963	CACNG1 [intron]	0.913547			GRM7 [#64, 8.6841e-03], CACNG1 [#178, 4.3146e-02]
933	rs6587420	Chr1:246309151	OR2L13 [intron]	rs3785579	Chr17:62472963	CACNG1 [intron]	0.913546			OR2L13 [#339, 1.6467e-01], CACNG1 [#178, 4.3146e-02]
934	rs17278028	Chr18:71180550	-	rs3785579	Chr17:62472963	CACNG1 [intron]	0.91353			CACNG1 [#178, 4.3146e-02]
935	rs1825071	Chr4:34152470	-	rs3785579	Chr17:62472963	CACNG1 [intron]	0.913527			CACNG1 [#178, 4.3146e-02]
936	rs16853036	Chr2:167709716	XIRP2 [intron]	rs3785579	Chr17:62472963	CACNG1 [intron]	0.91352			XIRP2 [#315, 1.2805e-01], CACNG1 [#178, 4.3146e-02]
937	rs10521437	Chr9:71865359	MAMDC2 [intron]	rs3785579	Chr17:62472963	CACNG1 [intron]	0.913518			MAMDC2 [#146, 2.9883e-02], CACNG1 [#178, 4.3146e-02]
938	rs4919957	Chr21:42243360	C2CD2 [intron]	rs3785579	Chr17:62472963	CACNG1 [intron]	0.913516			C2CD2 [#276, 1.0199e-01], CACNG1 [#178, 4.3146e-02]
939	rs17212303	Chr4:182808613	-	rs3785579	Chr17:62472963	CACNG1 [intron]	0.913503			CACNG1 [#178, 4.3146e-02]
940	rs2492548	Chr13:68360407	-	rs3785579	Chr17:62472963	CACNG1 [intron]	0.913503			CACNG1 [#178, 4.3146e-02]
941	rs1955769	Chr14:29918381	-	rs3785579	Chr17:62472963	CACNG1 [intron]	0.913501			CACNG1 [#178, 4.3146e-02]
942	rs10904498	Chr10:591355	DIP2C [intron]	rs3785579	Chr17:62472963	CACNG1 [intron]	0.913501			DIP2C [#220, 7.4923e-02], CACNG1 [#178, 4.3146e-02]
943	rs16973008	Chr15:40367276	GANC [coding-synon]	rs3785579	Chr17:62472963	CACNG1 [intron]	0.913495			GANC [#142, 2.9022e-02], CACNG1 [#178, 4.3146e-02]
944	rs11192252	Chr10:83788239	NRG3 [intron]	rs3785579	Chr17:62472963	CACNG1 [intron]	0.913492	NRG3 (rs10884019)		NRG3 [#95, 1.8830e-02], CACNG1 [#178, 4.3146e-02]
945	rs6877269	Chr5:30665558	-	rs3785579	Chr17:62472963	CACNG1 [intron]	0.913476			CACNG1 [#178, 4.3146e-02]
946	rs6140677	Chr20:8597582	PLCB1 [intron]	rs3785579	Chr17:62472963	CACNG1 [intron]	0.913474			PLCB1 [#171, 3.9079e-02], CACNG1 [#178, 4.3146e-02]
947	rs12568008	Chr1:50849410	FAF1 [intron]	rs3785579	Chr17:62472963	CACNG1 [intron]	0.913473			FAF1 [#16, 1.2172e-03], CACNG1 [#178, 4.3146e-02]
948	rs2942076	Chr12:120279131	ANAPC5 [near-gene-5_10k]	rs3785579	Chr17:62472963	CACNG1 [intron]	0.913469			ANAPC5 [#274, 1.0192e-01], CACNG1 [#178, 4.3146e-02]
949	rs6716642	Chr2:219360063	CYP27A1 [intron]	rs3785579	Chr17:62472963	CACNG1 [intron]	0.913467			CYP27A1 [#1, 6.9977e-09], CACNG1 [#178, 4.3146e-02]
950	rs4359308	Chr13:85776524	-	rs3785579	Chr17:62472963	CACNG1 [intron]	0.913461			CACNG1 [#178, 4.3146e-02]
951	rs3785579	Chr17:62472963	CACNG1 [intron]	rs8043572	Chr16:54880733	GNAO1 [intron]	0.913457			CACNG1 [#178, 4.3146e-02], GNAO1 [#124, 2.4536e-02]
952	rs17059238	Chr9:70738962	PIP5K1B [intron]	rs3785579	Chr17:62472963	CACNG1 [intron]	0.913444			PIP5K1B [#260, 9.2761e-02], CACNG1 [#178, 4.3146e-02]
953	rs911488	Chr9:4207773	GLIS3 [intron]	rs3785579	Chr17:62472963	CACNG1 [intron]	0.913443			GLIS3 [#275, 1.0192e-01], CACNG1 [#178, 4.3146e-02]
954	rs10087980	Chr8:29361674	-	rs3785579	Chr17:62472963	CACNG1 [intron]	0.913439			CACNG1 [#178, 4.3146e-02]
955	rs10439467	Chr2:43901850	ABCG5 [intron]	rs3785579	Chr17:62472963	CACNG1 [intron]	0.913431		ABCG5 [#3]	CACNG1 [#178, 4.3146e-02]
956	rs1187806	Chr1:211521221	RPS6KC1 [near-gene-3_10k]	rs3785579	Chr17:62472963	CACNG1 [intron]	0.913429			RPS6KC1 [#226, 7.7369e-02], CACNG1 [#178, 4.3146e-02]
957	rs199843	Chr20:22313546	-	rs3785579	Chr17:62472963	CACNG1 [intron]	0.91341			CACNG1 [#178, 4.3146e-02]
958	rs17003582	Chr4:80168623	-	rs3785579	Chr17:62472963	CACNG1 [intron]	0.913408			CACNG1 [#178, 4.3146e-02]
959	rs6535731	Chr4:151486993	LRBA [intron]	rs3785579	Chr17:62472963	CACNG1 [intron]	0.913404			LRBA [#175, 4.1645e-02], CACNG1 [#178, 4.3146e-02]
960	rs634290	Chr9:14344731	-	rs3785579	Chr17:62472963	CACNG1 [intron]	0.913394			CACNG1 [#178, 4.3146e-02]
961	rs10960702	Chr9:12530169	-	rs3785579	Chr17:62472963	CACNG1 [intron]	0.913393			CACNG1 [#178, 4.3146e-02]
962	rs3785579	Chr17:62472963	CACNG1 [intron]	rs4251776	Chr17:31194666	TAF15 [intron]	0.913388			CACNG1 [#178, 4.3146e-02], TAF15 [#327, 1.4724e-01]
963	rs7043056	Chr9:89392167	DAPK1 [intron]	rs3785579	Chr17:62472963	CACNG1 [intron]	0.913382			DAPK1 [#11, 6.0758e-04], CACNG1 [#178, 4.3146e-02]
964	rs9572757	Chr13:71050019	DACH1 [intron]	rs3785579	Chr17:62472963	CACNG1 [intron]	0.91338			DACH1 [#195, 6.0667e-02], CACNG1 [#178, 4.3146e-02]
965	rs8006685	Chr14:44590977	KIAA0423 [intron]	rs3785579	Chr17:62472963	CACNG1 [intron]	0.913377			CACNG1 [#178, 4.3146e-02]
966	rs3785579	Chr17:62472963	CACNG1 [intron]	rs7501479	Chr17:51698783	ANKFN1 [intron]	0.913372			CACNG1 [#178, 4.3146e-02], ANKFN1 [#357, 3.0391e-01]
967	rs4398729	Chr6:32821832	HLA-DQA2 [intron]	rs3785579	Chr17:62472963	CACNG1 [intron]	0.913371			HLA-DQA2 [#67, 9.8470e-03], CACNG1 [#178, 4.3146e-02]
968	rs754690	Chr14:55758974	PELI2 [intron]	rs3785579	Chr17:62472963	CACNG1 [intron]	0.913368			PELI2 [#119, 2.3866e-02], CACNG1 [#178, 4.3146e-02]
969	rs7009260	Chr8:102067318	-	rs3785579	Chr17:62472963	CACNG1 [intron]	0.913366			CACNG1 [#178, 4.3146e-02]
970	rs17674752	Chr17:64256377	-	rs3785579	Chr17:62472963	CACNG1 [intron]	0.913359			CACNG1 [#178, 4.3146e-02]
971	rs11693312	Chr2:5662508	-	rs3785579	Chr17:62472963	CACNG1 [intron]	0.913357			CACNG1 [#178, 4.3146e-02]
972	rs7045952	Chr9:109372390	-	rs3785579	Chr17:62472963	CACNG1 [intron]	0.913357			CACNG1 [#178, 4.3146e-02]
973	rs17106336	Chr1:50851152	FAF1 [intron]	rs3785579	Chr17:62472963	CACNG1 [intron]	0.91335			FAF1 [#16, 1.2172e-03], CACNG1 [#178, 4.3146e-02]
974	rs1938526	Chr10:61970389	-	rs3785579	Chr17:62472963	CACNG1 [intron]	0.913338			CACNG1 [#178, 4.3146e-02]
975	rs2949925	Chr17:62911571	PITPNC1 [intron]	rs3785579	Chr17:62472963	CACNG1 [intron]	0.913335			PITPNC1 [#237, 8.0789e-02], CACNG1 [#178, 4.3146e-02]
976	rs10491603	Chr9:88537284	-	rs3785579	Chr17:62472963	CACNG1 [intron]	0.913329			CACNG1 [#178, 4.3146e-02]
977	rs2236030	Chr22:49246176	SBF1 [intron]	rs3785579	Chr17:62472963	CACNG1 [intron]	0.913324			SBF1 [#337, 1.6247e-01], CACNG1 [#178, 4.3146e-02]
978	rs17024399	Chr2:84107369	LOC100124401 [near-gene-5_10k]	rs3785579	Chr17:62472963	CACNG1 [intron]	0.913323			LOC100124401 [#51, 5.7825e-03], CACNG1 [#178, 4.3146e-02]
979	rs2244302	Chr12:91830164	EEA1 [intron]	rs3785579	Chr17:62472963	CACNG1 [intron]	0.913319			EEA1 [#143, 2.9041e-02], CACNG1 [#178, 4.3146e-02]
980	rs161273	Chr10:31785387	ZEB1 [intron]	rs3785579	Chr17:62472963	CACNG1 [intron]	0.913318			ZEB1 [#65, 9.4530e-03], CACNG1 [#178, 4.3146e-02]
981	rs1683724	Chr12:127467847	-	rs3785579	Chr17:62472963	CACNG1 [intron]	0.913315			CACNG1 [#178, 4.3146e-02]
982	rs926449	Chr6:169698676	WDR27 [intron]	rs3785579	Chr17:62472963	CACNG1 [intron]	0.913315			WDR27 [#354, 2.5234e-01], CACNG1 [#178, 4.3146e-02]
983	rs11021918	Chr11:2225766	-	rs3785579	Chr17:62472963	CACNG1 [intron]	0.913314			CACNG1 [#178, 4.3146e-02]
984	rs3785579	Chr17:62472963	CACNG1 [intron]	rs1910411	Chr15:98855992	LASS3 [intron]	0.913312			CACNG1 [#178, 4.3146e-02]
985	rs1145725	Chr6:91245097	-	rs3785579	Chr17:62472963	CACNG1 [intron]	0.91331			CACNG1 [#178, 4.3146e-02]
986	rs10847980	Chr12:121953875	VPS37B [near-gene-5_10k]	rs3785579	Chr17:62472963	CACNG1 [intron]	0.913305			VPS37B [#261, 9.3143e-02], CACNG1 [#178, 4.3146e-02]
987	rs9558965	Chr13:106633638	FAM155A [intron]	rs3785579	Chr17:62472963	CACNG1 [intron]	0.913304			FAM155A [#217, 7.2290e-02], CACNG1 [#178, 4.3146e-02]
988	rs17443120	Chr10:79540438	-	rs3785579	Chr17:62472963	CACNG1 [intron]	0.913299			CACNG1 [#178, 4.3146e-02]
989	rs3785579	Chr17:62472963	CACNG1 [intron]	rs8054959	Chr16:87808594	ZNF778 [near-gene-5_10k]	0.913297			CACNG1 [#178, 4.3146e-02], ZNF778 [#249, 8.7672e-02]
990	rs2395031	Chr6:31545284	3.8-1 [near-gene-5_10k]	rs3785579	Chr17:62472963	CACNG1 [intron]	0.913281			CACNG1 [#178, 4.3146e-02]
991	rs1695522	Chr10:109926903	-	rs3785579	Chr17:62472963	CACNG1 [intron]	0.913277			CACNG1 [#178, 4.3146e-02]
992	rs12627053	Chr21:14560469	ABCC13 [near-gene-5_10k]	rs3785579	Chr17:62472963	CACNG1 [intron]	0.913255			ABCC13 [#157, 3.2240e-02], CACNG1 [#178, 4.3146e-02]
993	rs259589	Chr1:236536804	-	rs3785579	Chr17:62472963	CACNG1 [intron]	0.913253			CACNG1 [#178, 4.3146e-02]
994	rs2280635	Chr1:165677015	CD247 [intron]	rs3785579	Chr17:62472963	CACNG1 [intron]	0.913251			CD247 [#10, 5.8776e-04], CACNG1 [#178, 4.3146e-02]
995	rs16852663	Chr3:107807511	-	rs3785579	Chr17:62472963	CACNG1 [intron]	0.913249			CACNG1 [#178, 4.3146e-02]
996	rs12722486	Chr10:6143768	IL2RA [intron]	rs3785579	Chr17:62472963	CACNG1 [intron]	0.913238			IL2RA [#2, 1.2042e-06], CACNG1 [#178, 4.3146e-02]
997	rs17023226	Chr3:29324074	RBMS3 [intron]	rs3785579	Chr17:62472963	CACNG1 [intron]	0.913238			RBMS3 [#296, 1.1190e-01], CACNG1 [#178, 4.3146e-02]
998	rs11055260	Chr12:13216588	-	rs3785579	Chr17:62472963	CACNG1 [intron]	0.913235			CACNG1 [#178, 4.3146e-02]
999	rs12029827	Chr1:246309553	OR2L13 [intron]	rs3785579	Chr17:62472963	CACNG1 [intron]	0.913232			OR2L13 [#339, 1.6467e-01], CACNG1 [#178, 4.3146e-02]
1000	rs16881062	Chr4:28432618	LOC645641 [near-gene-3_10k]	rs3785579	Chr17:62472963	CACNG1 [intron]	0.913232			CACNG1 [#178, 4.3146e-02]

## Sheet: CD
Pair no	SNP1	SNP1 position	SNP1 assoc. genes	SNP2	SNP2 position	SNP2 assoc. genes	ρdiff score	WTCCC reported	HuGE reported [#pub]	ToppGene candidates [rank#, P-value]
1	rs1553460	Chr4:17804959	-	rs9839841	Chr3:16454562	RFTN1 [intron]	0.308461			RFTN1 [#76, 1.8075e-02]
2	rs1553460	Chr4:17804959	-	rs157613	Chr4:16387385	LDB2 [intron]	0.306331			LDB2 [#131, 3.7710e-02]
3	rs1553460	Chr4:17804959	-	rs16875678	Chr6:85884752	-	0.304734
4	rs1553460	Chr4:17804959	-	rs16979132	Chr20:18360208	C20orf12 [intron]	0.303067
5	rs1553460	Chr4:17804959	-	rs16951525	Chr16:51274992	-	0.302246
6	rs1553460	Chr4:17804959	-	rs17575677	Chr11:28513088	-	0.302192
7	rs1553460	Chr4:17804959	-	rs2047887	Chr3:1093365	-	0.301525
8	rs1553460	Chr4:17804959	-	rs2306936	Chr1:113048153	RHOC [intron]	0.301461			RHOC [#94, 2.5600e-02]
9	rs1553460	Chr4:17804959	-	rs17259117	Chr3:175208103	NLGN1 [intron]	0.300837			NLGN1 [#155, 4.8547e-02]
10	rs1553460	Chr4:17804959	-	rs10496656	Chr2:126830142	-	0.300458
11	rs1553460	Chr4:17804959	-	rs7530021	Chr1:17118758	CROCC [near-gene-5_10k]	0.300448			CROCC [#228, 8.6784e-02]
12	rs1553460	Chr4:17804959	-	rs17191351	Chr15:58418368	ANXA2 [near-gene-3_10k]	0.30025			ANXA2 [#19, 1.8554e-03]
13	rs1553460	Chr4:17804959	-	rs2741694	Chr8:6764461	DEFA6 [near-gene-3_10k]	0.300147			DEFA6 [#92, 2.4236e-02]
14	rs1553460	Chr4:17804959	-	rs17013752	Chr2:126843573	-	0.299829
15	rs1553460	Chr4:17804959	-	rs359700	Chr2:126838951	-	0.29959
16	rs1553460	Chr4:17804959	-	rs17137389	Chr16:4873908	PPL [coding-synon]	0.299462			PPL [#112, 3.0474e-02]
17	rs1553460	Chr4:17804959	-	rs359699	Chr2:126839843	-	0.299442
18	rs1553460	Chr4:17804959	-	rs17013748	Chr2:126843086	-	0.299168
19	rs1553460	Chr4:17804959	-	rs17013753	Chr2:126843612	-	0.299027
20	rs1553460	Chr4:17804959	-	rs17013755	Chr2:126843692	-	0.298857
21	rs1553460	Chr4:17804959	-	rs12601604	Chr17:73038595	-	0.298606
22	rs1553460	Chr4:17804959	-	rs17712022	Chr14:85108523	FLRT2 [intron]	0.298557			FLRT2 [#74, 1.6900e-02]
23	rs1553460	Chr4:17804959	-	rs13030845	Chr2:126523144	-	0.298094
24	rs1553460	Chr4:17804959	-	rs17643366	Chr14:85082282	FLRT2 [intron]	0.298061			FLRT2 [#74, 1.6900e-02]
25	rs1553460	Chr4:17804959	-	rs2616057	Chr10:70987488	-	0.297781
26	rs1553460	Chr4:17804959	-	rs12609053	Chr19:526083	BSG [intron]	0.297349			BSG [#8, 2.4665e-04]
27	rs1553460	Chr4:17804959	-	rs11260562	Chr1:1155173	SDF4 [intron]	0.297185			SDF4 [#86, 2.1293e-02]
28	rs1553460	Chr4:17804959	-	rs9591347	Chr13:50155517	-	0.297161
29	rs10025670	Chr4:45143071	-	rs1553460	Chr4:17804959	-	0.296973
30	rs1553460	Chr4:17804959	-	rs4565419	Chr8:32659578	NRG1 [intron]	0.296953			NRG1 [#9, 3.6205e-04]
31	rs9993518	Chr4:45147123	-	rs1553460	Chr4:17804959	-	0.296888
32	rs1553460	Chr4:17804959	-	rs9597675	Chr13:33048828	-	0.29685
33	rs1553460	Chr4:17804959	-	rs7602729	Chr2:57436425	-	0.296733
34	rs1553460	Chr4:17804959	-	rs10853685	Chr18:24123235	-	0.296719
35	rs1553460	Chr4:17804959	-	rs10271311	Chr7:45036109	CCM2 [intron]	0.296672			CCM2 [#303, 1.4728e-01]
36	rs1553460	Chr4:17804959	-	rs16879735	Chr8:32649799	NRG1 [intron]	0.296555			NRG1 [#9, 3.6205e-04]
37	rs1553460	Chr4:17804959	-	rs16946080	Chr15:60982664	-	0.296542
38	rs1553460	Chr4:17804959	-	rs1567705	Chr10:5855114	GDI2 [intron]	0.296534			GDI2 [#138, 4.0252e-02]
39	rs1553460	Chr4:17804959	-	rs10180656	Chr2:52643644	-	0.296406
40	rs1553460	Chr4:17804959	-	rs17777603	Chr16:80121367	CMIP [intron]	0.29639			CMIP [#290, 1.3467e-01]
41	rs1553460	Chr4:17804959	-	rs2466089	Chr8:32646220	NRG1 [intron]	0.296345			NRG1 [#9, 3.6205e-04]
42	rs1553460	Chr4:17804959	-	rs8063933	Chr16:13698916	-	0.296337
43	rs1553460	Chr4:17804959	-	rs10230580	Chr7:44997952	C7orf40 [near-gene-5_10k]	0.29633
44	rs1553460	Chr4:17804959	-	rs2283573	Chr19:530100	BSG [intron]	0.296319			BSG [#8, 2.4665e-04]
45	rs1553460	Chr4:17804959	-	rs11859000	Chr16:7313050	A2BP1 [intron]	0.296253
46	rs1553460	Chr4:17804959	-	rs9310403	Chr3:1275948	CNTN6 [intron]	0.296037			CNTN6 [#78, 1.8468e-02]
47	rs1553460	Chr4:17804959	-	rs17649710	Chr5:16428098	-	0.295985
48	rs1553460	Chr4:17804959	-	rs753721	Chr3:1247910	CNTN6 [intron]	0.295866			CNTN6 [#78, 1.8468e-02]
49	rs1553460	Chr4:17804959	-	rs241673	Chr3:60519911	FHIT [intron]	0.295848			FHIT [#20, 2.5403e-03]
50	rs1553460	Chr4:17804959	-	rs17239044	Chr16:81035713	-	0.295776
51	rs1553460	Chr4:17804959	-	rs12417870	Chr11:20964542	NELL1 [intron]	0.295733		NELL1 [#4]
52	rs1553460	Chr4:17804959	-	rs2682982	Chr3:60520403	FHIT [intron]	0.295712			FHIT [#20, 2.5403e-03]
53	rs1553460	Chr4:17804959	-	rs994827	Chr14:21419526	TRAV12-2 [near-gene-5_10k]	0.295674			TRAV12-2 [#113, 3.0767e-02]
54	rs1553460	Chr4:17804959	-	rs7847291	Chr9:22999021	-	0.295652
55	rs1553460	Chr4:17804959	-	rs10099273	Chr8:32657450	NRG1 [intron]	0.295521			NRG1 [#9, 3.6205e-04]
56	rs1553460	Chr4:17804959	-	rs2015070	Chr17:31415896	CCL18 [intron]	0.29543	CCL18 (rs2015070)		CCL18 [#2, 1.0582e-06]
57	rs1553460	Chr4:17804959	-	rs1010434	Chr9:73515253	TMEM2 [intron]	0.295363			TMEM2 [#270, 1.1383e-01]
58	rs1553460	Chr4:17804959	-	rs2616055	Chr10:70987841	-	0.295292
59	rs1553460	Chr4:17804959	-	rs7190644	Chr16:19501671	C16orf62 [intron]	0.295231			C16orf62 [#313, 1.7503e-01]
60	rs1553460	Chr4:17804959	-	rs941206	Chr20:44694448	SLC13A3 [intron]	0.295135			SLC13A3 [#170, 5.7429e-02]
61	rs1553460	Chr4:17804959	-	rs1542634	Chr16:87867072	ANKRD11 [intron]	0.294966			ANKRD11 [#196, 7.1451e-02]
62	rs1553460	Chr4:17804959	-	rs12697069	Chr5:68355443	-	0.294951
63	rs2911927	Chr4:37436772	-	rs1553460	Chr4:17804959	-	0.294908
64	rs1553460	Chr4:17804959	-	rs16946082	Chr15:60982873	-	0.294887
65	rs1553460	Chr4:17804959	-	rs10503925	Chr8:32660601	NRG1 [intron]	0.294737			NRG1 [#9, 3.6205e-04]
66	rs1553460	Chr4:17804959	-	rs16901432	Chr8:127558269	-	0.294717
67	rs1553460	Chr4:17804959	-	rs8134868	Chr21:36218210	-	0.294689
68	rs10938312	Chr4:43579125	-	rs1553460	Chr4:17804959	-	0.294629
69	rs1553460	Chr4:17804959	-	rs12208127	Chr6:148364844	-	0.294621
70	rs1553460	Chr4:17804959	-	rs565924	Chr18:38763302	RIT2 [intron]	0.294569			RIT2 [#198, 7.2576e-02]
71	rs1553460	Chr4:17804959	-	rs10802951	Chr1:239573870	RGS7 [intron]	0.294536			RGS7 [#227, 8.6171e-02]
72	rs1553460	Chr4:17804959	-	rs9314968	Chr13:29153081	-	0.294397
73	rs1553460	Chr4:17804959	-	rs8132565	Chr21:36220629	-	0.294378
74	rs1553460	Chr4:17804959	-	rs2976519	Chr8:32660449	NRG1 [intron]	0.294366			NRG1 [#9, 3.6205e-04]
75	rs1553460	Chr4:17804959	-	rs16940472	Chr15:56622609	LIPC [intron]	0.294347			LIPC [#22, 3.4531e-03]
76	rs1553460	Chr4:17804959	-	rs13387549	Chr2:126485322	-	0.294269
77	rs1553460	Chr4:17804959	-	rs13020843	Chr2:124193068	LOC100131284 [near-gene-5_10k]	0.294151			LOC100131284 [#34, 7.9547e-03]
78	rs1553460	Chr4:17804959	-	rs2246023	Chr6:38489248	BTBD9 [intron]	0.293951			BTBD9 [#267, 1.1107e-01]
79	rs1553460	Chr4:17804959	-	rs6601506	Chr8:10598565	C8orf74 [near-gene-3_10k]	0.293941			C8orf74 [#215, 8.1554e-02]
80	rs1553460	Chr4:17804959	-	rs13384232	Chr2:73941218	STAMBP [intron]	0.293906			STAMBP [#323, 2.0024e-01]
81	rs1553460	Chr4:17804959	-	rs3966686	Chr20:18301550	MGC44328 [near-gene-5_10k]	0.29385
82	rs1553460	Chr4:17804959	-	rs2300820	Chr20:18237215	ZNF133 [intron]	0.293785			ZNF133 [#257, 1.0401e-01]
83	rs1553460	Chr4:17804959	-	rs1967293	Chr17:31415387	CCL18 [near-gene-5]	0.293778	CCL18 (rs2015070)		CCL18 [#2, 1.0582e-06]
84	rs1553460	Chr4:17804959	-	rs34614341	Chr8:126471746	-	0.293743
85	rs1553460	Chr4:17804959	-	rs6455926	Chr6:164208795	-	0.293619
86	rs1553460	Chr4:17804959	-	rs2802814	Chr1:203173545	NFASC [intron]	0.293608			NFASC [#54, 8.8678e-03]
87	rs1553460	Chr4:17804959	-	rs10253052	Chr7:11882879	-	0.293588
88	rs1553460	Chr4:17804959	-	rs10944387	Chr6:89269836	-	0.293565
89	rs1553460	Chr4:17804959	-	rs11632498	Chr15:56319799	-	0.293519
90	rs1553460	Chr4:17804959	-	rs4142318	Chr20:18296280	-	0.293492
91	rs4833072	Chr4:38259464	-	rs1553460	Chr4:17804959	-	0.293476
92	rs1553460	Chr4:17804959	-	rs3758724	Chr11:45198319	PRDM11 [intron]	0.29346			PRDM11 [#152, 4.4702e-02]
93	rs1553460	Chr4:17804959	-	rs17040258	Chr3:14771148	C3orf20 [intron]	0.293458			C3orf20 [#153, 4.5635e-02]
94	rs1553460	Chr4:17804959	-	rs11785739	Chr8:9677810	TNKS [near-gene-3_10k]	0.293418	TNKS (rs4240626)		TNKS [#77, 1.8173e-02]
95	rs1553460	Chr4:17804959	-	rs13424275	Chr2:69059446	GKN1 [intron]	0.29339			GKN1 [#186, 6.5012e-02]
96	rs1553460	Chr4:17804959	-	rs1881825	Chr6:148417762	-	0.293313
97	rs1553460	Chr4:17804959	-	rs12203705	Chr6:148397710	-	0.293254
98	rs1553460	Chr4:17804959	-	rs636166	Chr6:74373717	SLC17A5 [intron]	0.293194			SLC17A5 [#214, 8.1311e-02]
99	rs1553460	Chr4:17804959	-	rs7468858	Chr9:117702181	-	0.293186
100	rs1553460	Chr4:17804959	-	rs17048770	Chr2:57424128	-	0.293156
101	rs1553460	Chr4:17804959	-	rs755326	Chr19:52569773	DHX34 [intron]	0.293056			DHX34 [#288, 1.2877e-01]
102	rs1553460	Chr4:17804959	-	rs3751609	Chr15:50297961	MYO5C [intron]	0.293021			MYO5C [#217, 8.2453e-02]
103	rs1553460	Chr4:17804959	-	rs17437994	Chr14:30313650	-	0.293001
104	rs1553460	Chr4:17804959	-	rs6478212	Chr9:117715353	-	0.292929
105	rs1553460	Chr4:17804959	-	rs10885322	Chr10:114026810	TECTB [near-gene-5_10k]	0.29286			TECTB [#305, 1.4996e-01]
106	rs1553460	Chr4:17804959	-	rs11986722	Chr8:127597922	-	0.292777
107	rs1553460	Chr4:17804959	-	rs1759260	Chr1:16800360	NBPF1 [intron]	0.292763			NBPF1 [#176, 5.9699e-02]
108	rs1553460	Chr4:17804959	-	rs3802076	Chr7:92207704	CDK6 [intron]	0.292759		CDK6 [#2]
109	rs1553460	Chr4:17804959	-	rs16907708	Chr8:81509974	-	0.29265
110	rs1553460	Chr4:17804959	-	rs1327398	Chr9:19815627	-	0.292643
111	rs1553460	Chr4:17804959	-	rs3016557	Chr6:162130924	PARK2 [intron]	0.29264			PARK2 [#17, 1.7625e-03]
112	rs1553460	Chr4:17804959	-	rs2660228	Chr16:4868340	UBN1 [intron]	0.292577			UBN1 [#99, 2.7019e-02]
113	rs1553460	Chr4:17804959	-	rs7013686	Chr8:9752885	-	0.292573
114	rs1553460	Chr4:17804959	-	rs1150615	Chr6:13317367	PHACTR1 [intron]	0.292538			PHACTR1 [#158, 4.9408e-02]
115	rs6531645	Chr4:38260826	-	rs1553460	Chr4:17804959	-	0.292536
116	rs1553460	Chr4:17804959	-	rs16954076	Chr13:96852593	MBNL2 [near-gene-3_10k]	0.292512			MBNL2 [#222, 8.3763e-02]
117	rs1553460	Chr4:17804959	-	rs8046170	Chr16:7309267	A2BP1 [intron]	0.292501
118	rs1553460	Chr4:17804959	-	rs610118	Chr3:27311217	NEK10 [near-gene-5_10k]	0.292479			NEK10 [#146, 4.3198e-02]
119	rs1553460	Chr4:17804959	-	rs17534768	Chr11:110421780	-	0.292455
120	rs1553460	Chr4:17804959	-	rs6535731	Chr4:151486993	LRBA [intron]	0.292437			LRBA [#130, 3.7687e-02]
121	rs1553460	Chr4:17804959	-	rs17154827	Chr10:43810538	-	0.292411
122	rs1553460	Chr4:17804959	-	rs7483775	Chr11:129513506	APLP2 [intron]	0.292378			APLP2 [#91, 2.3776e-02]
123	rs1553460	Chr4:17804959	-	rs16999927	Chr21:24761194	-	0.292371
124	rs1553460	Chr4:17804959	-	rs12976023	Chr19:40143236	ZNF792 [intron]	0.292347			ZNF792 [#136, 3.9550e-02]
125	rs1553460	Chr4:17804959	-	rs10213366	Chr4:182234749	hCG_2025798 [intron]	0.292345
126	rs1553460	Chr4:17804959	-	rs4474027	Chr8:9514775	TNKS [intron]	0.292339	TNKS (rs4240626)		TNKS [#77, 1.8173e-02]
127	rs1553460	Chr4:17804959	-	rs2547380	Chr19:52568841	DHX34 [intron]	0.292328			DHX34 [#288, 1.2877e-01]
128	rs1553460	Chr4:17804959	-	rs17842418	Chr16:7351771	A2BP1 [intron]	0.292327
129	rs1553460	Chr4:17804959	-	rs4965451	Chr15:97537957	TTC23 [intron]	0.292282			TTC23 [#307, 1.5392e-01]
130	rs1553460	Chr4:17804959	-	rs2536242	Chr7:85786356	-	0.292228
131	rs1553460	Chr4:17804959	-	rs7511946	Chr1:99348746	LOC100129620 [intron]	0.292162			LOC100129620 [#47, 8.2972e-03]
132	rs1553460	Chr4:17804959	-	rs7196069	Chr16:80118957	CMIP [intron]	0.29216			CMIP [#290, 1.3467e-01]
133	rs1553460	Chr4:17804959	-	rs11142962	Chr9:73501827	TMEM2 [intron]	0.292155			TMEM2 [#270, 1.1383e-01]
134	rs1553460	Chr4:17804959	-	rs10948245	Chr6:45757597	-	0.292068
135	rs1553460	Chr4:17804959	-	rs2282990	Chr7:92164404	CDK6 [intron]	0.292062		CDK6 [#2]
136	rs1553460	Chr4:17804959	-	rs16877795	Chr4:10696780	-	0.292057
137	rs1553460	Chr4:17804959	-	rs10959029	Chr9:10282422	PTPRD [intron]	0.292055		PTPRD [#1]
138	rs1553460	Chr4:17804959	-	rs4912050	Chr1:19343249	UBR4 [intron]	0.292044			UBR4 [#252, 1.0052e-01]
139	rs1553460	Chr4:17804959	-	rs10099703	Chr8:32672707	NRG1 [intron]	0.292035			NRG1 [#9, 3.6205e-04]
140	rs1553460	Chr4:17804959	-	rs2816318	Chr1:190800925	-	0.29201
141	rs1553460	Chr4:17804959	-	rs7718238	Chr5:68354281	-	0.291956
142	rs1553460	Chr4:17804959	-	rs7109109	Chr11:44203075	EXT2 [intron]	0.291955			EXT2 [#149, 4.3596e-02]
143	rs1553460	Chr4:17804959	-	rs11071490	Chr15:57934765	-	0.291934
144	rs12512184	Chr4:45144391	-	rs1553460	Chr4:17804959	-	0.291924
145	rs1553460	Chr4:17804959	-	rs12927837	Chr16:7353394	A2BP1 [intron]	0.291922
146	rs1553460	Chr4:17804959	-	rs2835160	Chr21:36223131	-	0.291904
147	rs1553460	Chr4:17804959	-	rs11250060	Chr8:10603627	C8orf74 [near-gene-3_10k]	0.2919			C8orf74 [#215, 8.1554e-02]
148	rs1553460	Chr4:17804959	-	rs9915021	Chr17:31000732	AP2B1 [intron]	0.291883			AP2B1 [#174, 5.8632e-02]
149	rs1553460	Chr4:17804959	-	rs1333032	Chr1:74417042	LRRC44 [intron]	0.291876
150	rs1553460	Chr4:17804959	-	rs10495153	Chr1:219141403	-	0.291846
151	rs1553460	Chr4:17804959	-	rs2894467	Chr7:107202700	SLC26A3 [intron]	0.291844		SLC26A3 [#1]
152	rs1553460	Chr4:17804959	-	rs9489929	Chr6:120648138	-	0.291843
153	rs1553460	Chr4:17804959	-	rs2273189	Chr20:8613751	PLCB1 [intron]	0.291842			PLCB1 [#80, 1.8732e-02]
154	rs1553460	Chr4:17804959	-	rs17314087	Chr1:175339892	ASTN1 [intron]	0.29179			ASTN1 [#169, 5.6420e-02]
155	rs1553460	Chr4:17804959	-	rs6072814	Chr20:40719392	PTPRT [intron]	0.291787			PTPRT [#101, 2.8411e-02]
156	rs1553460	Chr4:17804959	-	rs17143496	Chr16:7356232	A2BP1 [intron]	0.291702
157	rs1553460	Chr4:17804959	-	rs11257010	Chr10:6237542	-	0.291691
158	rs1553460	Chr4:17804959	-	rs11251502	Chr10:2800427	-	0.291663
159	rs1553460	Chr4:17804959	-	rs17520103	Chr9:72804881	TRPM3 [intron]	0.291651			TRPM3 [#213, 8.1307e-02]
160	rs1553460	Chr4:17804959	-	rs17164760	Chr7:92204779	CDK6 [intron]	0.291648		CDK6 [#2]
161	rs1553460	Chr4:17804959	-	rs35061200	Chr7:11882530	-	0.291639
162	rs1553460	Chr4:17804959	-	rs297044	Chr10:70982955	-	0.291623
163	rs1553460	Chr4:17804959	-	rs6882998	Chr5:154124843	LARP1 [intron]	0.291622			LARP1 [#300, 1.4425e-01]
164	rs1553460	Chr4:17804959	-	rs9489928	Chr6:120648057	-	0.291588
165	rs1553460	Chr4:17804959	-	rs17379768	Chr1:175340896	ASTN1 [intron]	0.291588			ASTN1 [#169, 5.6420e-02]
166	rs1553460	Chr4:17804959	-	rs17145777	Chr16:8381499	-	0.291583
167	rs1553460	Chr4:17804959	-	rs1647110	Chr12:114717393	-	0.291552
168	rs1553460	Chr4:17804959	-	rs12540961	Chr8:9727161	-	0.291548
169	rs4243109	Chr16:73639052	ZNRF1 [intron]	rs4471699	Chr16:30227808	-	0.291546			ZNRF1 [#134, 3.8013e-02]
170	rs1553460	Chr4:17804959	-	rs17837787	Chr7:157120921	PTPRN2 [intron]	0.291532			PTPRN2 [#21, 3.1516e-03]
171	rs1553460	Chr4:17804959	-	rs8089695	Chr18:7585927	PTPRM [intron]	0.291531			PTPRM [#12, 7.7580e-04]
172	rs2567399	Chr4:101690866	-	rs4471699	Chr16:30227808	-	0.291524
173	rs1553460	Chr4:17804959	-	rs2892190	Chr16:72456853	-	0.291507
174	rs1553460	Chr4:17804959	-	rs17145791	Chr16:8387268	-	0.291499
175	rs1553460	Chr4:17804959	-	rs2795004	Chr1:52190728	RAB3B [intron]	0.291489			RAB3B [#297, 1.4105e-01]
176	rs1553460	Chr4:17804959	-	rs2863164	Chr11:45185393	PRDM11 [intron]	0.291476			PRDM11 [#152, 4.4702e-02]
177	rs1553460	Chr4:17804959	-	rs17119611	Chr1:99362084	LOC100129620 [intron]	0.291473			LOC100129620 [#47, 8.2972e-03]
178	rs1553460	Chr4:17804959	-	rs9382982	Chr6:14682140	-	0.291422
179	rs1553460	Chr4:17804959	-	rs2273190	Chr20:8613793	PLCB1 [intron]	0.291397			PLCB1 [#80, 1.8732e-02]
180	rs1553460	Chr4:17804959	-	rs12279227	Chr11:102080964	MMP27 [intron]	0.291392			MMP27 [#156, 4.8798e-02]
181	rs1553460	Chr4:17804959	-	rs17143492	Chr16:7356171	A2BP1 [intron]	0.291389
182	rs1553460	Chr4:17804959	-	rs4494961	Chr3:65828516	MAGI1 [intron]	0.291353			MAGI1 [#148, 4.3578e-02]
183	rs1553460	Chr4:17804959	-	rs9977816	Chr21:44478042	ICOSLG [intron]	0.291314		ICOSLG [#6]
184	rs1553460	Chr4:17804959	-	rs4557910	Chr1:52187515	RAB3B [intron]	0.291295			RAB3B [#297, 1.4105e-01]
185	rs1553460	Chr4:17804959	-	rs1836975	Chr15:32715817	-	0.291295
186	rs1553460	Chr4:17804959	-	rs12817979	Chr12:8671404	LOC399994 [near-gene-5_10k]	0.291285
187	rs4434289	Chr4:45108664	-	rs1553460	Chr4:17804959	-	0.291282
188	rs1553460	Chr4:17804959	-	rs17075998	Chr8:5930093	-	0.291264
189	rs1553460	Chr4:17804959	-	rs4493928	Chr8:3340467	CSMD1 [intron]	0.291178			CSMD1 [#93, 2.4452e-02]
190	rs1553460	Chr4:17804959	-	rs12531711	Chr7:128404702	TNPO3 [intron]	0.291176			TNPO3 [#203, 7.6489e-02]
191	rs1553460	Chr4:17804959	-	rs575754	Chr1:74440416	FPGT [intron]	0.291168			FPGT [#319, 1.9349e-01]
192	rs1553460	Chr4:17804959	-	rs1940461	Chr11:102085618	MMP8 [near-gene-3_10k]	0.291164			MMP8 [#50, 8.5440e-03]
193	rs1553460	Chr4:17804959	-	rs16873629	Chr6:45733588	-	0.291153
194	rs1553460	Chr4:17804959	-	rs7718186	Chr5:10631881	ANKRD33B [intron]	0.291135			ANKRD33B [#273, 1.1526e-01]
195	rs1553460	Chr4:17804959	-	rs17194424	Chr6:152563124	SYNE1 [intron]	0.291108			SYNE1 [#60, 1.0215e-02]
196	rs6890022	Chr5:28118416	-	rs4471699	Chr16:30227808	-	0.291103
197	rs1553460	Chr4:17804959	-	rs34962575	Chr12:6984335	MBOAT5 [intron]	0.291093
198	rs1553460	Chr4:17804959	-	rs27453	Chr5:16517596	ZNF622 [intron]	0.291068			ZNF622 [#316, 1.8549e-01]
199	rs1553460	Chr4:17804959	-	rs10469780	Chr2:224241540	-	0.291045
200	rs1553460	Chr4:17804959	-	rs10234981	Chr7:92191268	CDK6 [intron]	0.291038		CDK6 [#2]
201	rs1553460	Chr4:17804959	-	rs6674453	Chr1:19306199	UBR4 [intron]	0.291009			UBR4 [#252, 1.0052e-01]
202	rs1553460	Chr4:17804959	-	rs7023995	Chr9:134147852	SETX [intron]	0.291002			SETX [#82, 1.8929e-02]
203	rs1553460	Chr4:17804959	-	rs1543035	Chr7:47487375	TNS3 [intron]	0.29098			TNS3 [#96, 2.6130e-02]
204	rs1553460	Chr4:17804959	-	rs12444627	Chr16:62630359	-	0.290964
205	rs1553460	Chr4:17804959	-	rs17690319	Chr7:41084586	-	0.290958
206	rs1553460	Chr4:17804959	-	rs10103952	Chr8:32675812	NRG1 [intron]	0.290937			NRG1 [#9, 3.6205e-04]
207	rs1553460	Chr4:17804959	-	rs2023124	Chr8:123403249	-	0.290915
208	rs1553460	Chr4:17804959	-	rs2828076	Chr21:23634269	-	0.290884
209	rs1553460	Chr4:17804959	-	rs9403902	Chr6:148350022	-	0.290882
210	rs1553460	Chr4:17804959	-	rs11184262	Chr1:105036663	-	0.290874
211	rs1553460	Chr4:17804959	-	rs17577049	Chr6:89295114	-	0.290861
212	rs1553460	Chr4:17804959	-	rs17739703	Chr18:28777286	C18orf34 [intron]	0.290849			C18orf34 [#315, 1.8255e-01]
213	rs1553460	Chr4:17804959	-	rs16859832	Chr2:219926029	-	0.290827
214	rs1553460	Chr4:17804959	-	rs25695	Chr9:73539666	TMEM2 [missense]	0.290825			TMEM2 [#270, 1.1383e-01]
215	rs1553460	Chr4:17804959	-	rs1561560	Chr12:8654230	AICDA [intron]	0.29082			AICDA [#28, 5.8476e-03]
216	rs1553460	Chr4:17804959	-	rs2237573	Chr7:92151669	CDK6 [intron]	0.290818		CDK6 [#2]
217	rs1553460	Chr4:17804959	-	rs10945920	Chr6:164114878	-	0.290811
218	rs1553460	Chr4:17804959	-	rs17821202	Chr15:56385808	-	0.290798
219	rs1553460	Chr4:17804959	-	rs17226320	Chr20:12963975	SPTLC3 [intron]	0.290797			SPTLC3 [#139, 4.0368e-02]
220	rs1553460	Chr4:17804959	-	rs2633595	Chr3:113585255	-	0.290781
221	rs1553460	Chr4:17804959	-	rs10978049	Chr9:9859714	PTPRD [intron]	0.290778		PTPRD [#1]
222	rs1553460	Chr4:17804959	-	rs1561555	Chr12:8673170	LOC399994 [near-gene-5_10k]	0.290773
223	rs1553460	Chr4:17804959	-	rs2850928	Chr18:73196159	-	0.290766
224	rs1553460	Chr4:17804959	-	rs7717323	Chr5:150539914	CCDC69 [near-gene-3]	0.290759			CCDC69 [#264, 1.0818e-01]
225	rs7658792	Chr4:101770239	-	rs4471699	Chr16:30227808	-	0.290742
226	rs1553460	Chr4:17804959	-	rs6737701	Chr2:88520452	FOXI3 [coding-synon]	0.290738			FOXI3 [#61, 1.1264e-02]
227	rs1553460	Chr4:17804959	-	rs11784988	Chr8:131477891	DDEF1 [intron]	0.290738
228	rs1553460	Chr4:17804959	-	rs1691341	Chr6:74376024	SLC17A5 [intron]	0.290735			SLC17A5 [#214, 8.1311e-02]
229	rs1553460	Chr4:17804959	-	rs649375	Chr9:72829269	TRPM3 [intron]	0.29072			TRPM3 [#213, 8.1307e-02]
230	rs1553460	Chr4:17804959	-	rs2942076	Chr12:120279131	ANAPC5 [near-gene-5_10k]	0.290715			ANAPC5 [#269, 1.1337e-01]
231	rs1553460	Chr4:17804959	-	rs11679072	Chr2:240109156	-	0.29071
232	rs1553460	Chr4:17804959	-	rs2863172	Chr11:45217918	SYT13 [near-gene-3]	0.290644			SYT13 [#259, 1.0635e-01]
233	rs1553460	Chr4:17804959	-	rs16859134	Chr3:130601273	C3orf25 [near-gene-3]	0.290643			C3orf25 [#185, 6.4349e-02]
234	rs1553460	Chr4:17804959	-	rs10901163	Chr9:134190611	SETX [intron]	0.290636			SETX [#82, 1.8929e-02]
235	rs1553460	Chr4:17804959	-	rs2946863	Chr19:54704857	FCGRT [near-gene-5_10k]	0.29062			FCGRT [#7, 2.4347e-04]
236	rs1553460	Chr4:17804959	-	rs1960919	Chr4:151441597	LRBA [intron]	0.290604			LRBA [#130, 3.7687e-02]
237	rs1486618	Chr4:45167451	-	rs1553460	Chr4:17804959	-	0.290576
238	rs2866232	Chr4:101770684	-	rs4471699	Chr16:30227808	-	0.290563
239	rs1553460	Chr4:17804959	-	rs13290547	Chr9:123527316	DAB2IP [intron]	0.29054			DAB2IP [#75, 1.7175e-02]
240	rs1553460	Chr4:17804959	-	rs2293613	Chr3:123125026	SLC15A2 [intron]	0.290538			SLC15A2 [#45, 8.2073e-03]
241	rs1553460	Chr4:17804959	-	rs7311050	Chr12:6991097	MBOAT5 [intron]	0.29053
242	rs1553460	Chr4:17804959	-	rs3138360	Chr3:130633860	MBD4 [intron]	0.290521			MBD4 [#159, 4.9568e-02]
243	rs1553460	Chr4:17804959	-	rs10805425	Chr5:68352224	-	0.290492
244	rs1553460	Chr4:17804959	-	rs2241685	Chr2:1905000	MYT1L [intron]	0.290425			MYT1L [#239, 9.3091e-02]
245	rs1553460	Chr4:17804959	-	rs17021814	Chr1:105023808	-	0.290398
246	rs2172134	Chr4:38272808	-	rs1553460	Chr4:17804959	-	0.290363
247	rs11723080	Chr4:48024794	-	rs4471699	Chr16:30227808	-	0.290358
248	rs1553460	Chr4:17804959	-	rs1557661	Chr7:93187898	-	0.290345
249	rs1553460	Chr4:17804959	-	rs2250844	Chr10:65417479	-	0.290342
250	rs1553460	Chr4:17804959	-	rs16822732	Chr1:19887887	TMCO4 [intron]	0.290341			TMCO4 [#285, 1.2812e-01]
251	rs1553460	Chr4:17804959	-	rs17143488	Chr16:7355953	A2BP1 [intron]	0.290322
252	rs1553460	Chr4:17804959	-	rs4979592	Chr9:117705303	-	0.290296
253	rs1553460	Chr4:17804959	-	rs10080029	Chr5:150527544	ANXA6 [near-gene-5_10k]	0.290283			ANXA6 [#298, 1.4224e-01]
254	rs1553460	Chr4:17804959	-	rs11944180	Chr4:169172176	-	0.290277
255	rs1553460	Chr4:17804959	-	rs34618866	Chr5:158938017	-	0.290248
256	rs1553460	Chr4:17804959	-	rs1752135	Chr13:47625110	-	0.29024
257	rs1553460	Chr4:17804959	-	rs753808	Chr16:72413224	-	0.2902
258	rs1553460	Chr4:17804959	-	rs2737367	Chr8:31167121	-	0.290199
259	rs1553460	Chr4:17804959	-	rs1647106	Chr12:114712757	-	0.290173
260	rs1553460	Chr4:17804959	-	rs17094802	Chr1:74313408	LRRC44 [intron]	0.290171
261	rs1553460	Chr4:17804959	-	rs947125	Chr9:109207589	-	0.290132
262	rs1553460	Chr4:17804959	-	rs760625	Chr22:45324119	-	0.290043
263	rs6564201	Chr16:73653196	ZNRF1 [intron]	rs4471699	Chr16:30227808	-	0.290037			ZNRF1 [#134, 3.8013e-02]
264	rs1553460	Chr4:17804959	-	rs11213393	Chr11:109798387	FDX1 [near-gene-5_10k]	0.290024			FDX1 [#137, 3.9656e-02]
265	rs1553460	Chr4:17804959	-	rs17567007	Chr15:25875134	OCA2 [intron]	0.290012			OCA2 [#125, 3.5359e-02]
266	rs1553460	Chr4:17804959	-	rs12675318	Chr8:105690590	-	0.290012
267	rs1553460	Chr4:17804959	-	rs17135169	Chr7:52607806	-	0.290006
268	rs1910300	Chr4:79194300	FRAS1 [near-gene-5_10k]	rs1553460	Chr4:17804959	-	0.289977			FRAS1 [#128, 3.7351e-02]
269	rs1553460	Chr4:17804959	-	rs12603878	Chr17:57288778	BRIP1 [intron]	0.289969			BRIP1 [#70, 1.3737e-02]
270	rs1553460	Chr4:17804959	-	rs9304013	Chr18:8469810	-	0.289961
271	rs1553460	Chr4:17804959	-	rs4504713	Chr9:85326932	FRMD3 [intron]	0.289954			FRMD3 [#251, 1.0051e-01]
272	rs1553460	Chr4:17804959	-	rs17188265	Chr6:159881478	-	0.289902
273	rs1553460	Chr4:17804959	-	rs11078959	Chr17:36302300	KRT20 [near-gene-5_10k]	0.289884			KRT20 [#220, 8.3261e-02]
274	rs1553460	Chr4:17804959	-	rs12442652	Chr15:60718785	TLN2 [near-gene-5_10k]	0.289883			TLN2 [#272, 1.1509e-01]
275	rs1553460	Chr4:17804959	-	rs9838755	Chr3:107007800	CBLB [intron]	0.28988			CBLB [#6, 2.4043e-04]
276	rs7700078	Chr4:101756964	-	rs4471699	Chr16:30227808	-	0.28987
277	rs1553460	Chr4:17804959	-	rs6450002	Chr5:68348824	-	0.289867
278	rs1553460	Chr4:17804959	-	rs17538655	Chr6:164177592	-	0.289867
279	rs1553460	Chr4:17804959	-	rs718048	Chr7:93231445	-	0.289851
280	rs1553460	Chr4:17804959	-	rs17049848	Chr2:59037627	-	0.289847
281	rs1553460	Chr4:17804959	-	rs7028919	Chr9:80703746	-	0.289833
282	rs1553460	Chr4:17804959	-	rs16894671	Chr8:122183583	-	0.289826
283	rs1553460	Chr4:17804959	-	rs4760913	Chr12:69880955	-	0.289825
284	rs1553460	Chr4:17804959	-	rs16855663	Chr2:216780472	XRCC5 [near-gene-3_10k]	0.289814			XRCC5 [#56, 9.0223e-03]
285	rs1553460	Chr4:17804959	-	rs3768953	Chr2:236617333	CENTG2 [intron]	0.289796
286	rs1553460	Chr4:17804959	-	rs12092539	Chr1:198821697	KIF14 [intron]	0.289791			KIF14 [#221, 8.3295e-02]
287	rs1553460	Chr4:17804959	-	rs16865004	Chr2:224184657	SCG2 [near-gene-5_10k]	0.289774			SCG2 [#52, 8.8550e-03]
288	rs1553460	Chr4:17804959	-	rs6008905	Chr22:45329793	-	0.289773
289	rs1553460	Chr4:17804959	-	rs6601505	Chr8:10598288	C8orf74 [near-gene-3_10k]	0.289752			C8orf74 [#215, 8.1554e-02]
290	rs1553460	Chr4:17804959	-	rs3115909	Chr8:95019897	LOC100131775 [near-gene-3_10k]	0.289737			LOC100131775 [#31, 7.9547e-03]
291	rs1553460	Chr4:17804959	-	rs12447938	Chr16:8382527	-	0.289716
292	rs1553460	Chr4:17804959	-	rs17722207	Chr2:72172542	-	0.289707
293	rs1553460	Chr4:17804959	-	rs10749829	Chr1:74333241	LRRC44 [intron]	0.289705
294	rs1553460	Chr4:17804959	-	rs12786604	Chr11:87201589	-	0.289702
295	rs1553460	Chr4:17804959	-	rs41467544	Chr1:221711101	-	0.289697
296	rs1553460	Chr4:17804959	-	rs7718531	Chr5:68354398	-	0.289693
297	rs1553460	Chr4:17804959	-	rs17739222	Chr16:7355785	A2BP1 [intron]	0.289687
298	rs1553460	Chr4:17804959	-	rs3746367	Chr20:61505547	KCNQ2 [near-gene-3_10k]	0.289686			KCNQ2 [#166, 5.4202e-02]
299	rs1553460	Chr4:17804959	-	rs4307744	Chr11:87161691	-	0.289685
300	rs1553460	Chr4:17804959	-	rs17581623	Chr10:52030619	SGMS1 [intron]	0.289682			SGMS1 [#232, 8.9021e-02]
301	rs1553460	Chr4:17804959	-	rs1325011	Chr6:89273223	-	0.289638
302	rs1553460	Chr4:17804959	-	rs9582126	Chr13:96778959	MBNL2 [intron]	0.289635			MBNL2 [#222, 8.3763e-02]
303	rs1553460	Chr4:17804959	-	rs12351475	Chr9:80703727	-	0.289629
304	rs11149794	Chr16:73648468	ZNRF1 [intron]	rs4471699	Chr16:30227808	-	0.289619			ZNRF1 [#134, 3.8013e-02]
305	rs1553460	Chr4:17804959	-	rs10424565	Chr19:41730256	ZNF529 [coding-synon]	0.289587			ZNF529 [#277, 1.2132e-01]
306	rs1553460	Chr4:17804959	-	rs3748748	Chr1:19890782	TMCO4 [intron]	0.289575			TMCO4 [#285, 1.2812e-01]
307	rs1553460	Chr4:17804959	-	rs17305728	Chr9:97811082	C9orf102 [intron]	0.289563			C9orf102 [#121, 3.3430e-02]
308	rs1553460	Chr4:17804959	-	rs1357679	Chr7:10442902	-	0.289561
309	rs4888340	Chr16:73680995	ZNRF1 [intron]	rs4471699	Chr16:30227808	-	0.289559			ZNRF1 [#134, 3.8013e-02]
310	rs1553460	Chr4:17804959	-	rs16966881	Chr16:62624456	-	0.289551
311	rs7687536	Chr4:81182432	ANTXR2 [intron]	rs1553460	Chr4:17804959	-	0.289527			ANTXR2 [#68, 1.3254e-02]
312	rs1553460	Chr4:17804959	-	rs363445	Chr21:29908100	GRIK1 [intron]	0.289502			GRIK1 [#55, 8.9239e-03]
313	rs1553460	Chr4:17804959	-	rs41468148	Chr1:187114137	-	0.289495
314	rs1553460	Chr4:17804959	-	rs13033097	Chr2:177268013	LOC375295 [near-gene-5_10k]	0.289494			LOC375295 [#51, 8.7512e-03]
315	rs1553460	Chr4:17804959	-	rs4242562	Chr8:115544463	-	0.289488
316	rs1553460	Chr4:17804959	-	rs9867901	Chr3:72812445	-	0.289488
317	rs1553460	Chr4:17804959	-	rs2667666	Chr16:1509406	IFT140 [intron]	0.28946			IFT140 [#322, 1.9952e-01]
318	rs1553460	Chr4:17804959	-	rs11235496	Chr11:71816226	CLPB [intron]	0.289436			CLPB [#241, 9.4022e-02]
319	rs1553460	Chr4:17804959	-	rs17137304	Chr7:17163382	-	0.289434
320	rs1553460	Chr4:17804959	-	rs12067732	Chr1:105032572	-	0.289429
321	rs1553460	Chr4:17804959	-	rs1382228	Chr15:51942856	-	0.289425
322	rs1553460	Chr4:17804959	-	rs10419469	Chr19:41826577	-	0.289422
323	rs1553460	Chr4:17804959	-	rs17113714	Chr14:42500777	-	0.289403
324	rs13114580	Chr4:45081747	-	rs1553460	Chr4:17804959	-	0.289401
325	rs1553460	Chr4:17804959	-	rs17441835	Chr6:164184574	-	0.289383
326	rs1553460	Chr4:17804959	-	rs7842036	Chr8:123404646	-	0.289351
327	rs1553460	Chr4:17804959	-	rs12036423	Chr1:221710545	-	0.289313
328	rs1553460	Chr4:17804959	-	rs2831137	Chr21:28021913	-	0.289309
329	rs1553460	Chr4:17804959	-	rs1457265	Chr8:24839743	NEFM [near-gene-3_10k]	0.28929			NEFM [#223, 8.3974e-02]
330	rs1553460	Chr4:17804959	-	rs16975717	Chr15:42922650	-	0.289284
331	rs1553460	Chr4:17804959	-	rs4650248	Chr1:74387513	LRRC44 [intron]	0.289259
332	rs1553460	Chr4:17804959	-	rs966414	Chr2:224188503	-	0.289257
333	rs1553460	Chr4:17804959	-	rs4582131	Chr4:153444428	-	0.289253
334	rs1553460	Chr4:17804959	-	rs6485604	Chr11:45226820	SYT13 [intron]	0.289245			SYT13 [#259, 1.0635e-01]
335	rs1553460	Chr4:17804959	-	rs10921192	Chr1:190789015	-	0.289221
336	rs1553460	Chr4:17804959	-	rs2677049	Chr7:93202862	-	0.2892
337	rs1553460	Chr4:17804959	-	rs764704	Chr7:15138799	-	0.2892
338	rs1553460	Chr4:17804959	-	rs2838227	Chr21:43515284	-	0.289192
339	rs1553460	Chr4:17804959	-	rs17121520	Chr14:49041872	-	0.28917
340	rs1553460	Chr4:17804959	-	rs10976014	Chr9:7050854	JMJD2C [intron]	0.289169
341	rs1553460	Chr4:17804959	-	rs9311201	Chr3:39014946	-	0.289154
342	rs1553460	Chr4:17804959	-	rs4936505	Chr11:119245822	-	0.289151
343	rs1553460	Chr4:17804959	-	rs12605482	Chr18:8440613	-	0.28915
344	rs1553460	Chr4:17804959	-	rs16914767	Chr12:18925615	-	0.289142
345	rs1553460	Chr4:17804959	-	rs7966106	Chr12:104139402	APPL2 [intron]	0.289141			APPL2 [#116, 3.1593e-02]
346	rs1553460	Chr4:17804959	-	rs7819030	Chr8:34581801	-	0.289122
347	rs1553460	Chr4:17804959	-	rs9405926	Chr6:6377540	-	0.289119
348	rs1553460	Chr4:17804959	-	rs1377609	Chr2:224654276	-	0.289116
349	rs1553460	Chr4:17804959	-	rs17049426	Chr3:8678167	C3orf32 [near-gene-5_10k]	0.289113			C3orf32 [#293, 1.3693e-01]
350	rs1553460	Chr4:17804959	-	rs16889349	Chr6:37056506	MTCH1 [intron]	0.289111			MTCH1 [#62, 1.1565e-02]
351	rs1553460	Chr4:17804959	-	rs12663807	Chr6:40679852	-	0.289105
352	rs1553460	Chr4:17804959	-	rs6739381	Chr2:174249536	-	0.289097
353	rs1553460	Chr4:17804959	-	rs11860439	Chr16:7356599	A2BP1 [intron]	0.289093
354	rs1553460	Chr4:17804959	-	rs500951	Chr15:23924879	-	0.289079
355	rs1553460	Chr4:17804959	-	rs442088	Chr12:27518149	C12orf70 [intron]	0.289076			C12orf70 [#231, 8.8708e-02]
356	rs1553460	Chr4:17804959	-	rs9810520	Chr3:60380677	FHIT [intron]	0.289059			FHIT [#20, 2.5403e-03]
357	rs1553460	Chr4:17804959	-	rs708812	Chr12:114724217	-	0.289054
358	rs1553460	Chr4:17804959	-	rs751146	Chr5:109420057	-	0.289049
359	rs1553460	Chr4:17804959	-	rs4739142	Chr8:79962967	-	0.289047
360	rs1553460	Chr4:17804959	-	rs9367843	Chr6:14670888	-	0.289044
361	rs1553460	Chr4:17804959	-	rs17604022	Chr7:14641589	DGKB [intron]	0.289038			DGKB [#287, 1.2840e-01]
362	rs1553460	Chr4:17804959	-	rs41382547	Chr3:104963162	-	0.289033
363	rs1553460	Chr4:17804959	-	rs1567837	Chr8:9717435	-	0.289032
364	rs1553460	Chr4:17804959	-	rs11771077	Chr7:52615300	-	0.289031
365	rs1553460	Chr4:17804959	-	rs4402787	Chr2:105697937	-	0.289017
366	rs1553460	Chr4:17804959	-	rs1877124	Chr12:69933714	-	0.289
367	rs1553460	Chr4:17804959	-	rs2110073	Chr12:6946143	PHB2 [intron]	0.288974			PHB2 [#100, 2.7166e-02]
368	rs1553460	Chr4:17804959	-	rs2307007	Chr9:73526809	TMEM2 [intron]	0.288972			TMEM2 [#270, 1.1383e-01]
369	rs1553460	Chr4:17804959	-	rs10238825	Chr7:135469558	-	0.288969
370	rs1553460	Chr4:17804959	-	rs4894195	Chr2:177269713	LOC375295 [near-gene-5_10k]	0.288963			LOC375295 [#51, 8.7512e-03]
371	rs1553460	Chr4:17804959	-	rs7526403	Chr1:162944976	PBX1 [intron]	0.288937			PBX1 [#25, 3.7084e-03]
372	rs1553460	Chr4:17804959	-	rs12225141	Chr11:109756165	-	0.288932
373	rs1553460	Chr4:17804959	-	rs2023120	Chr8:123433075	-	0.288917
374	rs1553460	Chr4:17804959	-	rs7561307	Chr2:224192245	-	0.28891
375	rs1553460	Chr4:17804959	-	rs12864731	Chr13:96741780	MBNL2 [intron]	0.288904			MBNL2 [#222, 8.3763e-02]
376	rs1553460	Chr4:17804959	-	rs6581563	Chr12:63116833	XPOT [intron]	0.288863			XPOT [#266, 1.0978e-01]
377	rs840194	Chr4:45252537	-	rs1553460	Chr4:17804959	-	0.288863
378	rs1553460	Chr4:17804959	-	rs2037177	Chr3:132390191	NEK11 [intron]	0.28886			NEK11 [#283, 1.2320e-01]
379	rs1553460	Chr4:17804959	-	rs16959252	Chr16:12342175	SNX29 [intron]	0.288853			SNX29 [#218, 8.2719e-02]
380	rs1553460	Chr4:17804959	-	rs12086648	Chr1:236615290	-	0.288803
381	rs1553460	Chr4:17804959	-	rs6537944	Chr9:136452649	RXRA [intron]	0.2888			RXRA [#3, 1.6957e-06]
382	rs1553460	Chr4:17804959	-	rs7807511	Chr7:110107480	IMMP2L [intron]	0.288776			IMMP2L [#265, 1.0978e-01]
383	rs7667780	Chr4:121571039	-	rs1553460	Chr4:17804959	-	0.28877
384	rs1553460	Chr4:17804959	-	rs16882492	Chr8:34578711	-	0.288766
385	rs1553460	Chr4:17804959	-	rs11030696	Chr11:29390033	-	0.288747
386	rs1553460	Chr4:17804959	-	rs13120791	Chr4:9853711	-	0.288737
387	rs1553460	Chr4:17804959	-	rs4737771	Chr8:67354933	-	0.288717
388	rs1553460	Chr4:17804959	-	rs764703	Chr7:15138937	-	0.288692
389	rs1553460	Chr4:17804959	-	rs9446955	Chr6:74395913	SLC17A5 [intron]	0.288687			SLC17A5 [#214, 8.1311e-02]
390	rs1553460	Chr4:17804959	-	rs2640017	Chr3:142817811	RASA2 [near-gene-3_10k]	0.288667			RASA2 [#236, 9.1772e-02]
391	rs1553460	Chr4:17804959	-	rs235122	Chr16:64825144	-	0.288663
392	rs1553460	Chr4:17804959	-	rs16868760	Chr5:16592806	FAM134B [intron]	0.288654			FAM134B [#133, 3.7960e-02]
393	rs1553460	Chr4:17804959	-	rs9940288	Chr16:1632903	CRAMP1L [intron]	0.288641			CRAMP1L [#279, 1.2185e-01]
394	rs1553460	Chr4:17804959	-	rs16893566	Chr8:140129422	-	0.28863
395	rs1553460	Chr4:17804959	-	rs16928105	Chr12:6984457	MBOAT5 [intron]	0.288628
396	rs1553460	Chr4:17804959	-	rs7018693	Chr9:19834265	-	0.288615
397	rs1553460	Chr4:17804959	-	rs6777779	Chr3:187277640	ETV5 [intron]	0.288596			ETV5 [#67, 1.2363e-02]
398	rs1553460	Chr4:17804959	-	rs9392108	Chr6:6361007	-	0.288593
399	rs1553460	Chr4:17804959	-	rs2390248	Chr7:20015202	LOC728501 [near-gene-3_10k]	0.288585
400	rs1553460	Chr4:17804959	-	rs17045351	Chr4:165827724	-	0.288579
401	rs1553460	Chr4:17804959	-	rs4755941	Chr11:45224291	SYT13 [intron]	0.288547			SYT13 [#259, 1.0635e-01]
402	rs1553460	Chr4:17804959	-	rs17113799	Chr1:56617240	-	0.288546
403	rs1553460	Chr4:17804959	-	rs504441	Chr15:23925235	-	0.28853
404	rs1553460	Chr4:17804959	-	rs17041897	Chr3:16125116	-	0.288522
405	rs1553460	Chr4:17804959	-	rs16828720	Chr3:159384428	RSRC1 [intron]	0.288496			RSRC1 [#240, 9.3308e-02]
406	rs1553460	Chr4:17804959	-	rs16985218	Chr20:59566294	CDH4 [intron]	0.288479			CDH4 [#90, 2.3064e-02]
407	rs1553460	Chr4:17804959	-	rs11252747	Chr10:4832901	-	0.288468
408	rs1553460	Chr4:17804959	-	rs17422122	Chr5:87895339	-	0.288463
409	rs1553460	Chr4:17804959	-	rs17103412	Chr14:65795528	-	0.288459
410	rs1553460	Chr4:17804959	-	rs1478198	Chr15:51943724	-	0.288459
411	rs1553460	Chr4:17804959	-	rs16826240	Chr3:118372899	-	0.288445
412	rs1553460	Chr4:17804959	-	rs7976015	Chr12:18989836	-	0.288422
413	rs1553460	Chr4:17804959	-	rs12345949	Chr9:2739297	-	0.28842
414	rs1553460	Chr4:17804959	-	rs16922993	Chr9:11994346	-	0.288411
415	rs1553460	Chr4:17804959	-	rs17113792	Chr1:56601984	-	0.288395
416	rs1553460	Chr4:17804959	-	rs1325486	Chr10:43708681	-	0.28832
417	rs11149796	Chr16:73683958	ZNRF1 [intron]	rs4471699	Chr16:30227808	-	0.288317			ZNRF1 [#134, 3.8013e-02]
418	rs1553460	Chr4:17804959	-	rs569953	Chr18:38770403	RIT2 [intron]	0.288294			RIT2 [#198, 7.2576e-02]
419	rs17609019	Chr8:14967266	SGCZ [intron]	rs4471699	Chr16:30227808	-	0.288292			SGCZ [#151, 4.4406e-02]
420	rs1553460	Chr4:17804959	-	rs11787443	Chr8:9679221	TNKS [near-gene-3_10k]	0.288281	TNKS (rs4240626)		TNKS [#77, 1.8173e-02]
421	rs1553460	Chr4:17804959	-	rs13185827	Chr5:150502813	ANXA6 [intron]	0.28825			ANXA6 [#298, 1.4224e-01]
422	rs1553460	Chr4:17804959	-	rs16828850	Chr3:159474402	RSRC1 [intron]	0.288242			RSRC1 [#240, 9.3308e-02]
423	rs1553460	Chr4:17804959	-	rs1540195	Chr11:81339851	-	0.288241
424	rs1553460	Chr4:17804959	-	rs17117712	Chr5:154846914	LOC100131033 [near-gene-5_10k]	0.288228
425	rs1553460	Chr4:17804959	-	rs385119	Chr10:132078863	-	0.288226
426	rs1553460	Chr4:17804959	-	rs11990353	Chr8:118113463	-	0.288224
427	rs1553460	Chr4:17804959	-	rs17842609	Chr5:111084625	C5orf13 [near-gene-3_10k]	0.288203
428	rs1553460	Chr4:17804959	-	rs16900932	Chr5:675751	CEP72 [intron]	0.288203		CEP72 [#1]
429	rs1553460	Chr4:17804959	-	rs17145249	Chr7:21761240	DNAH11 [intron]	0.2882			DNAH11 [#324, 2.0186e-01]
430	rs1553460	Chr4:17804959	-	rs12497428	Chr3:107007179	CBLB [intron]	0.288193			CBLB [#6, 2.4043e-04]
431	rs1553460	Chr4:17804959	-	rs17160000	Chr11:87146080	-	0.288188
432	rs1553460	Chr4:17804959	-	rs11030292	Chr11:28338175	-	0.288156
433	rs1553460	Chr4:17804959	-	rs427679	Chr12:27518314	C12orf70 [intron]	0.288121			C12orf70 [#231, 8.8708e-02]
434	rs1553460	Chr4:17804959	-	rs9394723	Chr6:40811922	-	0.288121
435	rs1553460	Chr4:17804959	-	rs17135958	Chr6:2843623	SERPINB9 [intron]	0.288117			SERPINB9 [#85, 2.1126e-02]
436	rs1553460	Chr4:17804959	-	rs11855547	Chr15:87096731	-	0.288103
437	rs1553460	Chr4:17804959	-	rs11025860	Chr11:20964116	NELL1 [intron]	0.288103		NELL1 [#4]
438	rs1553460	Chr4:17804959	-	rs688933	Chr9:72862979	TRPM3 [intron]	0.288102			TRPM3 [#213, 8.1307e-02]
439	rs1553460	Chr4:17804959	-	rs11222354	Chr11:130233892	-	0.28808
440	rs1553460	Chr4:17804959	-	rs17056337	Chr6:129072713	-	0.288053
441	rs1553460	Chr4:17804959	-	rs10502277	Chr11:123390191	OR10G4 [near-gene-5]	0.288052			OR10G4 [#154, 4.8080e-02]
442	rs1553460	Chr4:17804959	-	rs17437560	Chr3:153663019	MBNL1 [utr-3]	0.288036			MBNL1 [#178, 6.0508e-02]
443	rs1553460	Chr4:17804959	-	rs12069004	Chr1:206768288	-	0.288032
444	rs1553460	Chr4:17804959	-	rs41444045	Chr10:102735496	C10orf2 [near-gene-5]	0.287995			C10orf2 [#132, 3.7782e-02]
445	rs1553460	Chr4:17804959	-	rs7184628	Chr16:76994109	WWOX [intron]	0.287975			WWOX [#23, 3.6551e-03]
446	rs1553460	Chr4:17804959	-	rs2445940	Chr8:24843114	-	0.287968
447	rs1553460	Chr4:17804959	-	rs9474576	Chr6:53481064	GCLC [intron]	0.287964			GCLC [#13, 9.8642e-04]
448	rs1553460	Chr4:17804959	-	rs6040409	Chr20:11111049	-	0.287963
449	rs1553460	Chr4:17804959	-	rs10899930	Chr10:43693864	-	0.287957
450	rs1553460	Chr4:17804959	-	rs3117941	Chr13:21420118	-	0.287954
451	rs1553460	Chr4:17804959	-	rs11989343	Chr8:118112238	-	0.287953
452	rs1553460	Chr4:17804959	-	rs7863159	Chr9:115376395	RGS3 [intron]	0.287946			RGS3 [#180, 6.0660e-02]
453	rs1553460	Chr4:17804959	-	rs975985	Chr15:32927110	LOC100132824 [near-gene-3_10k]	0.287939			LOC100132824 [#30, 7.9547e-03]
454	rs1553460	Chr4:17804959	-	rs12207463	Chr6:89264237	-	0.287919
455	rs1553460	Chr4:17804959	-	rs7199342	Chr16:1655455	CRAMP1L [intron]	0.287918			CRAMP1L [#279, 1.2185e-01]
456	rs1553460	Chr4:17804959	-	rs17057399	Chr5:159427130	TTC1 [near-gene-3_10k]	0.287917			TTC1 [#326, 2.0658e-01]
457	rs1553460	Chr4:17804959	-	rs881670	Chr7:138419433	ZC3HAV1 [intron]	0.287912			ZC3HAV1 [#119, 3.2675e-02]
458	rs1553460	Chr4:17804959	-	rs12635765	Chr3:104964705	-	0.287901
459	rs1553460	Chr4:17804959	-	rs12321267	Chr12:45479008	SLC38A4 [intron]	0.2879			SLC38A4 [#201, 7.4716e-02]
460	rs1553460	Chr4:17804959	-	rs17141842	Chr11:80656128	-	0.287883
461	rs1553460	Chr4:17804959	-	rs17614825	Chr11:92137045	FAT3 [intron]	0.287881			FAT3 [#292, 1.3570e-01]
462	rs1553460	Chr4:17804959	-	rs17013443	Chr2:126704491	-	0.287868
463	rs1553460	Chr4:17804959	-	rs4356518	Chr17:68144889	SLC39A11 [near-gene-3_10k]	0.287863			SLC39A11 [#278, 1.2180e-01]
464	rs1553460	Chr4:17804959	-	rs7007663	Chr8:122185355	LOC100133147 [near-gene-3_10k]	0.287857			LOC100133147 [#32, 7.9547e-03]
465	rs1553460	Chr4:17804959	-	rs16919942	Chr11:93480063	HEPHL1 [intron]	0.28785			HEPHL1 [#83, 1.9082e-02]
466	rs1553460	Chr4:17804959	-	rs11238765	Chr10:43695918	-	0.287841
467	rs1553460	Chr4:17804959	-	rs2935720	Chr10:123415294	-	0.287841
468	rs1553460	Chr4:17804959	-	rs10933678	Chr3:196044023	-	0.287841
469	rs1553460	Chr4:17804959	-	rs11184263	Chr1:105036814	-	0.28784
470	rs1553460	Chr4:17804959	-	rs2960803	Chr15:57931838	-	0.287828
471	rs1553460	Chr4:17804959	-	rs6020934	Chr20:49102063	-	0.287827
472	rs1553460	Chr4:17804959	-	rs12440254	Chr15:24825644	GABRG3 [intron]	0.287826			GABRG3 [#87, 2.1478e-02]
473	rs1553460	Chr4:17804959	-	rs6802753	Chr3:142628163	ZBTB38 [intron]	0.287824		ZBTB38 [#1]
474	rs1553460	Chr4:17804959	-	rs6093338	Chr20:38469951	-	0.287806
475	rs1553460	Chr4:17804959	-	rs9926019	Chr16:72307496	-	0.287799
476	rs1553460	Chr4:17804959	-	rs12416668	Chr10:83645028	NRG3 [intron]	0.287781			NRG3 [#145, 4.2919e-02]
477	rs1553460	Chr4:17804959	-	rs10053126	Chr5:16593742	FAM134B [intron]	0.287772			FAM134B [#133, 3.7960e-02]
478	rs1553460	Chr4:17804959	-	rs3794232	Chr12:104139979	APPL2 [intron]	0.287764			APPL2 [#116, 3.1593e-02]
479	rs1553460	Chr4:17804959	-	rs7774975	Chr6:14647355	-	0.287761
480	rs1553460	Chr4:17804959	-	rs7235529	Chr18:7359572	-	0.287759
481	rs1553460	Chr4:17804959	-	rs4266930	Chr1:81624717	-	0.287756
482	rs1553460	Chr4:17804959	-	rs1496969	Chr6:99828329	C6orf168 [near-gene-3_10k]	0.287755
483	rs1553460	Chr4:17804959	-	rs7637085	Chr3:72801997	-	0.287722
484	rs1553460	Chr4:17804959	-	rs16912476	Chr9:28084175	LINGO2 [intron]	0.287718			LINGO2 [#66, 1.2336e-02]
485	rs1553460	Chr4:17804959	-	rs17148925	Chr9:134183767	SETX [intron]	0.287711			SETX [#82, 1.8929e-02]
486	rs1553460	Chr4:17804959	-	rs1554903	Chr2:26663110	CIB4 [intron]	0.287707			CIB4 [#184, 6.4349e-02]
487	rs1553460	Chr4:17804959	-	rs10511220	Chr3:104964153	-	0.287704
488	rs1553460	Chr4:17804959	-	rs7722972	Chr5:68367857	-	0.2877
489	rs9759759	Chr4:101792711	-	rs4471699	Chr16:30227808	-	0.287687
490	rs1553460	Chr4:17804959	-	rs10944385	Chr6:89245413	-	0.287672
491	rs1553460	Chr4:17804959	-	rs11213434	Chr11:109862633	-	0.287668
492	rs1553460	Chr4:17804959	-	rs4697976	Chr4:9819488	-	0.287664
493	rs1553460	Chr4:17804959	-	rs7793482	Chr7:141858913	TRBV7-6 [near-gene-5_10k]	0.287659			TRBV7-6 [#144, 4.2146e-02]
494	rs1553460	Chr4:17804959	-	rs7488014	Chr12:104181657	-	0.287659
495	rs1553460	Chr4:17804959	-	rs17492441	Chr1:107130796	-	0.287656
496	rs1553460	Chr4:17804959	-	rs364734	Chr6:74366122	SLC17A5 [intron]	0.287648			SLC17A5 [#214, 8.1311e-02]
497	rs1553460	Chr4:17804959	-	rs7592764	Chr2:240113104	-	0.287643
498	rs1553460	Chr4:17804959	-	rs4236661	Chr7:135487057	-	0.287628
499	rs1553460	Chr4:17804959	-	rs6489963	Chr12:113543744	-	0.287626
500	rs1553460	Chr4:17804959	-	rs16966737	Chr19:37303125	-	0.287603
501	rs1553460	Chr4:17804959	-	rs2838290	Chr21:43609067	FLJ41733 [near-gene-3_10k]	0.287585			FLJ41733 [#140, 4.0671e-02]
502	rs1553460	Chr4:17804959	-	rs11713975	Chr3:150681281	TM4SF4 [intron]	0.287582			TM4SF4 [#69, 1.3468e-02]
503	rs1553460	Chr4:17804959	-	rs17023226	Chr3:29324074	RBMS3 [intron]	0.287576	RBMS3 (rs9821929)		RBMS3 [#183, 6.2893e-02]
504	rs1553460	Chr4:17804959	-	rs2737368	Chr8:31167137	-	0.287572
505	rs1553460	Chr4:17804959	-	rs1035086	Chr7:20050081	-	0.287556
506	rs1553460	Chr4:17804959	-	rs4141953	Chr6:145464155	-	0.287551
507	rs1553460	Chr4:17804959	-	rs2069837	Chr7:22734552	IL6 [intron]	0.28755		IL6 [#9]
508	rs1553460	Chr4:17804959	-	rs9308019	Chr4:162093375	-	0.287534
509	rs1553460	Chr4:17804959	-	rs7227539	Chr18:2367088	-	0.287524
510	rs1553460	Chr4:17804959	-	rs4296400	Chr2:170918937	MYO3B [intron]	0.287522			MYO3B [#244, 9.6913e-02]
511	rs1553460	Chr4:17804959	-	rs10733366	Chr9:19815411	-	0.287516
512	rs1553460	Chr4:17804959	-	rs10489075	Chr4:9881191	-	0.287512
513	rs1553460	Chr4:17804959	-	rs9572719	Chr13:70803518	-	0.287511
514	rs1553460	Chr4:17804959	-	rs1018022	Chr11:25763400	-	0.2875
515	rs1553460	Chr4:17804959	-	rs1741895	Chr6:74372828	SLC17A5 [intron]	0.287499			SLC17A5 [#214, 8.1311e-02]
516	rs1553460	Chr4:17804959	-	rs17802749	Chr6:85825810	-	0.287495
517	rs1553460	Chr4:17804959	-	rs9635020	Chr13:78191699	-	0.287493
518	rs1553460	Chr4:17804959	-	rs9306430	Chr22:25646435	-	0.287487
519	rs1553460	Chr4:17804959	-	rs7170952	Chr15:97567968	TTC23 [intron]	0.287477			TTC23 [#307, 1.5392e-01]
520	rs1553460	Chr4:17804959	-	rs744885	Chr8:140855647	NIBP [intron]	0.287471
521	rs1553460	Chr4:17804959	-	rs6134154	Chr20:11114172	-	0.287461
522	rs2882093	Chr4:45026270	-	rs1553460	Chr4:17804959	-	0.287455
523	rs1553460	Chr4:17804959	-	rs12475887	Chr2:113566457	-	0.287434
524	rs1553460	Chr4:17804959	-	rs10246606	Chr7:90664063	PFTK1 [intron]	0.287407	PFTK1 (rs3779585)
525	rs1553460	Chr4:17804959	-	rs8110968	Chr19:4757843	TICAM1 [near-gene-3_10k]	0.287397			TICAM1 [#4, 1.6967e-05]
526	rs1553460	Chr4:17804959	-	rs13126688	Chr4:9906962	-	0.287395
527	rs1553460	Chr4:17804959	-	rs16893563	Chr8:140129217	-	0.287384
528	rs1553460	Chr4:17804959	-	rs7824500	Chr8:105717056	-	0.287381
529	rs1553460	Chr4:17804959	-	rs8051395	Chr16:76997097	WWOX [intron]	0.287375			WWOX [#23, 3.6551e-03]
530	rs1553460	Chr4:17804959	-	rs6793201	Chr3:65827368	MAGI1 [intron]	0.287374			MAGI1 [#148, 4.3578e-02]
531	rs1553460	Chr4:17804959	-	rs17079143	Chr18:64251503	-	0.287362
532	rs1553460	Chr4:17804959	-	rs1409373	Chr13:30749059	B3GALTL [intron]	0.287357			B3GALTL [#212, 8.1041e-02]
533	rs1553460	Chr4:17804959	-	rs2045412	Chr8:103332724	UBR5 [near-gene-3_10k]	0.287345			UBR5 [#179, 6.0550e-02]
534	rs1553460	Chr4:17804959	-	rs10157635	Chr1:91960481	TGFBR3 [intron]	0.287341			TGFBR3 [#5, 2.3716e-05]
535	rs1553460	Chr4:17804959	-	rs3757108	Chr6:74421899	SLC17A5 [near-gene-5_10k]	0.287331			SLC17A5 [#214, 8.1311e-02]
536	rs7665212	Chr4:101792259	-	rs4471699	Chr16:30227808	-	0.287325
537	rs1553460	Chr4:17804959	-	rs6578167	Chr8:142450474	GPR20 [near-gene-5_10k]	0.287323			GPR20 [#211, 7.9379e-02]
538	rs1553460	Chr4:17804959	-	rs11737192	Chr4:151295974	DCLK2 [intron]	0.287319			DCLK2 [#276, 1.1983e-01]
539	rs1553460	Chr4:17804959	-	rs7317685	Chr13:47613754	RP11-90M2.3 [near-gene-5_10k]	0.287291
540	rs1553460	Chr4:17804959	-	rs17070216	Chr13:78223739	-	0.287287
541	rs1553460	Chr4:17804959	-	rs476838	Chr6:74374563	SLC17A5 [intron]	0.287287			SLC17A5 [#214, 8.1311e-02]
542	rs1553460	Chr4:17804959	-	rs3927678	Chr9:16885146	-	0.287284
543	rs1553460	Chr4:17804959	-	rs527606	Chr6:74402893	SLC17A5 [intron]	0.287278			SLC17A5 [#214, 8.1311e-02]
544	rs1553460	Chr4:17804959	-	rs12514103	Chr5:159420943	TTC1 [utr-5]	0.287276			TTC1 [#326, 2.0658e-01]
545	rs1553460	Chr4:17804959	-	rs12409315	Chr1:3219118	PRDM16 [intron]	0.287271			PRDM16 [#97, 2.6354e-02]
546	rs1553460	Chr4:17804959	-	rs17106988	Chr1:52272527	TXNDC12 [intron]	0.287265			TXNDC12 [#309, 1.5767e-01]
547	rs1553460	Chr4:17804959	-	rs10926464	Chr1:239579334	RGS7 [intron]	0.28726			RGS7 [#227, 8.6171e-02]
548	rs3796767	Chr4:55232404	KIT [intron]	rs1553460	Chr4:17804959	-	0.287247			KIT [#1, 5.0159e-07]
549	rs1553460	Chr4:17804959	-	rs7183559	Chr15:91855396	-	0.287246
550	rs1553460	Chr4:17804959	-	rs375687	Chr12:27522964	C12orf70 [intron]	0.287241			C12orf70 [#231, 8.8708e-02]
551	rs1553460	Chr4:17804959	-	rs11980453	Chr7:31404897	-	0.28722
552	rs1553460	Chr4:17804959	-	rs2919387	Chr8:32674740	NRG1 [intron]	0.287218			NRG1 [#9, 3.6205e-04]
553	rs14115	Chr22:28493526	UCRC [missense]	rs4471699	Chr16:30227808	-	0.287196
554	rs1553460	Chr4:17804959	-	rs473078	Chr6:74374986	SLC17A5 [intron]	0.287192			SLC17A5 [#214, 8.1311e-02]
555	rs1553460	Chr4:17804959	-	rs17742310	Chr6:37655536	-	0.287187
556	rs1553460	Chr4:17804959	-	rs7522388	Chr1:108853878	LOC642818 [near-gene-3_10k]	0.287184
557	rs1553460	Chr4:17804959	-	rs6445511	Chr3:65827637	MAGI1 [intron]	0.287181			MAGI1 [#148, 4.3578e-02]
558	rs1553460	Chr4:17804959	-	rs881669	Chr7:138419523	ZC3HAV1 [intron]	0.287165			ZC3HAV1 [#119, 3.2675e-02]
559	rs1553460	Chr4:17804959	-	rs236292	Chr1:93893152	BCAR3 [intron]	0.287142			BCAR3 [#173, 5.8581e-02]
560	rs1553460	Chr4:17804959	-	rs7332554	Chr13:38703358	-	0.287139
561	rs1553460	Chr4:17804959	-	rs7791411	Chr7:80470208	-	0.287134
562	rs1553460	Chr4:17804959	-	rs284337	Chr19:38885610	CHST8 [intron]	0.287131			CHST8 [#246, 9.7665e-02]
563	rs1553460	Chr4:17804959	-	rs2215692	Chr4:9801113	LOC100129344 [near-gene-3_10k]	0.287115			LOC100129344 [#33, 7.9547e-03]
564	rs1553460	Chr4:17804959	-	rs4698013	Chr4:9894479	-	0.287108
565	rs1553460	Chr4:17804959	-	rs11002003	Chr10:78498167	KCNMA1 [intron]	0.287097			KCNMA1 [#49, 8.3729e-03]
566	rs1553460	Chr4:17804959	-	rs17700479	Chr20:685859	C20orf54 [near-gene-3_10k]	0.287089			C20orf54 [#124, 3.4951e-02]
567	rs1553460	Chr4:17804959	-	rs41320253	Chr3:56942122	LOC100128209 [near-gene-5_10k]	0.287087
568	rs1553460	Chr4:17804959	-	rs1513876	Chr2:177270552	LOC375295 [near-gene-5_10k]	0.287085			LOC375295 [#51, 8.7512e-03]
569	rs1553460	Chr4:17804959	-	rs4621357	Chr3:65828746	MAGI1 [intron]	0.287083			MAGI1 [#148, 4.3578e-02]
570	rs1553460	Chr4:17804959	-	rs2293300	Chr3:41276538	ULK4 [intron]	0.287083			ULK4 [#328, 2.1169e-01]
571	rs1553460	Chr4:17804959	-	rs17304420	Chr4:156275110	-	0.287075
572	rs1553460	Chr4:17804959	-	rs1333769	Chr9:20168811	-	0.287068
573	rs1553460	Chr4:17804959	-	rs12789455	Chr11:36389195	FLJ14213 [intron]	0.287067
574	rs16938644	Chr8:74487701	LOC100128126 [near-gene-5_10k]	rs4471699	Chr16:30227808	-	0.287065			LOC100128126 [#48, 8.2972e-03]
575	rs1553460	Chr4:17804959	-	rs7637903	Chr3:105195457	-	0.287056
576	rs1553460	Chr4:17804959	-	rs17710558	Chr8:10312237	MSRA [intron]	0.287053			MSRA [#161, 5.1150e-02]
577	rs1553460	Chr4:17804959	-	rs2521678	Chr16:26821450	-	0.287052
578	rs1553460	Chr4:17804959	-	rs10852532	Chr16:53328316	-	0.287045
579	rs1553460	Chr4:17804959	-	rs10891124	Chr11:109862212	-	0.287042
580	rs1553460	Chr4:17804959	-	rs17044634	Chr12:76886709	NAV3 [intron]	0.287041			NAV3 [#209, 7.8246e-02]
581	rs1553460	Chr4:17804959	-	rs2863174	Chr11:45220853	SYT13 [utr-3]	0.287038			SYT13 [#259, 1.0635e-01]
582	rs1553460	Chr4:17804959	-	rs2578051	Chr10:65424203	-	0.287035
583	rs1553460	Chr4:17804959	-	rs2362248	Chr3:159427678	RSRC1 [intron]	0.28702			RSRC1 [#240, 9.3308e-02]
584	rs1553460	Chr4:17804959	-	rs12286616	Chr11:70887601	NADSYN1 [intron]	0.287019			NADSYN1 [#235, 9.1559e-02]
585	rs1553460	Chr4:17804959	-	rs7498116	Chr15:32715778	-	0.287012
586	rs1553460	Chr4:17804959	-	rs7657948	Chr4:151504432	LRBA [intron]	0.287006			LRBA [#130, 3.7687e-02]
587	rs1553460	Chr4:17804959	-	rs8008440	Chr14:20226288	ANG [near-gene-5]	0.286997			ANG [#26, 3.9387e-03]
588	rs1553460	Chr4:17804959	-	rs16828996	Chr3:159651279	RSRC1 [intron]	0.286996			RSRC1 [#240, 9.3308e-02]
589	rs1553460	Chr4:17804959	-	rs9405925	Chr6:6377363	-	0.286996
590	rs1553460	Chr4:17804959	-	rs2397	Chr7:971049	COX19 [utr-3]	0.286993			COX19 [#271, 1.1408e-01]
591	rs1553460	Chr4:17804959	-	rs7641174	Chr3:132311980	NEK11 [intron]	0.286981			NEK11 [#283, 1.2320e-01]
592	rs1553460	Chr4:17804959	-	rs1477075	Chr16:53328979	-	0.28698
593	rs1553460	Chr4:17804959	-	rs17249930	Chr7:25420342	-	0.286973
594	rs1553460	Chr4:17804959	-	rs9532223	Chr13:31078244	-	0.286973
595	rs1978975	Chr4:36561353	-	rs1553460	Chr4:17804959	-	0.28697
596	rs1553460	Chr4:17804959	-	rs8043892	Chr16:53329617	-	0.286944
597	rs1553460	Chr4:17804959	-	rs1585815	Chr7:146762365	CNTNAP2 [intron]	0.286938			CNTNAP2 [#114, 3.1045e-02]
598	rs1553460	Chr4:17804959	-	rs2298776	Chr11:70886523	NADSYN1 [intron]	0.286927			NADSYN1 [#235, 9.1559e-02]
599	rs1553460	Chr4:17804959	-	rs2322827	Chr13:35316933	DCLK1 [intron]	0.286926			DCLK1 [#18, 1.8066e-03]
600	rs1553460	Chr4:17804959	-	rs2339516	Chr2:22558360	-	0.286911
601	rs1553460	Chr4:17804959	-	rs16826820	Chr1:162474347	-	0.286909
602	rs1553460	Chr4:17804959	-	rs541178	Chr6:74262352	MTO1 [intron]	0.286908			MTO1 [#199, 7.3384e-02]
603	rs1553460	Chr4:17804959	-	rs847568	Chr7:97520287	-	0.286893
604	rs1553460	Chr4:17804959	-	rs12785996	Chr11:87201391	-	0.286891
605	rs1553460	Chr4:17804959	-	rs11180174	Chr12:73378025	-	0.28689
606	rs1553460	Chr4:17804959	-	rs12730	Chr1:52146482	-	0.286876
607	rs1553460	Chr4:17804959	-	rs4741267	Chr9:12984972	-	0.286872
608	rs1553460	Chr4:17804959	-	rs4143851	Chr13:30752617	B3GALTL [intron]	0.286861			B3GALTL [#212, 8.1041e-02]
609	rs1553460	Chr4:17804959	-	rs11140693	Chr9:86428967	-	0.286858
610	rs1553460	Chr4:17804959	-	rs17669037	Chr15:23924404	-	0.286843
611	rs1553460	Chr4:17804959	-	rs11000486	Chr10:74432554	LOC729046 [near-gene-3_10k]	0.286837			LOC729046 [#36, 7.9547e-03]
612	rs1553460	Chr4:17804959	-	rs1448219	Chr2:46261432	PRKCE [intron]	0.286834			PRKCE [#11, 6.6926e-04]
613	rs1553460	Chr4:17804959	-	rs41370448	Chr12:93055875	LOC441644 [near-gene-5_10k]	0.286822			LOC441644 [#44, 7.9547e-03]
614	rs1553460	Chr4:17804959	-	rs4595229	Chr9:127919755	-	0.286819
615	rs1553460	Chr4:17804959	-	rs12787519	Chr11:87138312	-	0.286798
616	rs1553460	Chr4:17804959	-	rs17042405	Chr3:5403775	-	0.286798
617	rs1553460	Chr4:17804959	-	rs10500727	Chr11:10509900	RNF141 [intron]	0.286797			RNF141 [#294, 1.3700e-01]
618	rs1553460	Chr4:17804959	-	rs12055014	Chr5:103041743	-	0.286786
619	rs1553460	Chr4:17804959	-	rs9534966	Chr13:47609679	RP11-90M2.3 [near-gene-5_10k]	0.286784
620	rs1553460	Chr4:17804959	-	rs1029181	Chr6:141790162	-	0.286778
621	rs1553460	Chr4:17804959	-	rs972386	Chr9:72911936	TRPM3 [intron]	0.286777			TRPM3 [#213, 8.1307e-02]
622	rs1553460	Chr4:17804959	-	rs17037700	Chr2:48950558	-	0.286772
623	rs1553460	Chr4:17804959	-	rs1412765	Chr9:82728643	-	0.286769
624	rs1553460	Chr4:17804959	-	rs9532479	Chr13:31233880	RXFP2 [coding-synon]	0.286757			RXFP2 [#182, 6.2216e-02]
625	rs1553460	Chr4:17804959	-	rs2333417	Chr14:28075178	-	0.286753
626	rs1553460	Chr4:17804959	-	rs10766379	Chr11:2782775	KCNQ1 [intron]	0.286743			KCNQ1 [#59, 1.0036e-02]
627	rs1553460	Chr4:17804959	-	rs2497136	Chr6:84853288	C6orf117 [intron]	0.286741
628	rs1553460	Chr4:17804959	-	rs1410116	Chr13:47583917	-	0.286737
629	rs1553460	Chr4:17804959	-	rs7829733	Chr8:9729131	-	0.28673
630	rs1553460	Chr4:17804959	-	rs1638736	Chr7:65729743	KCTD7 [near-gene-5]	0.286729			KCTD7 [#194, 6.9214e-02]
631	rs1553460	Chr4:17804959	-	rs2192100	Chr4:9867471	-	0.286729
632	rs1553460	Chr4:17804959	-	rs1822295	Chr11:10189732	SBF2 [intron]	0.286712			SBF2 [#177, 6.0153e-02]
633	rs1553460	Chr4:17804959	-	rs9394726	Chr6:40818357	-	0.286696
634	rs1553460	Chr4:17804959	-	rs9458550	Chr6:158147268	-	0.286693
635	rs1553460	Chr4:17804959	-	rs10510918	Chr3:64895068	-	0.28669
636	rs1553460	Chr4:17804959	-	rs1173454	Chr5:157514666	-	0.28669
637	rs1553460	Chr4:17804959	-	rs10844605	Chr12:33474658	SYT10 [intron]	0.286689			SYT10 [#318, 1.8828e-01]
638	rs1553460	Chr4:17804959	-	rs1389271	Chr3:132267796	NEK11 [intron]	0.286684			NEK11 [#283, 1.2320e-01]
639	rs1553460	Chr4:17804959	-	rs10499306	Chr6:155038542	-	0.286683
640	rs1553460	Chr4:17804959	-	rs4823563	Chr22:45327925	-	0.286682
641	rs1553460	Chr4:17804959	-	rs9370752	Chr6:14666899	-	0.286682
642	rs1553460	Chr4:17804959	-	rs837870	Chr2:129810673	-	0.286681
643	rs1553460	Chr4:17804959	-	rs535902	Chr6:74248266	MTO1 [intron]	0.286674			MTO1 [#199, 7.3384e-02]
644	rs1553460	Chr4:17804959	-	rs7223597	Chr17:72159344	ST6GALNAC1 [near-gene-5_10k]	0.286671			ST6GALNAC1 [#281, 1.2242e-01]
645	rs1553460	Chr4:17804959	-	rs10815759	Chr9:8092543	-	0.286671
646	rs1553460	Chr4:17804959	-	rs17232911	Chr11:20978517	NELL1 [intron]	0.286668		NELL1 [#4]
647	rs1553460	Chr4:17804959	-	rs10967775	Chr9:2720988	KCNV2 [near-gene-3_10k]	0.286664			KCNV2 [#225, 8.5581e-02]
648	rs1553460	Chr4:17804959	-	rs12433082	Chr14:49051281	-	0.286661
649	rs1553460	Chr4:17804959	-	rs2831138	Chr21:28021938	-	0.286651
650	rs1553460	Chr4:17804959	-	rs11788284	Chr9:110808549	CTNNAL1 [intron]	0.28665			CTNNAL1 [#255, 1.0343e-01]
651	rs1553460	Chr4:17804959	-	rs200200	Chr6:5388639	FARS2 [intron]	0.286631			FARS2 [#207, 7.7592e-02]
652	rs1553460	Chr4:17804959	-	rs4941301	Chr18:60531125	-	0.286631
653	rs1553460	Chr4:17804959	-	rs9683900	Chr4:165835933	-	0.286624
654	rs1553460	Chr4:17804959	-	rs2005859	Chr4:9857370	RAF1P1 [near-gene-3_10k]	0.286621			RAF1P1 [#39, 7.9547e-03]
655	rs1553460	Chr4:17804959	-	rs1948425	Chr12:45065148	-	0.286611
656	rs1553460	Chr4:17804959	-	rs16915836	Chr8:94368188	-	0.286604
657	rs1553460	Chr4:17804959	-	rs6540026	Chr16:85865758	-	0.286598
658	rs1553460	Chr4:17804959	-	rs4859271	Chr3:184259304	MCCC1 [intron]	0.286595			MCCC1 [#167, 5.4590e-02]
659	rs1553460	Chr4:17804959	-	rs16871500	Chr8:105579502	LRP12 [intron]	0.286592			LRP12 [#89, 2.3012e-02]
660	rs1553460	Chr4:17804959	-	rs294847	Chr9:10174481	PTPRD [intron]	0.286582		PTPRD [#1]
661	rs1553460	Chr4:17804959	-	rs17716261	Chr20:1094048	PSMF1 [utr-3]	0.286575			PSMF1 [#141, 4.0816e-02]
662	rs1553460	Chr4:17804959	-	rs738568	Chr22:26224740	-	0.286575
663	rs1553460	Chr4:17804959	-	rs8060238	Chr16:53329672	-	0.286572
664	rs1553460	Chr4:17804959	-	rs4574216	Chr3:150642446	-	0.286553
665	rs1553460	Chr4:17804959	-	rs1691463	Chr3:84997057	-	0.286545
666	rs1553460	Chr4:17804959	-	rs826660	Chr7:146730160	CNTNAP2 [intron]	0.286532			CNTNAP2 [#114, 3.1045e-02]
667	rs1553460	Chr4:17804959	-	rs4023	Chr4:164283640	NAF1 [intron]	0.28653			NAF1 [#243, 9.5978e-02]
668	rs1553460	Chr4:17804959	-	rs2175476	Chr4:184452826	WWC2 [intron]	0.286527			WWC2 [#308, 1.5474e-01]
669	rs1553460	Chr4:17804959	-	rs12704976	Chr7:97681915	BHLHB8 [near-gene-3_10k]	0.286526
670	rs1553460	Chr4:17804959	-	rs34148924	Chr16:1675672	HN1L [intron]	0.286525			HN1L [#109, 2.9787e-02]
671	rs1553460	Chr4:17804959	-	rs1018023	Chr11:25763374	-	0.286511
672	rs1553460	Chr4:17804959	-	rs17805605	Chr2:57413311	-	0.286509
673	rs1553460	Chr4:17804959	-	rs1484456	Chr2:126694604	-	0.286504
674	rs1553460	Chr4:17804959	-	rs17131541	Chr1:91964397	TGFBR3 [intron]	0.286503			TGFBR3 [#5, 2.3716e-05]
675	rs1553460	Chr4:17804959	-	rs7304401	Chr12:76067950	-	0.286501
676	rs1553460	Chr4:17804959	-	rs41423246	Chr15:83960696	AKAP13 [intron]	0.286496			AKAP13 [#129, 3.7683e-02]
677	rs1553460	Chr4:17804959	-	rs16975913	Chr16:26422573	-	0.286493
678	rs1553460	Chr4:17804959	-	rs2666519	Chr10:65417857	-	0.286491
679	rs1553460	Chr4:17804959	-	rs4884106	Chr13:78211808	-	0.286489
680	rs1553460	Chr4:17804959	-	rs7460090	Chr8:57356717	-	0.286483
681	rs1553460	Chr4:17804959	-	rs9838277	Chr3:41278091	ULK4 [intron]	0.28648			ULK4 [#328, 2.1169e-01]
682	rs1553460	Chr4:17804959	-	rs17156814	Chr7:28536096	CREB5 [intron]	0.286476			CREB5 [#108, 2.9231e-02]
683	rs1553460	Chr4:17804959	-	rs10047208	Chr1:74345351	LRRC44 [intron]	0.286475
684	rs1553460	Chr4:17804959	-	rs7921993	Chr10:3973598	LOC727894 [near-gene-3_10k]	0.286473
685	rs1553460	Chr4:17804959	-	rs10995865	Chr10:52584904	PRKG1 [intron]	0.286466			PRKG1 [#122, 3.3841e-02]
686	rs1553460	Chr4:17804959	-	rs1870923	Chr16:79987335	-	0.286465
687	rs1553460	Chr4:17804959	-	rs11046765	Chr12:23090432	-	0.286464
688	rs1553460	Chr4:17804959	-	rs7944136	Chr11:10618527	MRVI1 [intron]	0.286455			MRVI1 [#329, 2.2742e-01]
689	rs1553460	Chr4:17804959	-	rs16915276	Chr12:18961126	-	0.286443
690	rs1553460	Chr4:17804959	-	rs17793957	Chr3:13624921	FBLN2 [intron]	0.286431			FBLN2 [#110, 3.0064e-02]
691	rs1553460	Chr4:17804959	-	rs9481933	Chr6:119857939	-	0.286424
692	rs1553460	Chr4:17804959	-	rs16889344	Chr6:37053114	MTCH1 [intron]	0.286423			MTCH1 [#62, 1.1565e-02]
693	rs1553460	Chr4:17804959	-	rs41488649	Chr6:140185551	LOC100132735 [intron]	0.286418			LOC100132735 [#46, 8.2972e-03]
694	rs1553460	Chr4:17804959	-	rs202055	Chr6:13353596	PHACTR1 [intron]	0.286407			PHACTR1 [#158, 4.9408e-02]
695	rs1553460	Chr4:17804959	-	rs17067033	Chr13:45160963	AKR1B1P4 [near-gene-5_10k]	0.286397			AKR1B1P4 [#107, 2.8982e-02]
696	rs1553460	Chr4:17804959	-	rs17016225	Chr2:35224355	-	0.286395
697	rs1553460	Chr4:17804959	-	rs9318580	Chr13:78230056	-	0.286392
698	rs1553460	Chr4:17804959	-	rs17205132	Chr6:2217970	-	0.286389
699	rs1553460	Chr4:17804959	-	rs9968204	Chr3:25938544	-	0.286387
700	rs1553460	Chr4:17804959	-	rs616749	Chr20:3590646	GFRA4 [intron]	0.286377			GFRA4 [#189, 6.7271e-02]
701	rs1553460	Chr4:17804959	-	rs389242	Chr10:132079235	-	0.286371
702	rs1553460	Chr4:17804959	-	rs7869435	Chr9:134204805	SETX [intron]	0.286368			SETX [#82, 1.8929e-02]
703	rs1553460	Chr4:17804959	-	rs847572	Chr7:97519983	-	0.286362
704	rs1553460	Chr4:17804959	-	rs130834	Chr22:47193975	-	0.286359
705	rs1553460	Chr4:17804959	-	rs11237969	Chr11:79077255	-	0.286357
706	rs1553460	Chr4:17804959	-	rs267736	Chr1:149212231	LASS2 [intron]	0.286353
707	rs1553460	Chr4:17804959	-	rs12254584	Chr10:28491255	MPP7 [intron]	0.286333			MPP7 [#233, 8.9923e-02]
708	rs10003585	Chr4:122792301	-	rs1553460	Chr4:17804959	-	0.286325
709	rs1553460	Chr4:17804959	-	rs2192097	Chr4:9875853	RAF1P1 [near-gene-5_10k]	0.28632			RAF1P1 [#39, 7.9547e-03]
710	rs1553460	Chr4:17804959	-	rs1812406	Chr12:52379381	-	0.286319
711	rs1553460	Chr4:17804959	-	rs17638834	Chr1:209771867	-	0.286305
712	rs1553460	Chr4:17804959	-	rs4789934	Chr17:74423131	TIMP2 [intron]	0.2863		TIMP2 [#2]
713	rs1553460	Chr4:17804959	-	rs10817479	Chr9:115125244	WDR31 [utr-5]	0.286298			WDR31 [#325, 2.0517e-01]
714	rs1553460	Chr4:17804959	-	rs2725611	Chr15:51944450	-	0.286286
715	rs1553460	Chr4:17804959	-	rs2578049	Chr10:65422711	-	0.286274
716	rs1553460	Chr4:17804959	-	rs17171696	Chr7:40365718	C7orf10 [intron]	0.286272			C7orf10 [#302, 1.4680e-01]
717	rs1553460	Chr4:17804959	-	rs16979233	Chr20:18404379	POLR3F [intron]	0.286265			POLR3F [#219, 8.2801e-02]
718	rs1553460	Chr4:17804959	-	rs6685064	Chr1:1201155	UBE2J2 [near-gene-5_10k]	0.286263			UBE2J2 [#304, 1.4782e-01]
719	rs1553460	Chr4:17804959	-	rs12253630	Chr10:74438930	P4HA1 [intron]	0.28626			P4HA1 [#71, 1.3971e-02]
720	rs1553460	Chr4:17804959	-	rs6482799	Chr10:132166008	-	0.286256
721	rs1553460	Chr4:17804959	-	rs338518	Chr15:84016198	AKAP13 [intron]	0.286251			AKAP13 [#129, 3.7683e-02]
722	rs1553460	Chr4:17804959	-	rs2389198	Chr12:33479387	SYT10 [intron]	0.286248			SYT10 [#318, 1.8828e-01]
723	rs1553460	Chr4:17804959	-	rs8051263	Chr16:53331450	-	0.286239
724	rs1553460	Chr4:17804959	-	rs7304419	Chr12:93046517	-	0.286238
725	rs1553460	Chr4:17804959	-	rs7078127	Chr10:74517640	P4HA1 [intron]	0.286233			P4HA1 [#71, 1.3971e-02]
726	rs1553460	Chr4:17804959	-	rs11921840	Chr3:177031727	-	0.286225
727	rs1553460	Chr4:17804959	-	rs564038	Chr11:94715938	-	0.28622
728	rs1553460	Chr4:17804959	-	rs7136585	Chr12:60536257	FAM19A2 [intron]	0.286217			FAM19A2 [#197, 7.2030e-02]
729	rs1553460	Chr4:17804959	-	rs9831248	Chr3:41524937	ULK4 [intron]	0.286214			ULK4 [#328, 2.1169e-01]
730	rs1553460	Chr4:17804959	-	rs4697740	Chr4:9893663	-	0.286214
731	rs1553460	Chr4:17804959	-	rs6683989	Chr1:101989769	-	0.286208
732	rs1553460	Chr4:17804959	-	rs7083730	Chr10:74560455	NUDT13 [intron]	0.286207			NUDT13 [#314, 1.7893e-01]
733	rs1553460	Chr4:17804959	-	rs2293301	Chr3:41276512	ULK4 [intron]	0.286206			ULK4 [#328, 2.1169e-01]
734	rs1553460	Chr4:17804959	-	rs1860909	Chr4:9888655	-	0.286197
735	rs1553460	Chr4:17804959	-	rs17013397	Chr2:126664247	-	0.286195
736	rs1553460	Chr4:17804959	-	rs17754188	Chr6:140182124	LOC100132735 [intron]	0.286193			LOC100132735 [#46, 8.2972e-03]
737	rs1553460	Chr4:17804959	-	rs3105492	Chr2:114696975	-	0.286189
738	rs906600	Chr4:101815546	-	rs4471699	Chr16:30227808	-	0.286179
739	rs1553460	Chr4:17804959	-	rs673240	Chr11:125327635	LOC338667 [intron]	0.286167			LOC338667 [#202, 7.5436e-02]
740	rs1553460	Chr4:17804959	-	rs1681587	Chr14:22164685	OR6J1 [near-gene-3_10k]	0.286153			OR6J1 [#98, 2.6551e-02]
741	rs1553460	Chr4:17804959	-	rs12681911	Chr8:13861167	-	0.286151
742	rs1553460	Chr4:17804959	-	rs17364143	Chr1:52518268	ZFYVE9 [intron]	0.286149			ZFYVE9 [#250, 1.0040e-01]
743	rs1553460	Chr4:17804959	-	rs11082678	Chr18:44266282	LOC100422391 [intron]	0.286134			LOC100422391 [#111, 3.0335e-02]
744	rs1553460	Chr4:17804959	-	rs10510920	Chr3:64892123	-	0.286133
745	rs1553460	Chr4:17804959	-	rs9621763	Chr22:32463402	LARGE [intron]	0.28613			LARGE [#171, 5.7721e-02]
746	rs1553460	Chr4:17804959	-	rs2832147	Chr21:29266813	ZNF294 [intron]	0.286123
747	rs1553460	Chr4:17804959	-	rs11925620	Chr3:5001898	BHLHB2 [near-gene-3]	0.286122
748	rs1553460	Chr4:17804959	-	rs2891652	Chr7:103490558	-	0.286117
749	rs9993402	Chr4:126016804	-	rs1553460	Chr4:17804959	-	0.286116
750	rs1553460	Chr4:17804959	-	rs7087305	Chr10:95150493	FER1L3 [intron]	0.286104
751	rs1553460	Chr4:17804959	-	rs6140701	Chr20:8643719	PLCB1 [intron]	0.286084			PLCB1 [#80, 1.8732e-02]
752	rs1553460	Chr4:17804959	-	rs7118863	Chr11:79078588	-	0.286083
753	rs1553460	Chr4:17804959	-	rs2470705	Chr3:107145745	-	0.286081
754	rs1553460	Chr4:17804959	-	rs17491595	Chr2:147341525	-	0.28608
755	rs1553460	Chr4:17804959	-	rs10500664	Chr11:6642134	DCHS1 [near-gene-5_10k]	0.286074			DCHS1 [#162, 5.2524e-02]
756	rs1553460	Chr4:17804959	-	rs7544147	Chr1:178434267	QSOX1 [near-gene-3]	0.28607			QSOX1 [#72, 1.5942e-02]
757	rs1553460	Chr4:17804959	-	rs4768212	Chr12:38760414	SLC2A13 [intron]	0.286058			SLC2A13 [#216, 8.2174e-02]
758	rs1553460	Chr4:17804959	-	rs932348	Chr1:173927664	TNR [intron]	0.286057			TNR [#88, 2.2760e-02]
759	rs1553460	Chr4:17804959	-	rs1866305	Chr10:65440899	-	0.286057
760	rs1553460	Chr4:17804959	-	rs4362431	Chr17:43291071	SP6 [near-gene-5_10k]	0.286054			SP6 [#102, 2.8609e-02]
761	rs1553460	Chr4:17804959	-	rs11649284	Chr16:83656752	KIAA0513 [intron]	0.286036			KIAA0513 [#249, 1.0002e-01]
762	rs1553460	Chr4:17804959	-	rs1460540	Chr10:43704903	-	0.286035
763	rs1553460	Chr4:17804959	-	rs16878282	Chr4:10741221	-	0.28602
764	rs1553460	Chr4:17804959	-	rs16910089	Chr8:140161906	-	0.286013
765	rs1553460	Chr4:17804959	-	rs2161937	Chr15:93892669	-	0.286007
766	rs1553460	Chr4:17804959	-	rs13018556	Chr2:192193004	-	0.286002
767	rs1553460	Chr4:17804959	-	rs10503391	Chr8:8692796	MFHAS1 [intron]	0.286002			MFHAS1 [#289, 1.2946e-01]
768	rs1553460	Chr4:17804959	-	rs12340670	Chr9:111008731	EPB41L4B [intron]	0.286002	EPB41L4B (rs3763640)		EPB41L4B [#242, 9.5428e-02]
769	rs1553460	Chr4:17804959	-	rs10899934	Chr10:43695686	-	0.285997
770	rs1553460	Chr4:17804959	-	rs4698012	Chr4:9894446	-	0.285996
771	rs1553460	Chr4:17804959	-	rs884031	Chr10:72774965	SLC29A3 [intron]	0.285996			SLC29A3 [#150, 4.4404e-02]
772	rs1553460	Chr4:17804959	-	rs10861342	Chr12:103982927	ALDH1L2 [intron]	0.285993			ALDH1L2 [#229, 8.7390e-02]
773	rs1553460	Chr4:17804959	-	rs2593435	Chr2:30811184	CAPN13 [intron]	0.285993			CAPN13 [#234, 9.0918e-02]
774	rs1553460	Chr4:17804959	-	rs1573833	Chr8:139868954	COL22A1 [intron]	0.285992			COL22A1 [#301, 1.4446e-01]
775	rs1553460	Chr4:17804959	-	rs7828267	Chr8:118305222	-	0.285988
776	rs1553460	Chr4:17804959	-	rs12493870	Chr3:41280179	ULK4 [intron]	0.285961			ULK4 [#328, 2.1169e-01]
777	rs1553460	Chr4:17804959	-	rs1940026	Chr11:131814583	OPCML [intron]	0.285956			OPCML [#14, 1.3154e-03]
778	rs1553460	Chr4:17804959	-	rs3012477	Chr10:17073435	CUBN [intron]	0.285955			CUBN [#65, 1.1800e-02]
779	rs1553460	Chr4:17804959	-	rs8055581	Chr16:53331586	-	0.285953
780	rs1553460	Chr4:17804959	-	rs11007352	Chr10:29330964	-	0.285932
781	rs1553460	Chr4:17804959	-	rs17169622	Chr7:34015763	BMPER [intron]	0.285931			BMPER [#157, 4.8986e-02]
782	rs1553460	Chr4:17804959	-	rs700299	Chr7:146711929	CNTNAP2 [intron]	0.285928			CNTNAP2 [#114, 3.1045e-02]
783	rs1553460	Chr4:17804959	-	rs17551014	Chr2:216938723	MARCH4 [intron]	0.285918			MARCH4 [#274, 1.1783e-01]
784	rs1553460	Chr4:17804959	-	rs9348876	Chr6:31683255	LOC100130756 [near-gene-3_10k]	0.285916
785	rs1553460	Chr4:17804959	-	rs7321962	Chr13:96727232	MBNL2 [intron]	0.28591			MBNL2 [#222, 8.3763e-02]
786	rs1553460	Chr4:17804959	-	rs16930908	Chr12:26551447	ITPR2 [intron]	0.285909			ITPR2 [#172, 5.8270e-02]
787	rs17286621	Chr9:125382898	DENND1A [intron]	rs4471699	Chr16:30227808	-	0.2859			DENND1A [#190, 6.7507e-02]
788	rs1553460	Chr4:17804959	-	rs4876544	Chr8:115055589	-	0.285884
789	rs1553460	Chr4:17804959	-	rs17158384	Chr5:100034337	-	0.285881
790	rs1553460	Chr4:17804959	-	rs252453	Chr5:142190397	ARHGAP26 [intron]	0.285879			ARHGAP26 [#253, 1.0068e-01]
791	rs1553460	Chr4:17804959	-	rs4841281	Chr8:10001056	MSRA [intron]	0.285876			MSRA [#161, 5.1150e-02]
792	rs1553460	Chr4:17804959	-	rs2275306	Chr1:230606434	SIPA1L2 [intron]	0.285871			SIPA1L2 [#193, 6.8976e-02]
793	rs1553460	Chr4:17804959	-	rs16957364	Chr17:43910744	-	0.285866
794	rs1553460	Chr4:17804959	-	rs628271	Chr19:5916388	RANBP3 [intron]	0.285865			RANBP3 [#238, 9.2334e-02]
795	rs1553460	Chr4:17804959	-	rs3852528	Chr11:2783193	KCNQ1 [intron]	0.285855			KCNQ1 [#59, 1.0036e-02]
796	rs1553460	Chr4:17804959	-	rs17233757	Chr3:26926675	-	0.285852
797	rs1553460	Chr4:17804959	-	rs6140677	Chr20:8597582	PLCB1 [intron]	0.285852			PLCB1 [#80, 1.8732e-02]
798	rs1553460	Chr4:17804959	-	rs2718874	Chr3:132357738	NEK11 [intron]	0.285852			NEK11 [#283, 1.2320e-01]
799	rs1553460	Chr4:17804959	-	rs10495320	Chr1:230601993	SIPA1L2 [intron]	0.285846			SIPA1L2 [#193, 6.8976e-02]
800	rs1553460	Chr4:17804959	-	rs1923834	Chr13:27258487	GSX1 [near-gene-5_10k]	0.285845			GSX1 [#206, 7.7580e-02]
801	rs1553460	Chr4:17804959	-	rs1889246	Chr9:20170680	-	0.285843
802	rs1553460	Chr4:17804959	-	rs1542633	Chr16:87867000	ANKRD11 [intron]	0.285838			ANKRD11 [#196, 7.1451e-02]
803	rs1553460	Chr4:17804959	-	rs2271904	Chr10:74564381	NUDT13 [near-gene-3_10k]	0.285835			NUDT13 [#314, 1.7893e-01]
804	rs1553460	Chr4:17804959	-	rs2859567	Chr16:79979091	GAN [near-gene-3_10k]	0.285833			GAN [#247, 9.8010e-02]
805	rs1553460	Chr4:17804959	-	rs17210208	Chr4:159069152	-	0.285828
806	rs1553460	Chr4:17804959	-	rs7972007	Chr12:3495125	PRMT8 [intron]	0.285821			PRMT8 [#256, 1.0371e-01]
807	rs1553460	Chr4:17804959	-	rs1109030	Chr20:18454677	SEC23B [intron]	0.285818			SEC23B [#164, 5.3282e-02]
808	rs1553460	Chr4:17804959	-	rs17709930	Chr15:51094957	-	0.285816
809	rs1553460	Chr4:17804959	-	rs17485059	Chr2:216936248	MARCH4 [intron]	0.285814			MARCH4 [#274, 1.1783e-01]
810	rs1553460	Chr4:17804959	-	rs12360285	Chr10:65442680	-	0.285813
811	rs1553460	Chr4:17804959	-	rs12137486	Chr1:101766795	-	0.28581
812	rs1553460	Chr4:17804959	-	rs6755681	Chr2:133555929	NAP5 [intron]	0.285804
813	rs1553460	Chr4:17804959	-	rs17330779	Chr7:107670935	NRCAM [intron]	0.285802			NRCAM [#10, 6.5367e-04]
814	rs1553460	Chr4:17804959	-	rs4789114	Chr17:70462522	C17orf28 [intron]	0.285802			C17orf28 [#275, 1.1982e-01]
815	rs1553460	Chr4:17804959	-	rs17151522	Chr7:25418314	-	0.285796
816	rs1553460	Chr4:17804959	-	rs3148	Chr7:97682514	DKFZP434B0335 [near-gene-3]	0.285794
817	rs1553460	Chr4:17804959	-	rs12514671	Chr5:159421275	TTC1 [missense]	0.285794			TTC1 [#326, 2.0658e-01]
818	rs1553460	Chr4:17804959	-	rs765609	Chr2:133560879	NAP5 [intron]	0.285794
819	rs1553460	Chr4:17804959	-	rs7826262	Chr8:13865603	-	0.285787
820	rs1553460	Chr4:17804959	-	rs17037685	Chr2:48949886	-	0.285781
821	rs1553460	Chr4:17804959	-	rs4661717	Chr1:16368501	-	0.28578
822	rs1553460	Chr4:17804959	-	rs11069976	Chr13:90289690	-	0.285777
823	rs1553460	Chr4:17804959	-	rs12911635	Chr15:60193300	-	0.285764
824	rs1553460	Chr4:17804959	-	rs10991896	Chr9:93153985	AUH [intron]	0.285759			AUH [#210, 7.9174e-02]
825	rs1553460	Chr4:17804959	-	rs10844608	Chr12:33478424	SYT10 [intron]	0.285756			SYT10 [#318, 1.8828e-01]
826	rs1553460	Chr4:17804959	-	rs2704479	Chr10:71284016	COL13A1 [intron]	0.285754			COL13A1 [#84, 2.0743e-02]
827	rs1553460	Chr4:17804959	-	rs7502055	Chr17:28550030	ACCN1 [intron]	0.285751			ACCN1 [#103, 2.8619e-02]
828	rs1553460	Chr4:17804959	-	rs10112030	Chr8:6668233	XKR5 [intron]	0.285751			XKR5 [#286, 1.2812e-01]
829	rs4321221	Chr16:73676349	ZNRF1 [intron]	rs4471699	Chr16:30227808	-	0.285748			ZNRF1 [#134, 3.8013e-02]
830	rs1553460	Chr4:17804959	-	rs13249584	Chr8:9748353	-	0.285744
831	rs1553460	Chr4:17804959	-	rs17127858	Chr8:13159461	DLC1 [intron]	0.285737			DLC1 [#27, 5.4182e-03]
832	rs2892812	Chr4:119518526	-	rs1553460	Chr4:17804959	-	0.285734
833	rs1553460	Chr4:17804959	-	rs7620047	Chr3:67545370	SUCLG2 [intron]	0.285724			SUCLG2 [#105, 2.8840e-02]
834	rs1553460	Chr4:17804959	-	rs7817181	Chr8:34634711	-	0.285722
835	rs1553460	Chr4:17804959	-	rs12680392	Chr8:57377050	RDHE2 [intron]	0.285713
836	rs1553460	Chr4:17804959	-	rs7141249	Chr14:47240635	-	0.285711
837	rs1553460	Chr4:17804959	-	rs7480288	Chr11:121230316	-	0.285707
838	rs1553460	Chr4:17804959	-	rs2278652	Chr1:209817648	SLC30A1 [intron]	0.285706			SLC30A1 [#95, 2.6053e-02]
839	rs17285524	Chr5:85452149	-	rs4471699	Chr16:30227808	-	0.2857
840	rs1553460	Chr4:17804959	-	rs11048174	Chr12:25726512	-	0.285699
841	rs2726486	Chr4:106484130	-	rs1553460	Chr4:17804959	-	0.285698
842	rs1553460	Chr4:17804959	-	rs10516139	Chr5:175868923	UBXD8 [utr-3]	0.285697
843	rs1553460	Chr4:17804959	-	rs2049635	Chr7:69882225	AUTS2 [intron]	0.285686			AUTS2 [#291, 1.3504e-01]
844	rs1553460	Chr4:17804959	-	rs1548447	Chr16:19598845	C16orf62 [intron]	0.28568			C16orf62 [#313, 1.7503e-01]
845	rs4385142	Chr4:115660061	-	rs1553460	Chr4:17804959	-	0.285679
846	rs1553460	Chr4:17804959	-	rs17754253	Chr6:140185502	LOC100132735 [intron]	0.285672			LOC100132735 [#46, 8.2972e-03]
847	rs1553460	Chr4:17804959	-	rs766552	Chr11:59950288	MS4A5 [near-gene-5_10k]	0.285665			MS4A5 [#168, 5.4773e-02]
848	rs1553460	Chr4:17804959	-	rs925779	Chr3:132338545	NEK11 [intron]	0.285658			NEK11 [#283, 1.2320e-01]
849	rs1553460	Chr4:17804959	-	rs4237652	Chr11:45236863	SYT13 [intron]	0.285658			SYT13 [#259, 1.0635e-01]
850	rs1553460	Chr4:17804959	-	rs17010108	Chr2:30811894	CAPN13 [intron]	0.285639			CAPN13 [#234, 9.0918e-02]
851	rs1553460	Chr4:17804959	-	rs422119	Chr10:132077713	-	0.285637
852	rs1553460	Chr4:17804959	-	rs11042656	Chr11:10171031	SBF2 [intron]	0.285632			SBF2 [#177, 6.0153e-02]
853	rs1553460	Chr4:17804959	-	rs17240713	Chr15:56368213	-	0.285632
854	rs1553460	Chr4:17804959	-	rs1078844	Chr10:65408589	-	0.285631
855	rs1553460	Chr4:17804959	-	rs9536891	Chr13:54345561	-	0.285628
856	rs1553460	Chr4:17804959	-	rs829652	Chr2:30570105	LYCAT [intron]	0.285618
857	rs1553460	Chr4:17804959	-	rs7308279	Chr12:27867735	-	0.285616
858	rs1553460	Chr4:17804959	-	rs2753402	Chr1:52543996	ZFYVE9 [intron]	0.285616			ZFYVE9 [#250, 1.0040e-01]
859	rs1553460	Chr4:17804959	-	rs7045309	Chr9:10332853	PTPRD [intron]	0.285608		PTPRD [#1]
860	rs1553460	Chr4:17804959	-	rs11621450	Chr14:64491269	RAB15 [intron]	0.285594			RAB15 [#135, 3.8586e-02]
861	rs1553460	Chr4:17804959	-	rs17712404	Chr8:49852531	-	0.28559
862	rs1553460	Chr4:17804959	-	rs10995750	Chr10:65442459	-	0.285589
863	rs1553460	Chr4:17804959	-	rs10045385	Chr5:157755464	-	0.285585
864	rs1553460	Chr4:17804959	-	rs11970370	Chr6:953488	-	0.285584
865	rs1553460	Chr4:17804959	-	rs41407848	Chr1:110953672	KCNA2 [near-gene-5_10k]	0.285574			KCNA2 [#208, 7.8088e-02]
866	rs1553460	Chr4:17804959	-	rs9312502	Chr4:172511003	-	0.28557
867	rs1553460	Chr4:17804959	-	rs3124516	Chr9:72794751	TRPM3 [intron]	0.285567			TRPM3 [#213, 8.1307e-02]
868	rs1553460	Chr4:17804959	-	rs4979361	Chr9:116058988	COL27A1 [intron]	0.285567			COL27A1 [#63, 1.1753e-02]
869	rs1553460	Chr4:17804959	-	rs16881630	Chr5:8954512	-	0.285566
870	rs1553460	Chr4:17804959	-	rs6600160	Chr16:1662386	CRAMP1L [intron]	0.285553			CRAMP1L [#279, 1.2185e-01]
871	rs1553460	Chr4:17804959	-	rs6716723	Chr2:144680301	GTDC1 [intron]	0.285547			GTDC1 [#321, 1.9779e-01]
872	rs1553460	Chr4:17804959	-	rs8017745	Chr14:65790249	-	0.285546
873	rs1553460	Chr4:17804959	-	rs303468	Chr10:90523523	LIPN [intron]	0.28554			LIPN [#165, 5.3985e-02]
874	rs1553460	Chr4:17804959	-	rs4686733	Chr3:187313208	ETV5 [near-gene-5_10k]	0.285536			ETV5 [#67, 1.2363e-02]
875	rs1553460	Chr4:17804959	-	rs6975896	Chr7:44857508	H2AFV [near-gene-5_10k]	0.285531			H2AFV [#226, 8.5941e-02]
876	rs1553460	Chr4:17804959	-	rs2455881	Chr3:107146377	-	0.285531
877	rs1553460	Chr4:17804959	-	rs16907979	Chr9:93722871	ROR2 [intron]	0.28553			ROR2 [#16, 1.4226e-03]
878	rs1553460	Chr4:17804959	-	rs17787051	Chr8:23843704	-	0.285525
879	rs1553460	Chr4:17804959	-	rs12402304	Chr1:52450377	ZFYVE9 [intron]	0.285519			ZFYVE9 [#250, 1.0040e-01]
880	rs1553460	Chr4:17804959	-	rs639531	Chr12:18701104	PIK3C2G [near-gene-3_10k]	0.285514			PIK3C2G [#73, 1.6199e-02]
881	rs1553460	Chr4:17804959	-	rs7788187	Chr7:33813434	LOC100127935 [near-gene-5_10k]	0.285513
882	rs1553460	Chr4:17804959	-	rs11585361	Chr1:217126283	-	0.285511
883	rs1553460	Chr4:17804959	-	rs6082746	Chr20:232814	ZCCHC3 [near-gene-3_10k]	0.285506			ZCCHC3 [#312, 1.7199e-01]
884	rs1553460	Chr4:17804959	-	rs17502757	Chr13:29279204	UBL3 [intron]	0.285502			UBL3 [#188, 6.6702e-02]
885	rs1553460	Chr4:17804959	-	rs10917560	Chr1:20057522	-	0.285501
886	rs1553460	Chr4:17804959	-	rs12341685	Chr9:73511201	TMEM2 [intron]	0.285492			TMEM2 [#270, 1.1383e-01]
887	rs1553460	Chr4:17804959	-	rs41502047	Chr11:121222174	-	0.285479
888	rs1553460	Chr4:17804959	-	rs4551205	Chr6:119899491	-	0.285478
889	rs1553460	Chr4:17804959	-	rs7977039	Chr12:2485395	CACNA1C [intron]	0.285477			CACNA1C [#58, 9.5526e-03]
890	rs1553460	Chr4:17804959	-	rs10772082	Chr12:33469889	SYT10 [intron]	0.285469			SYT10 [#318, 1.8828e-01]
891	rs1553460	Chr4:17804959	-	rs7632904	Chr3:184265795	MCCC1 [intron]	0.285456			MCCC1 [#167, 5.4590e-02]
892	rs1553460	Chr4:17804959	-	rs4867280	Chr5:30675039	-	0.285453
893	rs1553460	Chr4:17804959	-	rs6031477	Chr20:42315623	GDAP1L1 [intron]	0.285439			GDAP1L1 [#317, 1.8798e-01]
894	rs1553460	Chr4:17804959	-	rs1788150	Chr8:100891558	VPS13B [intron]	0.285434			VPS13B [#204, 7.7038e-02]
895	rs1553460	Chr4:17804959	-	rs7726346	Chr5:80264854	-	0.285424
896	rs1553460	Chr4:17804959	-	rs7196996	Chr16:1622973	CRAMP1L [intron]	0.285423			CRAMP1L [#279, 1.2185e-01]
897	rs1553460	Chr4:17804959	-	rs17037665	Chr2:48943898	-	0.285421
898	rs1553460	Chr4:17804959	-	rs6540027	Chr16:85866075	-	0.285407
899	rs1553460	Chr4:17804959	-	rs263823	Chr13:54434777	-	0.2854
900	rs1553460	Chr4:17804959	-	rs4943918	Chr11:84849469	-	0.285399
901	rs1553460	Chr4:17804959	-	rs4134909	Chr7:99546681	TAF6 [intron]	0.285397			TAF6 [#280, 1.2193e-01]
902	rs1553460	Chr4:17804959	-	rs10769706	Chr11:6649630	MRPL17 [near-gene-3_10k]	0.285385			MRPL17 [#295, 1.3995e-01]
903	rs1553460	Chr4:17804959	-	rs16900795	Chr5:31297645	CDH6 [intron]	0.285383			CDH6 [#205, 7.7543e-02]
904	rs1553460	Chr4:17804959	-	rs16943467	Chr18:23164332	FLJ45994 [near-gene-3_10k]	0.285381
905	rs1553460	Chr4:17804959	-	rs1603046	Chr1:219089539	-	0.28537
906	rs1553460	Chr4:17804959	-	rs2064191	Chr6:22536287	-	0.285363
907	rs1553460	Chr4:17804959	-	rs6915141	Chr6:50552766	-	0.285353
908	rs1553460	Chr4:17804959	-	rs940335	Chr7:98997269	ZNF655 [intron]	0.285352			ZNF655 [#248, 9.8572e-02]
909	rs1553460	Chr4:17804959	-	rs17543397	Chr11:60009517	MS4A12 [near-gene-5_10k]	0.28535			MS4A12 [#284, 1.2812e-01]
910	rs1553460	Chr4:17804959	-	rs6599221	Chr3:38618533	SCN5A [intron]	0.285341			SCN5A [#142, 4.1205e-02]
911	rs1553460	Chr4:17804959	-	rs7723550	Chr5:113240016	-	0.285335
912	rs4235399	Chr4:18274677	-	rs1553460	Chr4:17804959	-	0.285328
913	rs1553460	Chr4:17804959	-	rs991458	Chr4:9917854	-	0.285325
914	rs1553460	Chr4:17804959	-	rs17391760	Chr2:22421664	-	0.28532
915	rs1553460	Chr4:17804959	-	rs2063403	Chr2:36082617	-	0.285319
916	rs1553460	Chr4:17804959	-	rs4074087	Chr3:4656908	ITPR1 [intron]	0.285305			ITPR1 [#15, 1.4041e-03]
917	rs1553460	Chr4:17804959	-	rs2832148	Chr21:29275896	ZNF294 [intron]	0.2853
918	rs1553460	Chr4:17804959	-	rs6766697	Chr3:64897283	-	0.285297
919	rs1553460	Chr4:17804959	-	rs17415839	Chr4:13878660	-	0.285292
920	rs1553460	Chr4:17804959	-	rs17395091	Chr2:30643067	LYCAT [intron]	0.285291
921	rs1553460	Chr4:17804959	-	rs536199	Chr9:86900667	-	0.285278
922	rs12505952	Chr4:18279117	-	rs1553460	Chr4:17804959	-	0.285276
923	rs1553460	Chr4:17804959	-	rs5752443	Chr22:25654152	-	0.285276
924	rs1553460	Chr4:17804959	-	rs11784193	Chr8:105618585	LRP12 [intron]	0.285268			LRP12 [#89, 2.3012e-02]
925	rs1553460	Chr4:17804959	-	rs6877269	Chr5:30665558	-	0.285268
926	rs1553460	Chr4:17804959	-	rs2816319	Chr1:190799415	-	0.285267
927	rs1553460	Chr4:17804959	-	rs7191615	Chr16:7700000	A2BP1 [intron]	0.285263
928	rs1553460	Chr4:17804959	-	rs12425156	Chr12:97116697	-	0.285256
929	rs1553460	Chr4:17804959	-	rs11562721	Chr8:119151174	EXT1 [intron]	0.285254			EXT1 [#118, 3.2392e-02]
930	rs1553460	Chr4:17804959	-	rs6917566	Chr6:89063740	-	0.285248
931	rs1553460	Chr4:17804959	-	rs16882658	Chr8:34635093	-	0.28524
932	rs1553460	Chr4:17804959	-	rs360533	Chr20:12936887	SPTLC3 [near-gene-5]	0.285235			SPTLC3 [#139, 4.0368e-02]
933	rs11097727	Chr4:101806945	-	rs4471699	Chr16:30227808	-	0.285226
934	rs2889252	Chr4:36231691	-	rs1553460	Chr4:17804959	-	0.285216
935	rs1553460	Chr4:17804959	-	rs2014384	Chr1:175396660	ASTN1 [intron]	0.285212			ASTN1 [#169, 5.6420e-02]
936	rs1553460	Chr4:17804959	-	rs9322523	Chr6:155783329	NOX3 [intron]	0.285203			NOX3 [#117, 3.1717e-02]
937	rs1553460	Chr4:17804959	-	rs12639602	Chr3:19830759	-	0.285199
938	rs1553460	Chr4:17804959	-	rs17114079	Chr14:42827908	-	0.285196
939	rs1553460	Chr4:17804959	-	rs13162749	Chr5:9347302	SEMA5A [intron]	0.285194			SEMA5A [#245, 9.7492e-02]
940	rs1553460	Chr4:17804959	-	rs2267349	Chr22:35343326	CACNG2 [intron]	0.285194			CACNG2 [#181, 6.1197e-02]
941	rs1553460	Chr4:17804959	-	rs6517434	Chr21:38109926	KCNJ6 [intron]	0.285193			KCNJ6 [#126, 3.5519e-02]
942	rs1553460	Chr4:17804959	-	rs911012	Chr20:18654481	DTD1 [intron]	0.285186			DTD1 [#299, 1.4425e-01]
943	rs1553460	Chr4:17804959	-	rs16934579	Chr10:33822624	-	0.285176
944	rs1553460	Chr4:17804959	-	rs2671470	Chr10:65421120	-	0.285169
945	rs1553460	Chr4:17804959	-	rs294849	Chr9:10175328	PTPRD [intron]	0.285168		PTPRD [#1]
946	rs1553460	Chr4:17804959	-	rs12490342	Chr3:62019276	PTPRG [intron]	0.285164			PTPRG [#24, 3.6612e-03]
947	rs1553460	Chr4:17804959	-	rs2247746	Chr20:18425614	RBBP9 [intron]	0.285157			RBBP9 [#254, 1.0243e-01]
948	rs1553460	Chr4:17804959	-	rs435171	Chr15:90998801	FAM174B [intron]	0.285155			FAM174B [#160, 5.0761e-02]
949	rs1553460	Chr4:17804959	-	rs10772590	Chr12:12714688	GPR19 [near-gene-5_10k]	0.285128			GPR19 [#224, 8.5043e-02]
950	rs1553460	Chr4:17804959	-	rs2173012	Chr5:78111916	ARSB [utr-3]	0.285117			ARSB [#258, 1.0548e-01]
951	rs1553460	Chr4:17804959	-	rs16872077	Chr6:12031901	-	0.285112
952	rs1553460	Chr4:17804959	-	rs10743963	Chr12:11582841	-	0.285086
953	rs1553460	Chr4:17804959	-	rs17071854	Chr3:64898934	-	0.285086
954	rs1553460	Chr4:17804959	-	rs4613998	Chr8:123478765	-	0.285085
955	rs1553460	Chr4:17804959	-	rs4842910	Chr15:84302214	-	0.285084
956	rs1553460	Chr4:17804959	-	rs2795007	Chr1:52195451	RAB3B [intron]	0.285079			RAB3B [#297, 1.4105e-01]
957	rs1553460	Chr4:17804959	-	rs11737977	Chr5:10641033	ANKRD33B [intron]	0.285071			ANKRD33B [#273, 1.1526e-01]
958	rs1553460	Chr4:17804959	-	rs6951874	Chr7:152430510	-	0.285066
959	rs17424192	Chr4:37438535	-	rs1553460	Chr4:17804959	-	0.285058
960	rs1553460	Chr4:17804959	-	rs7029315	Chr9:97584733	-	0.285054
961	rs1553460	Chr4:17804959	-	rs829676	Chr2:30563507	LYCAT [intron]	0.285053
962	rs28651679	Chr4:7604253	SORCS2 [intron]	rs4471699	Chr16:30227808	-	0.285047			SORCS2 [#115, 3.1070e-02]
963	rs1553460	Chr4:17804959	-	rs17070073	Chr13:78145736	-	0.285043
964	rs1553460	Chr4:17804959	-	rs6008249	Chr22:46308301	-	0.285042
965	rs1553460	Chr4:17804959	-	rs16871472	Chr5:3289101	-	0.285042
966	rs1553460	Chr4:17804959	-	rs1577067	Chr13:82175629	-	0.28504
967	rs1553460	Chr4:17804959	-	rs275690	Chr3:149828216	-	0.285037
968	rs1553460	Chr4:17804959	-	rs1769791	Chr1:229664198	-	0.285033
969	rs1553460	Chr4:17804959	-	rs12614704	Chr2:77156706	-	0.285027
970	rs1553460	Chr4:17804959	-	rs17053174	Chr6:125801363	-	0.285026
971	rs1553460	Chr4:17804959	-	rs829643	Chr2:30552361	LYCAT [intron]	0.285024
972	rs1553460	Chr4:17804959	-	rs16907568	Chr11:10168778	SBF2 [intron]	0.285022			SBF2 [#177, 6.0153e-02]
973	rs1553460	Chr4:17804959	-	rs2674619	Chr3:132382270	NEK11 [intron]	0.285019			NEK11 [#283, 1.2320e-01]
974	rs1553460	Chr4:17804959	-	rs6779462	Chr3:64897257	-	0.285018
975	rs1553460	Chr4:17804959	-	rs171427	Chr14:55815606	PELI2 [intron]	0.285016			PELI2 [#57, 9.0882e-03]
976	rs1553460	Chr4:17804959	-	rs17042895	Chr2:21777980	-	0.285016
977	rs1553460	Chr4:17804959	-	rs2281634	Chr11:35270749	SLC1A2 [intron]	0.285015			SLC1A2 [#120, 3.3330e-02]
978	rs1553460	Chr4:17804959	-	rs13187257	Chr5:113239443	-	0.285007
979	rs1553460	Chr4:17804959	-	rs10881155	Chr1:104746880	-	0.285004
980	rs1553460	Chr4:17804959	-	rs1961628	Chr9:92902214	LOC100128909 [near-gene-3_10k]	0.284995			LOC100128909 [#37, 7.9547e-03]
981	rs1553460	Chr4:17804959	-	rs6011430	Chr20:60967459	TCFL5 [near-gene-5_10k]	0.284992			TCFL5 [#127, 3.6599e-02]
982	rs1553460	Chr4:17804959	-	rs16930362	Chr10:74560327	NUDT13 [intron]	0.284987			NUDT13 [#314, 1.7893e-01]
983	rs1553460	Chr4:17804959	-	rs4698011	Chr4:9894281	-	0.284984
984	rs1553460	Chr4:17804959	-	rs2273525	Chr20:18470933	SEC23B [intron]	0.284978			SEC23B [#164, 5.3282e-02]
985	rs1553460	Chr4:17804959	-	rs17761026	Chr5:10660762	ANKRD33B [intron]	0.284977			ANKRD33B [#273, 1.1526e-01]
986	rs1553460	Chr4:17804959	-	rs6871087	Chr5:30935274	-	0.284973
987	rs1553460	Chr4:17804959	-	rs6878441	Chr5:95676614	-	0.284968
988	rs1553460	Chr4:17804959	-	rs1561577	Chr15:86947972	MIRN7-2 [near-gene-5_10k]	0.284962
989	rs1553460	Chr4:17804959	-	rs11059711	Chr12:121799845	DENR [near-gene-5_10k]	0.284959			DENR [#263, 1.0782e-01]
990	rs1553460	Chr4:17804959	-	rs2075539	Chr1:11820345	CLCN6 [intron]	0.284959			CLCN6 [#237, 9.2155e-02]
991	rs1553460	Chr4:17804959	-	rs7741955	Chr6:84886341	KIAA1009 [near-gene-3_10k]	0.284959			KIAA1009 [#262, 1.0712e-01]
992	rs1553460	Chr4:17804959	-	rs6791765	Chr3:107026726	CBLB [intron]	0.284953			CBLB [#6, 2.4043e-04]
993	rs1553460	Chr4:17804959	-	rs1946462	Chr5:118947962	-	0.284943
994	rs1553460	Chr4:17804959	-	rs12652558	Chr5:92107329	-	0.284937
995	rs1553460	Chr4:17804959	-	rs11083025	Chr18:49698325	-	0.284934
996	rs1553460	Chr4:17804959	-	rs17631213	Chr16:4835380	N-PAC [intron]	0.284934
997	rs1553460	Chr4:17804959	-	rs9320694	Chr6:119907540	-	0.284932
998	rs1553460	Chr4:17804959	-	rs6081259	Chr20:18558874	DTD1 [intron]	0.28493			DTD1 [#299, 1.4425e-01]
999	rs1553460	Chr4:17804959	-	rs10991906	Chr9:93166194	AUH [near-gene-5_10k]	0.284925			AUH [#210, 7.9174e-02]
1000	rs1553460	Chr4:17804959	-	rs7298190	Chr12:76070972	-	0.284924

## Sheet: HT
Pair no	SNP1	SNP1 position	SNP1 assoc. genes	SNP2	SNP2 position	SNP2 assoc. genes	ρdiff score	WTCCC reported	HuGE reported [#pub]	ToppGene candidates [rank#, P-value]
1	rs6806919	Chr3:12814915	CAND2 [intron]	rs10843660	Chr12:30259724	-	0.283425			CAND2 [#226, 7.5307e-02]
2	rs959027	Chr13:22117117	-	rs10843660	Chr12:30259724	-	0.27963
3	rs10843660	Chr12:30259724	-	rs17670690	Chr20:16274109	KIF16B [intron]	0.279526			KIF16B [#257, 1.0342e-01]
4	rs10843660	Chr12:30259724	-	rs1261070	Chr18:51054083	TCF4 [intron]	0.279151			TCF4 [#12, 5.6701e-05]
5	rs17258731	Chr6:148025409	-	rs10843660	Chr12:30259724	-	0.279126
6	rs7837736	Chr8:15341074	-	rs10843660	Chr12:30259724	-	0.278961
7	rs10843660	Chr12:30259724	-	rs4563306	Chr20:16234630	KIF16B [intron]	0.278335			KIF16B [#257, 1.0342e-01]
8	rs17348624	Chr2:73165577	RAB11FIP5 [intron]	rs10843660	Chr12:30259724	-	0.278249			RAB11FIP5 [#142, 2.1891e-02]
9	rs545170	Chr1:34029321	CSMD2 [intron]	rs10843660	Chr12:30259724	-	0.277871			CSMD2 [#268, 1.2116e-01]
10	rs4885585	Chr13:78349838	LOC647298 [near-gene-3_10k]	rs10843660	Chr12:30259724	-	0.277853
11	rs10843660	Chr12:30259724	-	rs11825653	Chr11:59563222	PLAC1L [near-gene-5]	0.277817			PLAC1L [#232, 7.9897e-02]
12	rs2726198	Chr4:108843216	PAPSS1 [intron]	rs10843660	Chr12:30259724	-	0.277756			PAPSS1 [#189, 4.8863e-02]
13	rs12430379	Chr13:22078330	-	rs10843660	Chr12:30259724	-	0.277592
14	rs2117780	Chr13:45310490	SIAH3 [intron]	rs10843660	Chr12:30259724	-	0.277543			SIAH3 [#206, 6.5530e-02]
15	rs1208907	Chr7:90492651	PFTK1 [intron]	rs10843660	Chr12:30259724	-	0.277483
16	rs2522431	Chr4:108855111	PAPSS1 [intron]	rs10843660	Chr12:30259724	-	0.277291			PAPSS1 [#189, 4.8863e-02]
17	rs41355644	Chr1:4744683	AJAP1 [near-gene-3_10k]	rs10843660	Chr12:30259724	-	0.277252			AJAP1 [#141, 2.1567e-02]
18	rs7321517	Chr13:62500924	-	rs10843660	Chr12:30259724	-	0.277049
19	rs1954252	Chr14:46551931	MDGA2 [intron]	rs10843660	Chr12:30259724	-	0.277047			MDGA2 [#250, 9.2965e-02]
20	rs3766696	Chr1:173409085	KIAA0040 [intron]	rs10843660	Chr12:30259724	-	0.276808			KIAA0040 [#229, 7.8765e-02]
21	rs757170	Chr4:108834075	PAPSS1 [intron]	rs10843660	Chr12:30259724	-	0.276734			PAPSS1 [#189, 4.8863e-02]
22	rs2522428	Chr4:108846299	PAPSS1 [intron]	rs10843660	Chr12:30259724	-	0.276663			PAPSS1 [#189, 4.8863e-02]
23	rs2522421	Chr4:108829312	PAPSS1 [intron]	rs10843660	Chr12:30259724	-	0.276532			PAPSS1 [#189, 4.8863e-02]
24	rs2522423	Chr4:108831450	PAPSS1 [intron]	rs10843660	Chr12:30259724	-	0.276467			PAPSS1 [#189, 4.8863e-02]
25	rs2072039	Chr1:173372176	TNN [intron]	rs10843660	Chr12:30259724	-	0.276342			TNN [#99, 7.3988e-03]
26	rs17048752	Chr2:57412863	-	rs10843660	Chr12:30259724	-	0.276318
27	rs4623700	Chr1:115650233	NGF [intron]	rs10843660	Chr12:30259724	-	0.276312			NGF [#74, 2.0975e-03]
28	rs10843660	Chr12:30259724	-	rs11030707	Chr11:29419747	-	0.275998
29	rs2158179	Chr4:108902359	-	rs10843660	Chr12:30259724	-	0.275995
30	rs17419257	Chr5:144955314	-	rs10843660	Chr12:30259724	-	0.275946
31	rs2522422	Chr4:108831390	PAPSS1 [intron]	rs10843660	Chr12:30259724	-	0.275939			PAPSS1 [#189, 4.8863e-02]
32	rs10843660	Chr12:30259724	-	rs16995067	Chr22:45022193	C22orf40 [intron]	0.275842			C22orf40 [#273, 1.2244e-01]
33	rs6987572	Chr8:41394379	-	rs10843660	Chr12:30259724	-	0.275788
34	rs4639153	Chr4:108915773	-	rs10843660	Chr12:30259724	-	0.275765
35	rs2340454	Chr4:108843960	PAPSS1 [intron]	rs10843660	Chr12:30259724	-	0.27576			PAPSS1 [#189, 4.8863e-02]
36	rs634228	Chr8:12963283	-	rs10843660	Chr12:30259724	-	0.275733
37	rs16890527	Chr8:41391210	-	rs10843660	Chr12:30259724	-	0.27564
38	rs16890529	Chr8:41391444	-	rs10843660	Chr12:30259724	-	0.27548
39	rs10843660	Chr12:30259724	-	rs41439550	Chr22:15272143	-	0.275347
40	rs10843660	Chr12:30259724	-	rs6080233	Chr20:16273865	KIF16B [intron]	0.275309			KIF16B [#257, 1.0342e-01]
41	rs6533321	Chr4:108897407	-	rs10843660	Chr12:30259724	-	0.275248
42	rs6997466	Chr8:5327672	-	rs10843660	Chr12:30259724	-	0.275031
43	rs1000629	Chr13:78343858	LOC647298 [near-gene-3_10k]	rs10843660	Chr12:30259724	-	0.275008
44	rs10843660	Chr12:30259724	-	rs10795189	Chr10:4609787	-	0.274928
45	rs11206802	Chr1:56623788	-	rs10843660	Chr12:30259724	-	0.274864
46	rs4422596	Chr6:67723163	-	rs10843660	Chr12:30259724	-	0.27486
47	rs17009997	Chr12:81727873	TMTC2 [intron]	rs10843660	Chr12:30259724	-	0.274836			TMTC2 [#239, 8.5518e-02]
48	rs4956136	Chr4:108901540	-	rs10843660	Chr12:30259724	-	0.274711
49	rs6989633	Chr8:115829674	-	rs10843660	Chr12:30259724	-	0.27469
50	rs2072038	Chr1:173372401	TNN [intron]	rs10843660	Chr12:30259724	-	0.274673			TNN [#99, 7.3988e-03]
51	rs606181	Chr8:12961591	-	rs10843660	Chr12:30259724	-	0.274661
52	rs1958953	Chr14:101231075	-	rs10843660	Chr12:30259724	-	0.274639
53	rs41451946	Chr7:77536099	-	rs10843660	Chr12:30259724	-	0.274632
54	rs10275927	Chr7:109137247	-	rs10843660	Chr12:30259724	-	0.274631
55	rs16890553	Chr8:41395128	-	rs10843660	Chr12:30259724	-	0.274519
56	rs7687054	Chr4:142152547	RNF150 [intron]	rs10843660	Chr12:30259724	-	0.274487			RNF150 [#251, 9.5416e-02]
57	rs17140021	Chr5:115883100	SEMA6A [intron]	rs10843660	Chr12:30259724	-	0.27448		SEMA6A [#1]
58	rs9877549	Chr3:184212867	MCCC1 [near-gene-3_10k]	rs10843660	Chr12:30259724	-	0.274461			MCCC1 [#143, 2.2832e-02]
59	rs17016427	Chr1:208797258	HHAT [intron]	rs10843660	Chr12:30259724	-	0.274394			HHAT [#146, 2.4970e-02]
60	rs17518229	Chr15:42867715	-	rs10843660	Chr12:30259724	-	0.274391
61	rs35233922	Chr1:186138275	-	rs10843660	Chr12:30259724	-	0.274328
62	rs17408510	Chr9:37139942	ZCCHC7 [intron]	rs10843660	Chr12:30259724	-	0.274301			ZCCHC7 [#81, 2.8686e-03]
63	rs10843660	Chr12:30259724	-	rs1369761	Chr18:71240965	LOC100127996 [near-gene-5_10k]	0.274234
64	rs10843660	Chr12:30259724	-	rs16995069	Chr22:45022438	C22orf40 [intron]	0.274169			C22orf40 [#273, 1.2244e-01]
65	rs10843660	Chr12:30259724	-	rs1123521	Chr22:19118590	SCARF2 [intron]	0.274126			SCARF2 [#139, 1.9895e-02]
66	rs17742310	Chr6:37655536	-	rs10843660	Chr12:30259724	-	0.274053
67	rs557128	Chr8:12961683	-	rs10843660	Chr12:30259724	-	0.274041
68	rs17090498	Chr13:62507470	-	rs10843660	Chr12:30259724	-	0.273974
69	rs8180278	Chr4:31111762	-	rs10843660	Chr12:30259724	-	0.273972
70	rs2354563	Chr8:41386501	-	rs10843660	Chr12:30259724	-	0.273945
71	rs2468513	Chr5:36489888	-	rs10843660	Chr12:30259724	-	0.273896
72	rs10033922	Chr4:142143439	RNF150 [intron]	rs10843660	Chr12:30259724	-	0.273881			RNF150 [#251, 9.5416e-02]
73	rs9565452	Chr13:78348277	LOC647298 [near-gene-3_10k]	rs10843660	Chr12:30259724	-	0.273861
74	rs10843660	Chr12:30259724	-	rs7212825	Chr17:55123980	CLTC [intron]	0.273782			CLTC [#86, 4.8935e-03]
75	rs1397176	Chr1:216123552	-	rs10843660	Chr12:30259724	-	0.273774
76	rs10843660	Chr12:30259724	-	rs12149896	Chr16:84897009	-	0.273589
77	rs10058364	Chr5:124122567	-	rs10843660	Chr12:30259724	-	0.273493
78	rs2123148	Chr15:42806027	B2M [near-gene-3_10k]	rs10843660	Chr12:30259724	-	0.273484			B2M [#11, 5.5009e-05]
79	rs7632904	Chr3:184265795	MCCC1 [intron]	rs10843660	Chr12:30259724	-	0.273453			MCCC1 [#143, 2.2832e-02]
80	rs10843660	Chr12:30259724	-	rs17212340	Chr20:39880787	-	0.273338
81	rs17590443	Chr15:42871946	-	rs10843660	Chr12:30259724	-	0.273287
82	rs1866605	Chr2:190064442	-	rs10843660	Chr12:30259724	-	0.273139
83	rs10843660	Chr12:30259724	-	rs12553596	Chr9:131544489	PTGES [intron]	0.273112		PTGES [#3]
84	rs1599756	Chr2:195682305	-	rs10843660	Chr12:30259724	-	0.273108
85	rs1557042	Chr13:78345611	LOC647298 [near-gene-3_10k]	rs10843660	Chr12:30259724	-	0.273102
86	rs1207107	Chr6:19159204	-	rs10843660	Chr12:30259724	-	0.273067
87	rs10843660	Chr12:30259724	-	rs16963190	Chr16:59861689	-	0.273036
88	rs17733086	Chr14:57456677	-	rs10843660	Chr12:30259724	-	0.273023
89	rs1577130	Chr9:11110656	-	rs10843660	Chr12:30259724	-	0.272958
90	rs1958952	Chr14:101231350	-	rs10843660	Chr12:30259724	-	0.272957
91	rs17216411	Chr9:13750986	-	rs10843660	Chr12:30259724	-	0.272887
92	rs2151740	Chr14:101221049	RPL26P4 [near-gene-3_10k]	rs10843660	Chr12:30259724	-	0.27286			RPL26P4 [#39, 2.6273e-04]
93	rs17348638	Chr2:73166080	RAB11FIP5 [intron]	rs10843660	Chr12:30259724	-	0.272834			RAB11FIP5 [#142, 2.1891e-02]
94	rs9993402	Chr4:126016804	-	rs10843660	Chr12:30259724	-	0.272782
95	rs6537859	Chr1:115619469	-	rs10843660	Chr12:30259724	-	0.272777
96	rs10843660	Chr12:30259724	-	rs10760634	Chr9:131543692	PTGES [intron]	0.272738		PTGES [#3]
97	rs10843660	Chr12:30259724	-	rs3809985	Chr18:54335087	ALPK2 [intron]	0.272713			ALPK2 [#119, 1.2086e-02]
98	rs10843660	Chr12:30259724	-	rs2319559	Chr18:64327328	-	0.272598
99	rs9841852	Chr3:171549743	SKIL [near-gene-5_10k]	rs10843660	Chr12:30259724	-	0.272584			SKIL [#128, 1.5005e-02]
100	rs10843660	Chr12:30259724	-	rs1978300	Chr16:3942023	-	0.272566
101	rs2134427	Chr3:184228451	MCCC1 [intron]	rs10843660	Chr12:30259724	-	0.272482			MCCC1 [#143, 2.2832e-02]
102	rs6930795	Chr6:67717579	-	rs10843660	Chr12:30259724	-	0.272461
103	rs17113799	Chr1:56617240	-	rs10843660	Chr12:30259724	-	0.272307
104	rs10843660	Chr12:30259724	-	rs17139666	Chr10:17117446	CUBN [intron]	0.272298			CUBN [#7, 7.6832e-06]
105	rs2073108	Chr1:54611657	SSBP3 [intron]	rs10843660	Chr12:30259724	-	0.272285			SSBP3 [#78, 2.5214e-03]
106	rs16894638	Chr5:65304426	ERBB2IP [intron]	rs10843660	Chr12:30259724	-	0.272275			ERBB2IP [#196, 5.4857e-02]
107	rs10843660	Chr12:30259724	-	rs3743299	Chr15:92825595	MCTP2 [near-gene-3_10k]	0.272231			MCTP2 [#233, 8.0062e-02]
108	rs10843660	Chr12:30259724	-	rs6034690	Chr20:16870582	-	0.272229
109	rs10843660	Chr12:30259724	-	rs873811	Chr21:34465337	-	0.272032
110	rs9384465	Chr6:156772914	-	rs10843660	Chr12:30259724	-	0.272009
111	rs10843660	Chr12:30259724	-	rs2588929	Chr10:63294506	-	0.27196
112	rs10843660	Chr12:30259724	-	rs17748898	Chr18:48382321	DCC [intron]	0.271837			DCC [#73, 2.0909e-03]
113	rs11180505	Chr12:39939198	-	rs10843660	Chr12:30259724	-	0.271835
114	rs16859491	Chr1:165965919	MPZL1 [intron]	rs10843660	Chr12:30259724	-	0.271831		MPZL1 [#1]
115	rs1720727	Chr15:42871839	-	rs10843660	Chr12:30259724	-	0.271774
116	rs12433423	Chr14:64923990	-	rs10843660	Chr12:30259724	-	0.27163
117	rs649744	Chr6:150769198	IYD [near-gene-3_10k]	rs10843660	Chr12:30259724	-	0.271625			IYD [#125, 1.4019e-02]
118	rs7619252	Chr3:11712145	VGLL4 [intron]	rs10843660	Chr12:30259724	-	0.271569			VGLL4 [#65, 1.2744e-03]
119	rs4859271	Chr3:184259304	MCCC1 [intron]	rs10843660	Chr12:30259724	-	0.271562			MCCC1 [#143, 2.2832e-02]
120	rs9507963	Chr13:27305170	-	rs10843660	Chr12:30259724	-	0.271532
121	rs17815383	Chr12:97672573	ANKS1B [intron]	rs10843660	Chr12:30259724	-	0.271505			ANKS1B [#172, 3.6406e-02]
122	rs10843660	Chr12:30259724	-	rs139148	Chr22:42925366	PARVG [intron]	0.271404			PARVG [#281, 1.3163e-01]
123	rs4385434	Chr8:130168053	-	rs10843660	Chr12:30259724	-	0.271385
124	rs10843660	Chr12:30259724	-	rs821050	Chr11:37997219	-	0.27137
125	rs1229704	Chr5:136733607	SPOCK1 [intron]	rs10843660	Chr12:30259724	-	0.271356			SPOCK1 [#76, 2.4244e-03]
126	rs10843660	Chr12:30259724	-	rs17139669	Chr10:17117461	CUBN [intron]	0.271349			CUBN [#7, 7.6832e-06]
127	rs10843660	Chr12:30259724	-	rs9900568	Chr17:60638327	RGS9 [intron]	0.27132			RGS9 [#83, 3.5233e-03]
128	rs17064841	Chr13:43134266	ENOX1 [intron]	rs10843660	Chr12:30259724	-	0.271298	ENOX1 (rs9316014)		ENOX1 [#234, 8.3151e-02]
129	rs10484261	Chr6:10091850	OFCC1 [intron]	rs10843660	Chr12:30259724	-	0.271158			OFCC1 [#213, 6.8064e-02]
130	rs10843660	Chr12:30259724	-	rs17642774	Chr16:5891723	-	0.27113
131	rs17113792	Chr1:56601984	-	rs10843660	Chr12:30259724	-	0.271085
132	rs10083488	Chr14:64923099	-	rs10843660	Chr12:30259724	-	0.271053
133	rs16905054	Chr8:135109347	-	rs10843660	Chr12:30259724	-	0.270992
134	rs9528249	Chr13:60307824	-	rs10843660	Chr12:30259724	-	0.270985
135	rs12589627	Chr14:56259359	-	rs10843660	Chr12:30259724	-	0.270984
136	rs17543708	Chr6:10069924	OFCC1 [intron]	rs10843660	Chr12:30259724	-	0.270888			OFCC1 [#213, 6.8064e-02]
137	rs334788	Chr3:3128069	IL5RA [near-gene-5_10k]	rs10843660	Chr12:30259724	-	0.27087		IL5RA [#2]
138	rs10843660	Chr12:30259724	-	rs3094303	Chr11:74791719	RPS3 [intron]	0.270869			RPS3 [#124, 1.2847e-02]
139	rs17826448	Chr14:64921770	-	rs10843660	Chr12:30259724	-	0.27079
140	rs325871	Chr5:41087909	FLJ40243 [intron]	rs10843660	Chr12:30259724	-	0.270789
141	rs10843660	Chr12:30259724	-	rs8088109	Chr18:6041246	L3MBTL4 [intron]	0.270763			L3MBTL4 [#237, 8.3929e-02]
142	rs3765278	Chr6:10090322	OFCC1 [intron]	rs10843660	Chr12:30259724	-	0.270692			OFCC1 [#213, 6.8064e-02]
143	rs10843660	Chr12:30259724	-	rs2675596	Chr10:63288197	-	0.270687
144	rs17101278	Chr1:54613084	SSBP3 [intron]	rs10843660	Chr12:30259724	-	0.270641			SSBP3 [#78, 2.5214e-03]
145	rs3936039	Chr13:83602650	-	rs10843660	Chr12:30259724	-	0.270638
146	rs12022623	Chr1:80154173	-	rs10843660	Chr12:30259724	-	0.270617
147	rs6745303	Chr2:65333698	ACTR2 [intron]	rs10843660	Chr12:30259724	-	0.270567			ACTR2 [#265, 1.1306e-01]
148	rs10843660	Chr12:30259724	-	rs11221703	Chr11:128782169	BARX2 [intron]	0.270565			BARX2 [#169, 3.4693e-02]
149	rs4859266	Chr3:184234105	MCCC1 [intron]	rs10843660	Chr12:30259724	-	0.270554			MCCC1 [#143, 2.2832e-02]
150	rs17054160	Chr6:127234008	-	rs10843660	Chr12:30259724	-	0.270548
151	rs17643860	Chr3:159967954	-	rs10843660	Chr12:30259724	-	0.270542
152	rs13178382	Chr5:30136119	-	rs10843660	Chr12:30259724	-	0.27052
153	rs10843660	Chr12:30259724	-	rs17469458	Chr20:44457687	ELMO2 [intron]	0.270509			ELMO2 [#288, 1.5750e-01]
154	rs10843660	Chr12:30259724	-	rs8067315	Chr17:54956527	-	0.270447
155	rs10056214	Chr5:159598063	FABP6 [intron]	rs10843660	Chr12:30259724	-	0.270436			FABP6 [#120, 1.2218e-02]
156	rs1354560	Chr12:126417333	-	rs10843660	Chr12:30259724	-	0.270417
157	rs13035381	Chr2:189973841	-	rs10843660	Chr12:30259724	-	0.27034
158	rs17089099	Chr13:71725305	-	rs10843660	Chr12:30259724	-	0.270323
159	rs10843660	Chr12:30259724	-	rs655130	Chr11:69857496	PPFIA1 [intron]	0.270286			PPFIA1 [#171, 3.6277e-02]
160	rs12211930	Chr6:11581745	-	rs10843660	Chr12:30259724	-	0.270252
161	rs32477	Chr5:100160476	-	rs10843660	Chr12:30259724	-	0.270194
162	rs17011956	Chr4:87755539	PTPN13 [intron]	rs10843660	Chr12:30259724	-	0.270188			PTPN13 [#77, 2.5129e-03]
163	rs9544536	Chr13:77023377	SCEL [intron]	rs10843660	Chr12:30259724	-	0.270179			SCEL [#286, 1.5059e-01]
164	rs4403158	Chr5:72724984	-	rs10843660	Chr12:30259724	-	0.270178
165	rs9384464	Chr6:156772841	-	rs10843660	Chr12:30259724	-	0.270148
166	rs7959074	Chr12:30454081	-	rs10843660	Chr12:30259724	-	0.270113
167	rs8002385	Chr13:26476256	-	rs10843660	Chr12:30259724	-	0.270092
168	rs10843660	Chr12:30259724	-	rs9631167	Chr20:2693649	EBF4 [near-gene-3_10k]	0.269982			EBF4 [#148, 2.5856e-02]
169	rs10843660	Chr12:30259724	-	rs12610185	Chr19:19582722	PBX4 [intron]	0.269981			PBX4 [#121, 1.2379e-02]
170	rs17011978	Chr4:87812924	PTPN13 [intron]	rs10843660	Chr12:30259724	-	0.26998			PTPN13 [#77, 2.5129e-03]
171	rs17815396	Chr12:97677017	ANKS1B [intron]	rs10843660	Chr12:30259724	-	0.269956			ANKS1B [#172, 3.6406e-02]
172	rs7308605	Chr12:30453672	-	rs10843660	Chr12:30259724	-	0.269949
173	rs10484262	Chr6:10089479	OFCC1 [intron]	rs10843660	Chr12:30259724	-	0.269931			OFCC1 [#213, 6.8064e-02]
174	rs16868975	Chr6:71062031	COL9A1 [intron]	rs10843660	Chr12:30259724	-	0.269886			COL9A1 [#92, 6.5367e-03]
175	rs16906352	Chr12:30451761	-	rs10843660	Chr12:30259724	-	0.269876
176	rs3858730	Chr12:39948159	-	rs10843660	Chr12:30259724	-	0.269866
177	rs6839505	Chr4:40904941	APBB2 [intron]	rs10843660	Chr12:30259724	-	0.269864			APBB2 [#197, 5.6594e-02]
178	rs41526147	Chr13:77303519	-	rs10843660	Chr12:30259724	-	0.269779
179	rs6677917	Chr1:34179429	CSMD2 [intron]	rs10843660	Chr12:30259724	-	0.269774			CSMD2 [#268, 1.2116e-01]
180	rs7655737	Chr4:40897972	APBB2 [intron]	rs10843660	Chr12:30259724	-	0.269772			APBB2 [#197, 5.6594e-02]
181	rs10843660	Chr12:30259724	-	rs7119511	Chr11:73841900	KCNE3 [near-gene-3]	0.269768			KCNE3 [#60, 8.9591e-04]
182	rs10843660	Chr12:30259724	-	rs6518774	Chr22:31113301	C22orf28 [near-gene-3]	0.269759			C22orf28 [#285, 1.5013e-01]
183	rs13221118	Chr7:156493383	MNX1 [intron]	rs10843660	Chr12:30259724	-	0.269713			MNX1 [#228, 7.8493e-02]
184	rs10843660	Chr12:30259724	-	rs10787134	Chr10:110834745	-	0.269671
185	rs16863399	Chr2:176361736	-	rs10843660	Chr12:30259724	-	0.269606
186	rs41319549	Chr14:89051492	FOXN3 [intron]	rs10843660	Chr12:30259724	-	0.269578			FOXN3 [#56, 4.8161e-04]
187	rs10843660	Chr12:30259724	-	rs2647579	Chr11:5396863	OR51Q1 [near-gene-5_10k]	0.269564			OR51Q1 [#154, 2.9839e-02]
188	rs10843660	Chr12:30259724	-	rs7082842	Chr10:125501910	CPXM2 [intron]	0.269542			CPXM2 [#182, 4.1388e-02]
189	rs11175944	Chr12:64542662	LOC100129940 [intron]	rs10843660	Chr12:30259724	-	0.269535			LOC100129940 [#27, 6.4129e-05]
190	rs782916	Chr15:59185447	RORA [intron]	rs10843660	Chr12:30259724	-	0.269525			RORA [#5, 3.9730e-06]
191	rs10843660	Chr12:30259724	-	rs2072193	Chr22:29863796	PIB5PA [near-gene-3_10k]	0.269491
192	rs16878386	Chr5:7178022	-	rs10843660	Chr12:30259724	-	0.269479
193	rs17764876	Chr6:11582618	-	rs10843660	Chr12:30259724	-	0.269464
194	rs9528250	Chr13:60308192	-	rs10843660	Chr12:30259724	-	0.269462
195	rs6434343	Chr2:190041242	WDR75 [intron]	rs10843660	Chr12:30259724	-	0.269442			WDR75 [#295, 1.9600e-01]
196	rs17764967	Chr6:11598841	-	rs10843660	Chr12:30259724	-	0.269406
197	rs4677407	Chr3:74647800	CNTN3 [intron]	rs10843660	Chr12:30259724	-	0.269394			CNTN3 [#108, 8.4111e-03]
198	rs2043233	Chr2:134030848	NAP5 [intron]	rs10843660	Chr12:30259724	-	0.269331
199	rs7988311	Chr13:45211782	-	rs10843660	Chr12:30259724	-	0.269329
200	rs12532211	Chr7:52761567	-	rs10843660	Chr12:30259724	-	0.269328
201	rs7134108	Chr12:104590719	-	rs10843660	Chr12:30259724	-	0.269307
202	rs10843660	Chr12:30259724	-	rs10988492	Chr9:131551020	PTGES [intron]	0.269293		PTGES [#3]
203	rs6997065	Chr8:115605629	-	rs10843660	Chr12:30259724	-	0.269274
204	rs2468517	Chr5:36495832	-	rs10843660	Chr12:30259724	-	0.269252
205	rs7683746	Chr4:40897882	APBB2 [intron]	rs10843660	Chr12:30259724	-	0.269241			APBB2 [#197, 5.6594e-02]
206	rs17093474	Chr14:73412166	PTGR2 [intron]	rs10843660	Chr12:30259724	-	0.269215			PTGR2 [#231, 7.9765e-02]
207	rs17046168	Chr12:77911935	-	rs10843660	Chr12:30259724	-	0.269207
208	rs17009899	Chr12:81639005	TMTC2 [intron]	rs10843660	Chr12:30259724	-	0.26917			TMTC2 [#239, 8.5518e-02]
209	rs2390766	Chr4:126071412	-	rs10843660	Chr12:30259724	-	0.269169
210	rs10843660	Chr12:30259724	-	rs16943635	Chr17:54953910	-	0.269153
211	rs12427160	Chr12:103332846	-	rs10843660	Chr12:30259724	-	0.269132
212	rs16886084	Chr8:115616754	-	rs10843660	Chr12:30259724	-	0.269091
213	rs10914783	Chr1:34043642	CSMD2 [intron]	rs10843660	Chr12:30259724	-	0.269091			CSMD2 [#268, 1.2116e-01]
214	rs10057288	Chr5:160622199	-	rs10843660	Chr12:30259724	-	0.269056
215	rs16895780	Chr6:65560035	-	rs10843660	Chr12:30259724	-	0.269055
216	rs10843660	Chr12:30259724	-	rs2241231	Chr22:19112102	SCARF2 [intron]	0.268999			SCARF2 [#139, 1.9895e-02]
217	rs17011965	Chr4:87770495	PTPN13 [intron]	rs10843660	Chr12:30259724	-	0.26897			PTPN13 [#77, 2.5129e-03]
218	rs10843660	Chr12:30259724	-	rs11076556	Chr16:49712544	-	0.268923
219	rs10843660	Chr12:30259724	-	rs6590976	Chr11:96561848	-	0.268913
220	rs10843660	Chr12:30259724	-	rs17206871	Chr17:9252281	STX8 [intron]	0.268891			STX8 [#227, 7.5892e-02]
221	rs17659633	Chr2:120048446	hCG_17324 [intron]	rs10843660	Chr12:30259724	-	0.268881
222	rs4258916	Chr3:28716343	-	rs10843660	Chr12:30259724	-	0.26887
223	rs17067931	Chr13:77034393	SCEL [intron]	rs10843660	Chr12:30259724	-	0.268861			SCEL [#286, 1.5059e-01]
224	rs9839051	Chr3:74648959	CNTN3 [intron]	rs10843660	Chr12:30259724	-	0.268831			CNTN3 [#108, 8.4111e-03]
225	rs7638484	Chr3:119787909	-	rs10843660	Chr12:30259724	-	0.268819
226	rs4624524	Chr3:28713354	-	rs10843660	Chr12:30259724	-	0.268806
227	rs4870452	Chr6:156777219	-	rs10843660	Chr12:30259724	-	0.268803
228	rs10843660	Chr12:30259724	-	rs6034446	Chr20:16222115	KIF16B [intron]	0.268793			KIF16B [#257, 1.0342e-01]
229	rs1366363	Chr5:29985377	-	rs10843660	Chr12:30259724	-	0.268775
230	rs17046167	Chr12:77911009	-	rs10843660	Chr12:30259724	-	0.268771
231	rs767093	Chr13:26469495	-	rs10843660	Chr12:30259724	-	0.268759
232	rs10843660	Chr12:30259724	-	rs11035264	Chr11:39397408	-	0.268757
233	rs4128918	Chr5:71254352	-	rs10843660	Chr12:30259724	-	0.268747
234	rs10843660	Chr12:30259724	-	rs363501	Chr21:29849643	GRIK1 [intron]	0.268725			GRIK1 [#35, 1.2682e-04]
235	rs12736276	Chr1:37188260	GRIK3 [intron]	rs10843660	Chr12:30259724	-	0.268719			GRIK3 [#55, 4.5929e-04]
236	rs12307937	Chr12:39966803	-	rs10843660	Chr12:30259724	-	0.268717
237	rs3771105	Chr2:65177593	RAB1A [intron]	rs10843660	Chr12:30259724	-	0.268694			RAB1A [#203, 6.2235e-02]
238	rs10843660	Chr12:30259724	-	rs6599621	Chr10:125504542	CPXM2 [intron]	0.26868			CPXM2 [#182, 4.1388e-02]
239	rs10049948	Chr4:40870683	APBB2 [intron]	rs10843660	Chr12:30259724	-	0.268656			APBB2 [#197, 5.6594e-02]
240	rs2331061	Chr7:55481096	LOC100130913 [near-gene-3_10k]	rs10843660	Chr12:30259724	-	0.268614			LOC100130913 [#26, 6.0240e-05]
241	rs16839089	Chr1:4441304	-	rs10843660	Chr12:30259724	-	0.268608
242	rs1908619	Chr3:63616624	S100A1L [intron]	rs10843660	Chr12:30259724	-	0.268568
243	rs10843660	Chr12:30259724	-	rs10868680	Chr9:89831034	RPS10P3 [near-gene-3_10k]	0.268564			RPS10P3 [#59, 8.8080e-04]
244	rs11115417	Chr12:81694062	TMTC2 [intron]	rs10843660	Chr12:30259724	-	0.268556			TMTC2 [#239, 8.5518e-02]
245	rs17644578	Chr8:115620683	-	rs10843660	Chr12:30259724	-	0.268547
246	rs10843660	Chr12:30259724	-	rs10492879	Chr16:8372143	-	0.26854
247	rs7323078	Chr13:77026611	SCEL [intron]	rs10843660	Chr12:30259724	-	0.268525			SCEL [#286, 1.5059e-01]
248	rs7586684	Chr2:238455805	RAMP1 [intron]	rs10843660	Chr12:30259724	-	0.26851		RAMP1 [#1]
249	rs10843660	Chr12:30259724	-	rs7863596	Chr9:113667339	-	0.268498
250	rs1934990	Chr6:125708520	-	rs10843660	Chr12:30259724	-	0.268493
251	rs10843660	Chr12:30259724	-	rs346823	Chr17:4878627	GPR172B [utr-5]	0.268468			GPR172B [#217, 6.9361e-02]
252	rs7671003	Chr4:40898074	APBB2 [intron]	rs10843660	Chr12:30259724	-	0.26845			APBB2 [#197, 5.6594e-02]
253	rs10035934	Chr5:160630396	-	rs10843660	Chr12:30259724	-	0.26844
254	rs17014653	Chr2:34155784	-	rs10843660	Chr12:30259724	-	0.268404
255	rs12620544	Chr2:20619698	-	rs10843660	Chr12:30259724	-	0.268385
256	rs10843660	Chr12:30259724	-	rs10122373	Chr9:73234816	-	0.268376
257	rs3801410	Chr7:45181437	RAMP3 [intron]	rs10843660	Chr12:30259724	-	0.268365			RAMP3 [#126, 1.4663e-02]
258	rs41363745	Chr3:159998727	MFSD1 [near-gene-5_10k]	rs10843660	Chr12:30259724	-	0.268362			MFSD1 [#221, 7.2167e-02]
259	rs12619827	Chr2:20619380	-	rs10843660	Chr12:30259724	-	0.26835
260	rs13406811	Chr2:119808228	C2orf76 [intron]	rs10843660	Chr12:30259724	-	0.268349			C2orf76 [#272, 1.2244e-01]
261	rs11841745	Chr13:20481572	LATS2 [intron]	rs10843660	Chr12:30259724	-	0.268309			LATS2 [#144, 2.3214e-02]
262	rs17014647	Chr2:34154937	-	rs10843660	Chr12:30259724	-	0.268284
263	rs13141142	Chr4:157573700	-	rs10843660	Chr12:30259724	-	0.268274
264	rs10843660	Chr12:30259724	-	rs16943620	Chr17:54920714	-	0.268265
265	rs17012007	Chr4:87844757	PTPN13 [intron]	rs10843660	Chr12:30259724	-	0.268254			PTPN13 [#77, 2.5129e-03]
266	rs6767471	Chr3:74660611	CNTN3 [near-gene-5_10k]	rs10843660	Chr12:30259724	-	0.268213			CNTN3 [#108, 8.4111e-03]
267	rs4862426	Chr4:186003628	-	rs10843660	Chr12:30259724	-	0.268185
268	rs3780397	Chr9:4681765	CDC37L1 [intron]	rs10843660	Chr12:30259724	-	0.268182			CDC37L1 [#219, 7.0192e-02]
269	rs10166420	Chr2:190044950	WDR75 [intron]	rs10843660	Chr12:30259724	-	0.268174			WDR75 [#295, 1.9600e-01]
270	rs11241148	Chr5:111408464	-	rs10843660	Chr12:30259724	-	0.26816
271	rs3849226	Chr12:77898439	-	rs10843660	Chr12:30259724	-	0.268149
272	rs10843660	Chr12:30259724	-	rs12599366	Chr16:83224657	-	0.268136
273	rs9371428	Chr6:156781883	-	rs10843660	Chr12:30259724	-	0.268131
274	rs17047188	Chr4:115676424	-	rs10843660	Chr12:30259724	-	0.268113
275	rs10843660	Chr12:30259724	-	rs2471991	Chr11:5398199	OR51Q1 [near-gene-5]	0.268112			OR51Q1 [#154, 2.9839e-02]
276	rs10843660	Chr12:30259724	-	rs6042916	Chr20:14710971	MACROD2 [intron]	0.268037		MACROD2 [#2]
277	rs10843660	Chr12:30259724	-	rs17698212	Chr17:10836404	-	0.268017
278	rs7823751	Chr8:29383843	-	rs10843660	Chr12:30259724	-	0.268012
279	rs16939227	Chr8:77090525	-	rs10843660	Chr12:30259724	-	0.267999
280	rs9461842	Chr6:11638951	TMEM170B [near-gene-5_10k]	rs10843660	Chr12:30259724	-	0.267991			TMEM170B [#287, 1.5129e-01]
281	rs6782252	Chr3:171616333	CLDN11 [near-gene-5_10k]	rs10843660	Chr12:30259724	-	0.267978			CLDN11 [#267, 1.1611e-01]
282	rs1869987	Chr2:198853346	-	rs10843660	Chr12:30259724	-	0.267977
283	rs10843660	Chr12:30259724	-	rs11813180	Chr10:64489373	-	0.267959
284	rs1852916	Chr7:112474665	-	rs10843660	Chr12:30259724	-	0.267888
285	rs10843660	Chr12:30259724	-	rs1145300	Chr18:48380357	DCC [intron]	0.267854			DCC [#73, 2.0909e-03]
286	rs1830469	Chr7:112482166	-	rs10843660	Chr12:30259724	-	0.267846
287	rs2268957	Chr14:65182986	FUT8 [intron]	rs10843660	Chr12:30259724	-	0.267838			FUT8 [#165, 3.3700e-02]
288	rs7013830	Chr8:135096077	-	rs10843660	Chr12:30259724	-	0.267829
289	rs13398137	Chr2:31448293	XDH [intron]	rs10843660	Chr12:30259724	-	0.267826		XDH [#3]
290	rs10843660	Chr12:30259724	-	rs11032794	Chr11:4534498	-	0.267826
291	rs10843660	Chr12:30259724	-	rs7219624	Chr17:56814946	BCAS3 [intron]	0.267824			BCAS3 [#280, 1.3127e-01]
292	rs10843660	Chr12:30259724	-	rs16962165	Chr19:34042291	-	0.26782
293	rs10265394	Chr7:26194302	HNRNPA2B1 [near-gene-3]	rs10843660	Chr12:30259724	-	0.267793			HNRNPA2B1 [#245, 8.9950e-02]
294	rs792006	Chr13:71745639	-	rs10843660	Chr12:30259724	-	0.267773
295	rs10843660	Chr12:30259724	-	rs17185043	Chr17:69004323	-	0.267763
296	rs9685726	Chr4:126066388	-	rs10843660	Chr12:30259724	-	0.26776
297	rs10843660	Chr12:30259724	-	rs10869019	Chr9:73232173	-	0.267755
298	rs7599222	Chr2:189781903	-	rs10843660	Chr12:30259724	-	0.26775
299	rs7869360	Chr9:19702170	SLC24A2 [intron]	rs10843660	Chr12:30259724	-	0.267729			SLC24A2 [#104, 7.8055e-03]
300	rs17078797	Chr13:84398671	-	rs10843660	Chr12:30259724	-	0.267722
301	rs17716101	Chr8:115593959	-	rs10843660	Chr12:30259724	-	0.267717
302	rs10843660	Chr12:30259724	-	rs1155233	Chr10:64475241	-	0.267712
303	rs2013491	Chr7:91783952	ANKIB1 [intron]	rs10843660	Chr12:30259724	-	0.267708			ANKIB1 [#277, 1.2809e-01]
304	rs1527075	Chr12:77885053	-	rs10843660	Chr12:30259724	-	0.267707
305	rs682518	Chr6:150770134	IYD [near-gene-3_10k]	rs10843660	Chr12:30259724	-	0.267701			IYD [#125, 1.4019e-02]
306	rs17302632	Chr1:179306151	-	rs10843660	Chr12:30259724	-	0.267675
307	rs10843660	Chr12:30259724	-	rs12599377	Chr16:83224986	-	0.267672
308	rs10517000	Chr4:40872702	APBB2 [intron]	rs10843660	Chr12:30259724	-	0.267665			APBB2 [#197, 5.6594e-02]
309	rs339795	Chr13:71683002	-	rs10843660	Chr12:30259724	-	0.267662
310	rs764144	Chr5:109327298	-	rs10843660	Chr12:30259724	-	0.267653
311	rs7436269	Chr4:80153090	-	rs10843660	Chr12:30259724	-	0.26765
312	rs11678414	Chr2:190055875	WDR75 [near-gene-3_10k]	rs10843660	Chr12:30259724	-	0.26765			WDR75 [#295, 1.9600e-01]
313	rs1500071	Chr12:33041787	-	rs10843660	Chr12:30259724	-	0.267615
314	rs7454	Chr7:45899531	IGFBP1 [utr-3]	rs10843660	Chr12:30259724	-	0.267597			IGFBP1 [#57, 5.8310e-04]
315	rs3888124	Chr8:42404493	SLC20A2 [intron]	rs10843660	Chr12:30259724	-	0.267579			SLC20A2 [#93, 6.5504e-03]
316	rs17069212	Chr3:63618001	S100A1L [intron]	rs10843660	Chr12:30259724	-	0.267559
317	rs4655806	Chr1:66141958	PDE4B [intron]	rs10843660	Chr12:30259724	-	0.267537			PDE4B [#63, 1.1177e-03]
318	rs7564112	Chr2:69196653	ANTXR1 [intron]	rs10843660	Chr12:30259724	-	0.267535			ANTXR1 [#188, 4.8347e-02]
319	rs1480726	Chr4:80154125	-	rs10843660	Chr12:30259724	-	0.267533
320	rs16832195	Chr1:188429136	FAM5C [intron]	rs10843660	Chr12:30259724	-	0.267533			FAM5C [#193, 5.3033e-02]
321	rs41434057	Chr3:160008814	MFSD1 [intron]	rs10843660	Chr12:30259724	-	0.267526			MFSD1 [#221, 7.2167e-02]
322	rs16900673	Chr6:62696135	KHDRBS2 [intron]	rs10843660	Chr12:30259724	-	0.267523			KHDRBS2 [#270, 1.2227e-01]
323	rs7792901	Chr7:142817441	EPHA1 [near-gene-5_10k]	rs10843660	Chr12:30259724	-	0.267517			EPHA1 [#87, 5.9003e-03]
324	rs10843660	Chr12:30259724	-	rs914689	Chr20:49800730	ATP9A [intron]	0.267502			ATP9A [#117, 1.1476e-02]
325	rs10843660	Chr12:30259724	-	rs995236	Chr10:58544204	-	0.267465
326	rs10861549	Chr12:104956320	-	rs10843660	Chr12:30259724	-	0.267456
327	rs9290762	Chr3:184789538	-	rs10843660	Chr12:30259724	-	0.267455
328	rs28651679	Chr4:7604253	SORCS2 [intron]	rs10843660	Chr12:30259724	-	0.267454		SORCS2 [#1]
329	rs4353140	Chr1:56624714	-	rs10843660	Chr12:30259724	-	0.267447
330	rs10843660	Chr12:30259724	-	rs2026273	Chr21:41000709	DSCAM [intron]	0.267443			DSCAM [#98, 7.2563e-03]
331	rs7542877	Chr1:203267266	NFASC [near-gene-3_10k]	rs10843660	Chr12:30259724	-	0.267418			NFASC [#85, 4.3594e-03]
332	rs823122	Chr1:203991651	NUCKS1 [near-gene-5_10k]	rs10843660	Chr12:30259724	-	0.267417			NUCKS1 [#150, 2.7357e-02]
333	rs1383421	Chr4:80154502	-	rs10843660	Chr12:30259724	-	0.267416
334	rs13361652	Chr5:160628741	-	rs10843660	Chr12:30259724	-	0.267416
335	rs2068296	Chr3:30117345	-	rs10843660	Chr12:30259724	-	0.267406
336	rs3749946	Chr6:31556841	3.8-1 [near-gene-3_10k]	rs10843660	Chr12:30259724	-	0.26739
337	rs7972610	Chr12:92010315	LOC643339 [intron]	rs10843660	Chr12:30259724	-	0.26739			LOC643339 [#20, 6.0240e-05]
338	rs16833011	Chr2:191430242	-	rs10843660	Chr12:30259724	-	0.267383
339	rs623890	Chr6:54499857	-	rs10843660	Chr12:30259724	-	0.267364
340	rs7355248	Chr2:129253272	-	rs10843660	Chr12:30259724	-	0.267337
341	rs16992389	Chr4:36212620	-	rs10843660	Chr12:30259724	-	0.267335
342	rs10843660	Chr12:30259724	-	rs6513302	Chr20:55449918	-	0.267328
343	rs10843660	Chr12:30259724	-	rs2968156	Chr16:83505827	CRISPLD2 [near-gene-3_10k]	0.267315			CRISPLD2 [#38, 2.3191e-04]
344	rs7768772	Chr6:22091795	-	rs10843660	Chr12:30259724	-	0.267315
345	rs7723504	Chr5:142375209	ARHGAP26 [intron]	rs10843660	Chr12:30259724	-	0.267313			ARHGAP26 [#62, 1.0395e-03]
346	rs10843660	Chr12:30259724	-	rs2326344	Chr16:83226060	-	0.26731
347	rs10843660	Chr12:30259724	-	rs9900709	Chr17:60638668	RGS9 [intron]	0.267306			RGS9 [#83, 3.5233e-03]
348	rs16871484	Chr6:11689360	RP11-679B17.1 [utr-3]	rs10843660	Chr12:30259724	-	0.267306
349	rs1476298	Chr8:134918474	-	rs10843660	Chr12:30259724	-	0.2673
350	rs9658223	Chr7:45898822	IGFBP1 [intron]	rs10843660	Chr12:30259724	-	0.267298			IGFBP1 [#57, 5.8310e-04]
351	rs1564459	Chr4:80149484	-	rs10843660	Chr12:30259724	-	0.26728
352	rs10843660	Chr12:30259724	-	rs2326345	Chr16:83226111	-	0.267276
353	rs840194	Chr4:45252537	-	rs10843660	Chr12:30259724	-	0.267271
354	rs10843660	Chr12:30259724	-	rs11598974	Chr10:30348681	KIAA1462 [intron]	0.267271			KIAA1462 [#230, 7.8808e-02]
355	rs10843660	Chr12:30259724	-	rs7508996	Chr20:39830153	-	0.267265
356	rs41515647	Chr1:77289597	ST6GALNAC5 [intron]	rs10843660	Chr12:30259724	-	0.26726			ST6GALNAC5 [#157, 3.1529e-02]
357	rs11986487	Chr8:1162965	-	rs10843660	Chr12:30259724	-	0.267251
358	rs17835635	Chr14:78250222	NRXN3 [intron]	rs10843660	Chr12:30259724	-	0.267211			NRXN3 [#147, 2.5340e-02]
359	rs10843660	Chr12:30259724	-	rs8050019	Chr16:21905052	C16orf65 [intron]	0.267201
360	rs16885945	Chr8:37111400	-	rs10843660	Chr12:30259724	-	0.267201
361	rs4862427	Chr4:186003957	-	rs10843660	Chr12:30259724	-	0.267191
362	rs4670777	Chr2:37865700	-	rs10843660	Chr12:30259724	-	0.267188
363	rs8016022	Chr14:54233720	SAMD4A [intron]	rs10843660	Chr12:30259724	-	0.267181	SAMD4A (rs709939)		SAMD4A [#186, 4.5773e-02]
364	rs10495774	Chr2:30360180	-	rs10843660	Chr12:30259724	-	0.267176
365	rs10843660	Chr12:30259724	-	rs139151	Chr22:42925809	PARVG [intron]	0.267166			PARVG [#281, 1.3163e-01]
366	rs1548176	Chr13:60269524	-	rs10843660	Chr12:30259724	-	0.267158
367	rs6841052	Chr4:40891884	APBB2 [intron]	rs10843660	Chr12:30259724	-	0.267145			APBB2 [#197, 5.6594e-02]
368	rs12191798	Chr6:11661050	RP11-679B17.1 [intron]	rs10843660	Chr12:30259724	-	0.267121
369	rs10843660	Chr12:30259724	-	rs724637	Chr19:33393607	-	0.267105
370	rs10843660	Chr12:30259724	-	rs41502047	Chr11:121222174	-	0.267091
371	rs2219872	Chr12:65429305	-	rs10843660	Chr12:30259724	-	0.267071
372	rs1627391	Chr1:108453667	-	rs10843660	Chr12:30259724	-	0.26707
373	rs10017999	Chr4:180788148	-	rs10843660	Chr12:30259724	-	0.267061
374	rs7172882	Chr15:65567037	IQCH [intron]	rs10843660	Chr12:30259724	-	0.26706			IQCH [#292, 1.8255e-01]
375	rs17246035	Chr14:64943883	LOC645431 [near-gene-3_10k]	rs10843660	Chr12:30259724	-	0.267024			LOC645431 [#252, 9.5773e-02]
376	rs10843660	Chr12:30259724	-	rs11656817	Chr17:33131012	HNF1B [intron]	0.267014		HNF1B [#1]
377	rs17040258	Chr3:14771148	C3orf20 [intron]	rs10843660	Chr12:30259724	-	0.266986			C3orf20 [#159, 3.1697e-02]
378	rs17544450	Chr6:10097751	OFCC1 [intron]	rs10843660	Chr12:30259724	-	0.266979			OFCC1 [#213, 6.8064e-02]
379	rs17083734	Chr4:54498920	LOC100129728 [near-gene-5_10k]	rs10843660	Chr12:30259724	-	0.266963			LOC100129728 [#24, 6.0240e-05]
380	rs17089081	Chr13:71716848	-	rs10843660	Chr12:30259724	-	0.266959
381	rs11684238	Chr2:101324606	CREG2 [near-gene-3_10k]	rs10843660	Chr12:30259724	-	0.266955			CREG2 [#220, 7.1331e-02]
382	rs12350649	Chr9:27164170	TEK [intron]	rs10843660	Chr12:30259724	-	0.266928			TEK [#3, 7.6184e-07]
383	rs1201872	Chr6:34663687	C6orf106 [utr-3]	rs10843660	Chr12:30259724	-	0.266923			C6orf106 [#194, 5.3443e-02]
384	rs10843660	Chr12:30259724	-	rs16963494	Chr16:60115852	-	0.26692
385	rs11132259	Chr4:186002571	-	rs10843660	Chr12:30259724	-	0.266914
386	rs16840114	Chr1:238692054	FMN2 [intron]	rs10843660	Chr12:30259724	-	0.266895			FMN2 [#199, 5.7796e-02]
387	rs10843660	Chr12:30259724	-	rs6498546	Chr16:9255365	-	0.26689
388	rs7175557	Chr15:23486252	ATP10A [intron]	rs10843660	Chr12:30259724	-	0.266889		ATP10A [#2]
389	rs4399848	Chr3:28679467	-	rs10843660	Chr12:30259724	-	0.26687	rs4399848
390	rs1331192	Chr9:4694778	CDC37L1 [intron]	rs10843660	Chr12:30259724	-	0.266868			CDC37L1 [#219, 7.0192e-02]
391	rs4385142	Chr4:115660061	-	rs10843660	Chr12:30259724	-	0.26685
392	rs497197	Chr8:12981181	DLC1 [near-gene-3_10k]	rs10843660	Chr12:30259724	-	0.266849			DLC1 [#34, 9.5890e-05]
393	rs10843660	Chr12:30259724	-	rs17714301	Chr19:61260662	NLRP5 [intron]	0.266835			NLRP5 [#112, 9.2566e-03]
394	rs17573347	Chr6:161901279	PARK2 [intron]	rs10843660	Chr12:30259724	-	0.266832		PARK2 [#1]
395	rs4246712	Chr4:80143104	-	rs10843660	Chr12:30259724	-	0.266815
396	rs10843660	Chr12:30259724	-	rs1116530	Chr9:73229529	-	0.266814
397	rs10843660	Chr12:30259724	-	rs1514500	Chr17:60645593	RGS9 [intron]	0.266796			RGS9 [#83, 3.5233e-03]
398	rs12233667	Chr4:181125863	-	rs10843660	Chr12:30259724	-	0.266783
399	rs10843660	Chr12:30259724	-	rs8055398	Chr16:83226394	-	0.26677
400	rs10843660	Chr12:30259724	-	rs1503908	Chr10:58543498	-	0.266769
401	rs10843660	Chr12:30259724	-	rs7480288	Chr11:121230316	-	0.26675
402	rs10224374	Chr7:156502396	LOC645249 [near-gene-3]	rs10843660	Chr12:30259724	-	0.266725			LOC645249 [#49, 2.8478e-04]
403	rs10843660	Chr12:30259724	-	rs12777578	Chr10:30364734	KIAA1462 [intron]	0.266718			KIAA1462 [#230, 7.8808e-02]
404	rs9880961	Chr3:74656460	CNTN3 [near-gene-5_10k]	rs10843660	Chr12:30259724	-	0.266713			CNTN3 [#108, 8.4111e-03]
405	rs4417749	Chr2:189700010	COL5A2 [intron]	rs10843660	Chr12:30259724	-	0.266691			COL5A2 [#70, 1.6955e-03]
406	rs10843660	Chr12:30259724	-	rs17710656	Chr10:83382351	-	0.26669
407	rs10843660	Chr12:30259724	-	rs5759455	Chr22:19268180	MED15 [intron]	0.266661			MED15 [#174, 3.7506e-02]
408	rs10843660	Chr12:30259724	-	rs17077078	Chr18:63133295	-	0.266651
409	rs17473132	Chr4:123995981	FGF2 [intron]	rs10843660	Chr12:30259724	-	0.266649			FGF2 [#4, 1.0032e-06]
410	rs5030115	Chr3:187940026	KNG1 [intron]	rs10843660	Chr12:30259724	-	0.266641		KNG1 [#2]
411	rs7006940	Chr8:102559664	-	rs10843660	Chr12:30259724	-	0.266635
412	rs6840361	Chr4:163957571	-	rs10843660	Chr12:30259724	-	0.266624
413	rs10843660	Chr12:30259724	-	rs13332694	Chr16:10237406	-	0.266622
414	rs17077722	Chr13:83573753	-	rs10843660	Chr12:30259724	-	0.266621
415	rs1968510	Chr2:215966496	FN1 [intron]	rs10843660	Chr12:30259724	-	0.266611			FN1 [#2, 6.2770e-07]
416	rs10176716	Chr2:151304842	-	rs10843660	Chr12:30259724	-	0.266607
417	rs10485070	Chr6:55679281	-	rs10843660	Chr12:30259724	-	0.266591
418	rs4144248	Chr7:112482441	-	rs10843660	Chr12:30259724	-	0.26653
419	rs390132	Chr14:59679517	DHRS7 [near-gene-3]	rs10843660	Chr12:30259724	-	0.266525			DHRS7 [#244, 8.8593e-02]
420	rs16868234	Chr6:62742097	KHDRBS2 [intron]	rs10843660	Chr12:30259724	-	0.266488			KHDRBS2 [#270, 1.2227e-01]
421	rs7574876	Chr2:174024024	-	rs10843660	Chr12:30259724	-	0.266478
422	rs12706415	Chr7:121884207	CADPS2 [intron]	rs10843660	Chr12:30259724	-	0.266473			CADPS2 [#102, 7.5337e-03]
423	rs2455280	Chr5:36496182	-	rs10843660	Chr12:30259724	-	0.266464
424	rs10843660	Chr12:30259724	-	rs10515955	Chr18:48500817	DCC [intron]	0.266459			DCC [#73, 2.0909e-03]
425	rs10843660	Chr12:30259724	-	rs16917692	Chr11:91914850	FAT3 [intron]	0.266448			FAT3 [#201, 5.9577e-02]
426	rs16867909	Chr6:62726094	KHDRBS2 [intron]	rs10843660	Chr12:30259724	-	0.266435			KHDRBS2 [#270, 1.2227e-01]
427	rs7621622	Chr3:184790170	-	rs10843660	Chr12:30259724	-	0.266417
428	rs648460	Chr6:150769483	IYD [near-gene-3_10k]	rs10843660	Chr12:30259724	-	0.266411			IYD [#125, 1.4019e-02]
429	rs6801989	Chr3:78697727	-	rs10843660	Chr12:30259724	-	0.266409
430	rs10843660	Chr12:30259724	-	rs3105341	Chr10:58519859	-	0.266407
431	rs16971298	Chr15:77818736	-	rs10843660	Chr12:30259724	-	0.266405
432	rs10843660	Chr12:30259724	-	rs7084237	Chr10:101124476	CNNM1 [intron]	0.266395			CNNM1 [#261, 1.1145e-01]
433	rs3759639	Chr14:24115584	CTSG [near-gene-5]	rs10843660	Chr12:30259724	-	0.266389			CTSG [#36, 1.6544e-04]
434	rs10843660	Chr12:30259724	-	rs761376	Chr20:49480278	NFATC2 [intron]	0.266374			NFATC2 [#95, 6.8425e-03]
435	rs4834679	Chr4:119488872	PRSS12 [intron]	rs10843660	Chr12:30259724	-	0.266374			PRSS12 [#123, 1.2824e-02]
436	rs1959662	Chr14:60779967	-	rs10843660	Chr12:30259724	-	0.266351
437	rs1684196	Chr12:126417032	-	rs10843660	Chr12:30259724	-	0.266324
438	rs7678120	Chr4:40897340	APBB2 [intron]	rs10843660	Chr12:30259724	-	0.266296			APBB2 [#197, 5.6594e-02]
439	rs17203967	Chr12:77859698	-	rs10843660	Chr12:30259724	-	0.266294
440	rs7572740	Chr2:101354903	CREG2 [intron]	rs10843660	Chr12:30259724	-	0.266285			CREG2 [#220, 7.1331e-02]
441	rs16839012	Chr2:207496389	-	rs10843660	Chr12:30259724	-	0.26628
442	rs17020044	Chr1:211184548	VASH2 [near-gene-5_10k]	rs10843660	Chr12:30259724	-	0.266256			VASH2 [#113, 9.4831e-03]
443	rs6956893	Chr7:19386111	-	rs10843660	Chr12:30259724	-	0.266242
444	rs9837367	Chr3:133613486	DNAJC13 [near-gene-5_10k]	rs10843660	Chr12:30259724	-	0.26624			DNAJC13 [#279, 1.2987e-01]
445	rs28548133	Chr14:73378907	PTGR2 [near-gene-5_10k]	rs10843660	Chr12:30259724	-	0.266236			PTGR2 [#231, 7.9765e-02]
446	rs914505	Chr6:41002017	-	rs10843660	Chr12:30259724	-	0.266233
447	rs7016982	Chr8:79535278	-	rs10843660	Chr12:30259724	-	0.266228
448	rs2305607	Chr8:121331956	COL14A1 [intron]	rs10843660	Chr12:30259724	-	0.266209			COL14A1 [#79, 2.7668e-03]
449	rs41425946	Chr1:156645161	OR10T2 [near-gene-5_10k]	rs10843660	Chr12:30259724	-	0.266193			OR10T2 [#162, 3.2978e-02]
450	rs10843660	Chr12:30259724	-	rs2225536	Chr10:110344948	-	0.266188
451	rs16937466	Chr8:72245781	-	rs10843660	Chr12:30259724	-	0.266187
452	rs10843660	Chr12:30259724	-	rs884289	Chr10:2704749	-	0.266177
453	rs17097164	Chr14:98068350	-	rs10843660	Chr12:30259724	-	0.266155
454	rs7739956	Chr6:148877335	SASH1 [intron]	rs10843660	Chr12:30259724	-	0.266139			SASH1 [#293, 1.8344e-01]
455	rs10843660	Chr12:30259724	-	rs12708669	Chr16:10239454	-	0.266129
456	rs17577858	Chr12:86193096	-	rs10843660	Chr12:30259724	-	0.266126
457	rs1991274	Chr15:22781495	SNORD64 [near-gene-3_10k]	rs10843660	Chr12:30259724	-	0.266121			SNORD64 [#249, 9.2295e-02]
458	rs10507656	Chr13:60205367	-	rs10843660	Chr12:30259724	-	0.266119
459	rs41398649	Chr3:103192305	LOC152225 [near-gene-5_10k]	rs10843660	Chr12:30259724	-	0.266116			LOC152225 [#37, 2.2385e-04]
460	rs10843660	Chr12:30259724	-	rs17730415	Chr20:49971215	-	0.266108
461	rs770533	Chr12:76617932	-	rs10843660	Chr12:30259724	-	0.266108
462	rs17654008	Chr6:18924006	-	rs10843660	Chr12:30259724	-	0.266098
463	rs4738431	Chr8:75269781	-	rs10843660	Chr12:30259724	-	0.266085
464	rs216501	Chr14:59710141	PSMA3P [near-gene-5_10k]	rs10843660	Chr12:30259724	-	0.266059			PSMA3P [#33, 9.0780e-05]
465	rs11122849	Chr2:121662403	-	rs10843660	Chr12:30259724	-	0.266024
466	rs10843660	Chr12:30259724	-	rs4074373	Chr16:82113026	CDH13 [intron]	0.266022		CDH13 [#4]
467	rs4988515	Chr7:45899125	IGFBP1 [coding-synon]	rs10843660	Chr12:30259724	-	0.266001			IGFBP1 [#57, 5.8310e-04]
468	rs3076	Chr5:100175297	ST8SIA4 [utr-3]	rs10843660	Chr12:30259724	-	0.266		ST8SIA4 [#1]
469	rs16900674	Chr6:62696452	KHDRBS2 [intron]	rs10843660	Chr12:30259724	-	0.265994			KHDRBS2 [#270, 1.2227e-01]
470	rs2442611	Chr8:6371655	ANGPT2 [intron]	rs10843660	Chr12:30259724	-	0.265989			ANGPT2 [#29, 6.7624e-05]
471	rs11694438	Chr2:121650343	-	rs10843660	Chr12:30259724	-	0.265982
472	rs6886984	Chr5:101328723	-	rs10843660	Chr12:30259724	-	0.265965
473	rs7044431	Chr9:38286213	-	rs10843660	Chr12:30259724	-	0.265956
474	rs10843660	Chr12:30259724	-	rs17157836	Chr10:45283592	MARCH8 [intron]	0.265953			MARCH8 [#212, 6.7906e-02]
475	rs10843660	Chr12:30259724	-	rs5758468	Chr22:19241756	MED15 [intron]	0.26595			MED15 [#174, 3.7506e-02]
476	rs1334706	Chr6:138520907	KIAA1244 [near-gene-5_10k]	rs10843660	Chr12:30259724	-	0.265949			KIAA1244 [#259, 1.0685e-01]
477	rs2040708	Chr4:108807220	PAPSS1 [intron]	rs10843660	Chr12:30259724	-	0.265944			PAPSS1 [#189, 4.8863e-02]
478	rs17372176	Chr7:105652453	-	rs10843660	Chr12:30259724	-	0.265925
479	rs17644857	Chr8:115635796	-	rs10843660	Chr12:30259724	-	0.265915
480	rs17053174	Chr6:125801363	-	rs10843660	Chr12:30259724	-	0.265904
481	rs10843660	Chr12:30259724	-	rs355950	Chr16:65216525	CMTM4 [intron]	0.26589			CMTM4 [#223, 7.4612e-02]
482	rs820935	Chr7:109091906	-	rs10843660	Chr12:30259724	-	0.265875
483	rs17651822	Chr3:28695130	-	rs10843660	Chr12:30259724	-	0.265867
484	rs10843660	Chr12:30259724	-	rs10816654	Chr9:110100784	-	0.265865
485	rs16871461	Chr6:11667917	RP11-679B17.1 [intron]	rs10843660	Chr12:30259724	-	0.265858
486	rs9288163	Chr2:189721391	COL5A2 [intron]	rs10843660	Chr12:30259724	-	0.265857			COL5A2 [#70, 1.6955e-03]
487	rs499535	Chr1:108456002	-	rs10843660	Chr12:30259724	-	0.265854
488	rs17021806	Chr3:28737062	-	rs10843660	Chr12:30259724	-	0.265853
489	rs1379020	Chr2:198846102	-	rs10843660	Chr12:30259724	-	0.265843
490	rs41325047	Chr4:60219816	-	rs10843660	Chr12:30259724	-	0.265839
491	rs7642564	Chr3:82669205	-	rs10843660	Chr12:30259724	-	0.265814
492	rs10843660	Chr12:30259724	-	rs16996148	Chr19:19519472	CILP2 [near-gene-3_10k]	0.265812			CILP2 [#52, 3.1229e-04]
493	rs17621965	Chr6:10105418	OFCC1 [intron]	rs10843660	Chr12:30259724	-	0.265812			OFCC1 [#213, 6.8064e-02]
494	rs1461768	Chr12:129148875	-	rs10843660	Chr12:30259724	-	0.265802
495	rs10843660	Chr12:30259724	-	rs2202301	Chr10:58553178	-	0.265797
496	rs16938799	Chr8:75195947	-	rs10843660	Chr12:30259724	-	0.265775
497	rs544302	Chr8:12945618	-	rs10843660	Chr12:30259724	-	0.265774
498	rs10843660	Chr12:30259724	-	rs16930258	Chr10:31037513	LOC645954 [intron]	0.265758			LOC645954 [#28, 6.4129e-05]
499	rs1480721	Chr4:80154979	-	rs10843660	Chr12:30259724	-	0.26575
500	rs10843660	Chr12:30259724	-	rs11024647	Chr11:18392097	LDHC [intron]	0.265726			LDHC [#256, 9.8504e-02]
501	rs41484055	Chr12:59696984	-	rs10843660	Chr12:30259724	-	0.265723
502	rs10843660	Chr12:30259724	-	rs6013600	Chr20:51063832	TSHZ2 [intron]	0.265717			TSHZ2 [#236, 8.3867e-02]
503	rs4607412	Chr6:62743050	KHDRBS2 [intron]	rs10843660	Chr12:30259724	-	0.265708			KHDRBS2 [#270, 1.2227e-01]
504	rs16853665	Chr3:170604114	MDS1 [intron]	rs10843660	Chr12:30259724	-	0.265704
505	rs17577888	Chr12:86194344	-	rs10843660	Chr12:30259724	-	0.265698
506	rs16900658	Chr6:62693246	KHDRBS2 [intron]	rs10843660	Chr12:30259724	-	0.265693			KHDRBS2 [#270, 1.2227e-01]
507	rs12346050	Chr9:3826445	GLIS3 [intron]	rs10843660	Chr12:30259724	-	0.265685			GLIS3 [#69, 1.6871e-03]
508	rs10843660	Chr12:30259724	-	rs7865288	Chr9:96064123	ZNF169 [intron]	0.265671			ZNF169 [#282, 1.3435e-01]
509	rs12589911	Chr14:65557672	YBX1P1 [near-gene-5_10k]	rs10843660	Chr12:30259724	-	0.265667			YBX1P1 [#41, 2.6273e-04]
510	rs10518939	Chr2:62294722	B3GNT2 [intron]	rs10843660	Chr12:30259724	-	0.265661			B3GNT2 [#137, 1.9526e-02]
511	rs7700334	Chr5:111424199	-	rs10843660	Chr12:30259724	-	0.265653
512	rs1000939	Chr5:172731095	-	rs10843660	Chr12:30259724	-	0.265631
513	rs3913374	Chr5:4938009	-	rs10843660	Chr12:30259724	-	0.265605
514	rs10843660	Chr12:30259724	-	rs7893461	Chr10:124025684	BTBD16 [intron]	0.265597			BTBD16 [#266, 1.1352e-01]
515	rs16883544	Chr6:74058141	EIF3EP [near-gene-5_10k]	rs10843660	Chr12:30259724	-	0.265596
516	rs9535627	Chr13:50722702	FAM124A [intron]	rs10843660	Chr12:30259724	-	0.265594			FAM124A [#289, 1.6265e-01]
517	rs17087990	Chr13:70668177	-	rs10843660	Chr12:30259724	-	0.265585
518	rs17054195	Chr6:127270518	-	rs10843660	Chr12:30259724	-	0.265575
519	rs10843660	Chr12:30259724	-	rs12367273	Chr12:11598673	-	0.265572
520	rs10843660	Chr12:30259724	-	rs6487305	Chr12:22534068	KIAA0528 [intron]	0.265549			KIAA0528 [#300, 2.3244e-01]
521	rs17460427	Chr4:36017207	FLJ16686 [intron]	rs10843660	Chr12:30259724	-	0.265531
522	rs10843660	Chr12:30259724	-	rs2947237	Chr9:89756389	LOC645937 [near-gene-5_10k]	0.265512			LOC645937 [#23, 6.0240e-05]
523	rs12086591	Chr1:61419744	NFIA [intron]	rs10843660	Chr12:30259724	-	0.265505			NFIA [#173, 3.6672e-02]
524	rs17605785	Chr12:86204576	-	rs10843660	Chr12:30259724	-	0.265504
525	rs2634498	Chr8:59827893	-	rs10843660	Chr12:30259724	-	0.265489
526	rs1999560	Chr6:127257079	-	rs10843660	Chr12:30259724	-	0.265482
527	rs10843660	Chr12:30259724	-	rs10979275	Chr9:110015136	-	0.265475
528	rs1999945	Chr7:86431326	KIAA1324L [intron]	rs10843660	Chr12:30259724	-	0.265466			KIAA1324L [#260, 1.0743e-01]
529	rs10843660	Chr12:30259724	-	rs17470570	Chr10:100570113	HPSE2 [intron]	0.265464			HPSE2 [#222, 7.2464e-02]
530	rs10843660	Chr12:30259724	-	rs9304476	Chr18:21071343	ZNF521 [intron]	0.265463			ZNF521 [#253, 9.7771e-02]
531	rs4256779	Chr1:222591596	NVL [near-gene-5_10k]	rs10843660	Chr12:30259724	-	0.265457		NVL [#1]
532	rs153882	Chr5:123197321	-	rs10843660	Chr12:30259724	-	0.265447
533	rs17577874	Chr12:86193671	-	rs10843660	Chr12:30259724	-	0.265444
534	rs10843660	Chr12:30259724	-	rs2820602	Chr10:1478339	ADARB2 [intron]	0.265438		ADARB2 [#1]
535	rs2391265	Chr7:26210890	CBX3 [intron]	rs10843660	Chr12:30259724	-	0.265431			CBX3 [#153, 2.9432e-02]
536	rs17613002	Chr2:221279377	-	rs10843660	Chr12:30259724	-	0.265425
537	rs10843660	Chr12:30259724	-	rs998818	Chr18:42818160	KATNAL2 [intron]	0.265411			KATNAL2 [#248, 9.0557e-02]
538	rs10843660	Chr12:30259724	-	rs17286621	Chr9:125382898	DENND1A [intron]	0.265405			DENND1A [#167, 3.4245e-02]
539	rs10843660	Chr12:30259724	-	rs11611495	Chr12:22542569	KIAA0528 [intron]	0.265398			KIAA0528 [#300, 2.3244e-01]
540	rs962237	Chr5:28774140	-	rs10843660	Chr12:30259724	-	0.26539
541	rs11954639	Chr5:40710736	LOC100127944 [near-gene-3_10k]	rs10843660	Chr12:30259724	-	0.265389
542	rs2726139	Chr4:108787880	PAPSS1 [intron]	rs10843660	Chr12:30259724	-	0.265385			PAPSS1 [#189, 4.8863e-02]
543	rs10843660	Chr12:30259724	-	rs8076398	Chr17:57672361	-	0.265374
544	rs10843660	Chr12:30259724	-	rs4791461	Chr17:11137580	FLJ45455 [intron]	0.265361
545	rs17481416	Chr12:30429497	-	rs10843660	Chr12:30259724	-	0.265356
546	rs10843660	Chr12:30259724	-	rs17092565	Chr20:33377659	UQCC [intron]	0.265327			UQCC [#299, 2.1455e-01]
547	rs17252350	Chr4:105014944	-	rs10843660	Chr12:30259724	-	0.265302
548	rs12129762	Chr1:160813487	UAP1 [intron]	rs10843660	Chr12:30259724	-	0.265299		UAP1 [#1]
549	rs10843660	Chr12:30259724	-	rs12275977	Chr11:11589216	GALNTL4 [intron]	0.265289			GALNTL4 [#183, 4.2078e-02]
550	rs17126349	Chr14:52871996	-	rs10843660	Chr12:30259724	-	0.265269
551	rs16891165	Chr4:14523140	-	rs10843660	Chr12:30259724	-	0.265261
552	rs4293597	Chr2:41854452	-	rs10843660	Chr12:30259724	-	0.265244
553	rs17774502	Chr5:147260036	MGC23985 [intron]	rs10843660	Chr12:30259724	-	0.265237
554	rs1838933	Chr8:105362322	-	rs10843660	Chr12:30259724	-	0.265227
555	rs7784084	Chr7:130418122	-	rs10843660	Chr12:30259724	-	0.265222
556	rs1526512	Chr1:75385685	LHX8 [intron]	rs10843660	Chr12:30259724	-	0.26522			LHX8 [#161, 3.2854e-02]
557	rs3823804	Chr7:77511740	MAGI2 [intron]	rs10843660	Chr12:30259724	-	0.265209			MAGI2 [#66, 1.2770e-03]
558	rs4299909	Chr7:30935645	AQP1 [near-gene-3_10k]	rs10843660	Chr12:30259724	-	0.265206		AQP1 [#1]
559	rs3213955	Chr12:32031365	C12orf35 [intron]	rs10843660	Chr12:30259724	-	0.265182			C12orf35 [#291, 1.6314e-01]
560	rs10843660	Chr12:30259724	-	rs11056109	Chr12:14748413	GUCY2C [near-gene-5_10k]	0.26518			GUCY2C [#101, 7.5271e-03]
561	rs17120184	Chr14:47992012	-	rs10843660	Chr12:30259724	-	0.265167
562	rs658465	Chr5:4936122	-	rs10843660	Chr12:30259724	-	0.265147
563	rs10843660	Chr12:30259724	-	rs10125370	Chr9:89840700	-	0.26514
564	rs919034	Chr8:41496556	KRT18P37 [near-gene-3_10k]	rs10843660	Chr12:30259724	-	0.265133			KRT18P37 [#14, 6.0240e-05]
565	rs9430044	Chr1:208951322	KCNH1 [intron]	rs10843660	Chr12:30259724	-	0.265125			KCNH1 [#30, 7.8011e-05]
566	rs10843660	Chr12:30259724	-	rs17725640	Chr10:83680015	NRG3 [intron]	0.265122			NRG3 [#135, 1.7210e-02]
567	rs10843660	Chr12:30259724	-	rs11200746	Chr10:85704172	-	0.265116
568	rs6841	Chr8:42393421	SLC20A2 [utr-3]	rs10843660	Chr12:30259724	-	0.265097			SLC20A2 [#93, 6.5504e-03]
569	rs785005	Chr8:128098155	-	rs10843660	Chr12:30259724	-	0.265087
570	rs17615865	Chr2:184685020	-	rs10843660	Chr12:30259724	-	0.265079
571	rs1000938	Chr5:172731308	-	rs10843660	Chr12:30259724	-	0.265079
572	rs3759300	Chr12:32028714	C12orf35 [coding-synon]	rs10843660	Chr12:30259724	-	0.265073			C12orf35 [#291, 1.6314e-01]
573	rs9528209	Chr13:60220242	-	rs10843660	Chr12:30259724	-	0.265071
574	rs7135420	Chr12:54183819	-	rs10843660	Chr12:30259724	-	0.265066
575	rs10506878	Chr12:81649131	TMTC2 [intron]	rs10843660	Chr12:30259724	-	0.265055			TMTC2 [#239, 8.5518e-02]
576	rs10843660	Chr12:30259724	-	rs11595639	Chr10:30363395	KIAA1462 [intron]	0.265042			KIAA1462 [#230, 7.8808e-02]
577	rs16839675	Chr3:129177273	KLHDC6 [intron]	rs10843660	Chr12:30259724	-	0.265035
578	rs2038569	Chr9:27177306	TEK [intron]	rs10843660	Chr12:30259724	-	0.265034			TEK [#3, 7.6184e-07]
579	rs17651866	Chr6:161909960	PARK2 [intron]	rs10843660	Chr12:30259724	-	0.265028		PARK2 [#1]
580	rs7034798	Chr9:27354824	MOBKL2B [intron]	rs10843660	Chr12:30259724	-	0.265016
581	rs198246	Chr14:56258944	-	rs10843660	Chr12:30259724	-	0.265012
582	rs10843660	Chr12:30259724	-	rs16996900	Chr20:15918767	MACROD2 [intron]	0.26501		MACROD2 [#2]
583	rs10843660	Chr12:30259724	-	rs2838250	Chr21:43536868	-	0.265
584	rs10843660	Chr12:30259724	-	rs956476	Chr12:14768376	-	0.264986
585	rs17089074	Chr13:71716398	-	rs10843660	Chr12:30259724	-	0.264985
586	rs17016076	Chr3:78556912	-	rs10843660	Chr12:30259724	-	0.264979
587	rs10843660	Chr12:30259724	-	rs11010517	Chr10:36474172	-	0.264969
588	rs2468518	Chr5:36496015	-	rs10843660	Chr12:30259724	-	0.264964
589	rs10843660	Chr12:30259724	-	rs10451280	Chr17:62051541	PRKCA [intron]	0.264961		PRKCA [#1]
590	rs16842422	Chr1:196366613	-	rs10843660	Chr12:30259724	-	0.264897
591	rs17021676	Chr4:147768221	-	rs10843660	Chr12:30259724	-	0.264896
592	rs10843660	Chr12:30259724	-	rs17266570	Chr18:66935307	-	0.264894
593	rs10843660	Chr12:30259724	-	rs17154227	Chr11:59351647	GIF [near-gene-3]	0.264892			GIF [#151, 2.8581e-02]
594	rs12594576	Chr15:78263630	FAH [intron]	rs10843660	Chr12:30259724	-	0.264879			FAH [#84, 3.9360e-03]
595	rs17087760	Chr5:97088987	-	rs10843660	Chr12:30259724	-	0.264874
596	rs2373530	Chr2:39459421	MAP4K3 [intron]	rs10843660	Chr12:30259724	-	0.264869			MAP4K3 [#131, 1.6719e-02]
597	rs11980669	Chr7:28525255	CREB5 [intron]	rs10843660	Chr12:30259724	-	0.264868			CREB5 [#71, 1.6990e-03]
598	rs10843660	Chr12:30259724	-	rs10448290	Chr9:131550187	PTGES [intron]	0.26484		PTGES [#3]
599	rs10843660	Chr12:30259724	-	rs10514513	Chr16:79671684	GCSH [near-gene-3]	0.264831			GCSH [#238, 8.4590e-02]
600	rs17667096	Chr8:83577825	-	rs10843660	Chr12:30259724	-	0.264825
601	rs10843660	Chr12:30259724	-	rs995237	Chr10:58543803	-	0.264816
602	rs10843660	Chr12:30259724	-	rs17791105	Chr16:5750131	-	0.264816
603	rs13003019	Chr2:45424711	-	rs10843660	Chr12:30259724	-	0.264813
604	rs2441899	Chr8:105401890	-	rs10843660	Chr12:30259724	-	0.264799
605	rs10843660	Chr12:30259724	-	rs7865561	Chr9:96064353	ZNF169 [intron]	0.264799			ZNF169 [#282, 1.3435e-01]
606	rs16950351	Chr13:94375963	-	rs10843660	Chr12:30259724	-	0.264793
607	rs9544544	Chr13:77053871	SCEL [intron]	rs10843660	Chr12:30259724	-	0.264789			SCEL [#286, 1.5059e-01]
608	rs17741386	Chr2:28633786	PLB1 [intron]	rs10843660	Chr12:30259724	-	0.264787			PLB1 [#156, 3.0517e-02]
609	rs16900631	Chr6:62688604	KHDRBS2 [intron]	rs10843660	Chr12:30259724	-	0.264786			KHDRBS2 [#270, 1.2227e-01]
610	rs12706410	Chr7:121845706	CADPS2 [intron]	rs10843660	Chr12:30259724	-	0.264785			CADPS2 [#102, 7.5337e-03]
611	rs10843660	Chr12:30259724	-	rs17294166	Chr10:1866813	-	0.264779
612	rs16892477	Chr6:161683302	PARK2 [near-gene-3_10k]	rs10843660	Chr12:30259724	-	0.264762		PARK2 [#1]
613	rs1399900	Chr3:162929140	-	rs10843660	Chr12:30259724	-	0.264761
614	rs857058	Chr14:97591085	-	rs10843660	Chr12:30259724	-	0.264749
615	rs10843660	Chr12:30259724	-	rs11199297	Chr10:122114585	LOC729402 [near-gene-5_10k]	0.264738
616	rs10843660	Chr12:30259724	-	rs7077498	Chr10:124027713	BTBD16 [intron]	0.264738			BTBD16 [#266, 1.1352e-01]
617	rs1012243	Chr13:38526344	NHLRC3 [near-gene-3_10k]	rs10843660	Chr12:30259724	-	0.264735			NHLRC3 [#242, 8.7588e-02]
618	rs1383429	Chr4:80130514	-	rs10843660	Chr12:30259724	-	0.264725
619	rs10843660	Chr12:30259724	-	rs7084684	Chr10:101124849	CNNM1 [intron]	0.264722			CNNM1 [#261, 1.1145e-01]
620	rs2301539	Chr8:17456625	SLC7A2 [intron]	rs10843660	Chr12:30259724	-	0.264709		SLC7A2 [#1]
621	rs10843660	Chr12:30259724	-	rs17154234	Chr11:59376782	TCN1 [near-gene-3]	0.264702			TCN1 [#133, 1.6905e-02]
622	rs2180389	Chr14:39248631	-	rs10843660	Chr12:30259724	-	0.264692
623	rs2726560	Chr8:59820508	-	rs10843660	Chr12:30259724	-	0.26467
624	rs10844072	Chr12:32006778	C12orf35 [intron]	rs10843660	Chr12:30259724	-	0.264658			C12orf35 [#291, 1.6314e-01]
625	rs10843660	Chr12:30259724	-	rs1345872	Chr16:72058301	-	0.264658
626	rs10843660	Chr12:30259724	-	rs41529151	Chr9:111280215	-	0.264653
627	rs10876792	Chr12:54179230	OR6C68 [near-gene-3_10k]	rs10843660	Chr12:30259724	-	0.264649			OR6C68 [#208, 6.7153e-02]
628	rs10843660	Chr12:30259724	-	rs7277952	Chr21:17108535	-	0.264647
629	rs12693540	Chr2:190060813	-	rs10843660	Chr12:30259724	-	0.264645
630	rs16863394	Chr2:176360511	-	rs10843660	Chr12:30259724	-	0.264641
631	rs17198931	Chr4:105012704	-	rs10843660	Chr12:30259724	-	0.264628
632	rs2405065	Chr1:222602043	CNIH4 [near-gene-5_10k]	rs10843660	Chr12:30259724	-	0.264621			CNIH4 [#276, 1.2468e-01]
633	rs10843660	Chr12:30259724	-	rs16955886	Chr18:48723540	DCC [intron]	0.264602			DCC [#73, 2.0909e-03]
634	rs10843660	Chr12:30259724	-	rs1836841	Chr11:131281509	HNT [intron]	0.264594
635	rs10843660	Chr12:30259724	-	rs2721842	Chr17:12196755	-	0.264589
636	rs16984349	Chr2:18142831	-	rs10843660	Chr12:30259724	-	0.264588
637	rs1320377	Chr8:27807771	SCARA5 [intron]	rs10843660	Chr12:30259724	-	0.26456			SCARA5 [#130, 1.5480e-02]
638	rs10843660	Chr12:30259724	-	rs17686720	Chr17:62049664	PRKCA [intron]	0.264559		PRKCA [#1]
639	rs10843660	Chr12:30259724	-	rs951624	Chr11:18048241	-	0.264539
640	rs41435746	Chr8:1679351	-	rs10843660	Chr12:30259724	-	0.264535
641	rs788656	Chr4:119481387	PRSS12 [intron]	rs10843660	Chr12:30259724	-	0.264535			PRSS12 [#123, 1.2824e-02]
642	rs10843660	Chr12:30259724	-	rs7947514	Chr11:59288339	STX3 [intron]	0.264533			STX3 [#97, 7.1218e-03]
643	rs11937825	Chr4:105011720	-	rs10843660	Chr12:30259724	-	0.264525
644	rs17046064	Chr12:77853880	-	rs10843660	Chr12:30259724	-	0.264515
645	rs10843660	Chr12:30259724	-	rs10834221	Chr11:23856061	-	0.264514
646	rs1275526	Chr2:27282319	SLC5A6 [intron]	rs10843660	Chr12:30259724	-	0.264494			SLC5A6 [#82, 3.0412e-03]
647	rs939709	Chr8:27808405	SCARA5 [intron]	rs10843660	Chr12:30259724	-	0.264494			SCARA5 [#130, 1.5480e-02]
648	rs2375951	Chr4:36196127	LOC100130532 [near-gene-3_10k]	rs10843660	Chr12:30259724	-	0.264479			LOC100130532 [#19, 6.0240e-05]
649	rs1165926	Chr3:105231711	-	rs10843660	Chr12:30259724	-	0.264477
650	rs17069519	Chr5:167349939	ODZ2 [intron]	rs10843660	Chr12:30259724	-	0.264476			ODZ2 [#111, 9.0086e-03]
651	rs10843660	Chr12:30259724	-	rs12776142	Chr10:89998548	-	0.264451
652	rs11576549	Chr1:69121133	-	rs10843660	Chr12:30259724	-	0.264445
653	rs6989913	Chr8:25295266	DOCK5 [intron]	rs10843660	Chr12:30259724	-	0.264444			DOCK5 [#214, 6.8439e-02]
654	rs17652341	Chr3:71134042	FOXP1 [intron]	rs10843660	Chr12:30259724	-	0.264443			FOXP1 [#88, 6.1119e-03]
655	rs10843660	Chr12:30259724	-	rs11189925	Chr10:100740977	HPSE2 [intron]	0.264442			HPSE2 [#222, 7.2464e-02]
656	rs17143671	Chr7:121115182	-	rs10843660	Chr12:30259724	-	0.264432
657	rs10843660	Chr12:30259724	-	rs1982733	Chr11:83372736	DLG2 [intron]	0.264428			DLG2 [#100, 7.5108e-03]
658	rs7521282	Chr1:186409688	-	rs10843660	Chr12:30259724	-	0.264424
659	rs10843660	Chr12:30259724	-	rs6006678	Chr22:42875326	PARVB [intron]	0.264421			PARVB [#290, 1.6300e-01]
660	rs903802	Chr1:211182144	VASH2 [near-gene-5_10k]	rs10843660	Chr12:30259724	-	0.264417			VASH2 [#113, 9.4831e-03]
661	rs10843660	Chr12:30259724	-	rs7120998	Chr11:18062480	SAAL1 [intron]	0.264417			SAAL1 [#254, 9.8060e-02]
662	rs1984044	Chr13:84782372	-	rs10843660	Chr12:30259724	-	0.264409
663	rs17014535	Chr12:86192521	-	rs10843660	Chr12:30259724	-	0.264404
664	rs10843660	Chr12:30259724	-	rs6020395	Chr20:35772738	CTNNBL1 [intron]	0.2644		CTNNBL1 [#1]
665	rs10843660	Chr12:30259724	-	rs17760398	Chr17:62067234	PRKCA [intron]	0.2644		PRKCA [#1]
666	rs264356	Chr5:139303731	NRG2 [intron]	rs10843660	Chr12:30259724	-	0.264367			NRG2 [#103, 7.6972e-03]
667	rs17053536	Chr8:25295324	DOCK5 [intron]	rs10843660	Chr12:30259724	-	0.264359			DOCK5 [#214, 6.8439e-02]
668	rs10843660	Chr12:30259724	-	rs7123969	Chr11:59351933	GIF [near-gene-3]	0.264358			GIF [#151, 2.8581e-02]
669	rs2693441	Chr8:59829967	-	rs10843660	Chr12:30259724	-	0.264356
670	rs9396195	Chr6:56271080	-	rs10843660	Chr12:30259724	-	0.264355
671	rs10843660	Chr12:30259724	-	rs11253136	Chr10:585674	DIP2C [intron]	0.264348		DIP2C [#1]
672	rs16901432	Chr8:127558269	-	rs10843660	Chr12:30259724	-	0.264342
673	rs7559172	Chr2:163854187	-	rs10843660	Chr12:30259724	-	0.264336
674	rs10843660	Chr12:30259724	-	rs6042568	Chr20:1418343	SIRPB2 [intron]	0.264334			SIRPB2 [#200, 5.8907e-02]
675	rs17123210	Chr12:51784194	SOAT2 [intron]	rs10843660	Chr12:30259724	-	0.264324			SOAT2 [#96, 6.8696e-03]
676	rs17006171	Chr4:83866085	SCD5 [intron]	rs10843660	Chr12:30259724	-	0.264323			SCD5 [#114, 9.6732e-03]
677	rs2634499	Chr8:59828143	-	rs10843660	Chr12:30259724	-	0.264322
678	rs10843660	Chr12:30259724	-	rs8089939	Chr18:45748391	MYO5B [intron]	0.264314			MYO5B [#136, 1.8388e-02]
679	rs10843660	Chr12:30259724	-	rs11222881	Chr11:131416700	HNT [intron]	0.264305
680	rs10876797	Chr12:54183579	-	rs10843660	Chr12:30259724	-	0.264282
681	rs10843660	Chr12:30259724	-	rs10771634	Chr12:30152160	-	0.264282
682	rs4653579	Chr1:222584977	NVL [near-gene-5]	rs10843660	Chr12:30259724	-	0.264281		NVL [#1]
683	rs7304599	Chr12:54181846	OR6C68 [near-gene-3_10k]	rs10843660	Chr12:30259724	-	0.26425			OR6C68 [#208, 6.7153e-02]
684	rs1852877	Chr12:127073350	-	rs10843660	Chr12:30259724	-	0.264238
685	rs1447064	Chr8:105379080	-	rs10843660	Chr12:30259724	-	0.264227
686	rs11977538	Chr7:38405527	AMPH [intron]	rs10843660	Chr12:30259724	-	0.264226			AMPH [#90, 6.4051e-03]
687	rs1486618	Chr4:45167451	-	rs10843660	Chr12:30259724	-	0.264198
688	rs2634490	Chr8:59822436	-	rs10843660	Chr12:30259724	-	0.264193
689	rs10843660	Chr12:30259724	-	rs7972007	Chr12:3495125	PRMT8 [intron]	0.264191			PRMT8 [#145, 2.3744e-02]
690	rs1570309	Chr13:28458146	-	rs10843660	Chr12:30259724	-	0.264173
691	rs2395601	Chr6:35085200	ANKS1A [intron]	rs10843660	Chr12:30259724	-	0.264161			ANKS1A [#224, 7.5020e-02]
692	rs10843660	Chr12:30259724	-	rs16954582	Chr16:79671658	GCSH [near-gene-3]	0.26416			GCSH [#238, 8.4590e-02]
693	rs17058907	Chr5:160561765	-	rs10843660	Chr12:30259724	-	0.264158
694	rs10843660	Chr12:30259724	-	rs298722	Chr9:93053838	AUH [intron]	0.264152			AUH [#205, 6.5209e-02]
695	rs10843660	Chr12:30259724	-	rs2002616	Chr10:98751212	SLIT1 [intron]	0.264142			SLIT1 [#140, 2.0188e-02]
696	rs921551	Chr4:122330425	-	rs10843660	Chr12:30259724	-	0.26414
697	rs706328	Chr4:140730662	-	rs10843660	Chr12:30259724	-	0.264116
698	rs10783753	Chr12:54183621	-	rs10843660	Chr12:30259724	-	0.264114
699	rs11579567	Chr1:65729729	LEPR [intron]	rs10843660	Chr12:30259724	-	0.264113		LEPR [#11]
700	rs10843660	Chr12:30259724	-	rs17474534	Chr11:18075466	SAAL1 [intron]	0.264098			SAAL1 [#254, 9.8060e-02]
701	rs16890504	Chr8:41380052	-	rs10843660	Chr12:30259724	-	0.264095
702	rs17567748	Chr1:75473747	SLC44A5 [intron]	rs10843660	Chr12:30259724	-	0.264091			SLC44A5 [#164, 3.3668e-02]
703	rs6674453	Chr1:19306199	UBR4 [intron]	rs10843660	Chr12:30259724	-	0.26409			UBR4 [#274, 1.2251e-01]
704	rs10505587	Chr8:133197355	HHLA1 [near-gene-5_10k]	rs10843660	Chr12:30259724	-	0.264081			HHLA1 [#190, 4.9841e-02]
705	rs16990131	Chr4:34349710	LOC727819 [near-gene-3_10k]	rs10843660	Chr12:30259724	-	0.264073
706	rs17156814	Chr7:28536096	CREB5 [intron]	rs10843660	Chr12:30259724	-	0.264073			CREB5 [#71, 1.6990e-03]
707	rs4655316	Chr1:212297004	-	rs10843660	Chr12:30259724	-	0.26407
708	rs8192619	Chr6:133008041	TAAR1 [coding-synon]	rs10843660	Chr12:30259724	-	0.26407			TAAR1 [#138, 1.9603e-02]
709	rs7316333	Chr12:86171734	-	rs10843660	Chr12:30259724	-	0.264065
710	rs957132	Chr1:54879643	C1orf175 [near-gene-5]	rs10843660	Chr12:30259724	-	0.264061
711	rs10843660	Chr12:30259724	-	rs7912451	Chr10:87819791	GRID1 [intron]	0.264058			GRID1 [#192, 5.0296e-02]
712	rs1999946	Chr7:86431235	KIAA1324L [intron]	rs10843660	Chr12:30259724	-	0.264056			KIAA1324L [#260, 1.0743e-01]
713	rs10843660	Chr12:30259724	-	rs477729	Chr11:59243057	OR10V1 [near-gene-5_10k]	0.26404			OR10V1 [#225, 7.5174e-02]
714	rs10843660	Chr12:30259724	-	rs4324141	Chr16:79672326	GCSH [near-gene-3]	0.264035			GCSH [#238, 8.4590e-02]
715	rs10843660	Chr12:30259724	-	rs7074833	Chr10:57255320	-	0.264021
716	rs9290603	Chr3:178109900	-	rs10843660	Chr12:30259724	-	0.264013
717	rs833456	Chr9:10537886	PTPRD [intron]	rs10843660	Chr12:30259724	-	0.264004		PTPRD [#2]
718	rs7338113	Chr13:60238011	-	rs10843660	Chr12:30259724	-	0.263994
719	rs2404783	Chr1:222548839	NVL [intron]	rs10843660	Chr12:30259724	-	0.263992		NVL [#1]
720	rs10843660	Chr12:30259724	-	rs341081	Chr11:71933492	-	0.263989
721	rs6844845	Chr4:23815975	-	rs10843660	Chr12:30259724	-	0.263984
722	rs10843660	Chr12:30259724	-	rs2424178	Chr20:18290650	-	0.263983
723	rs6924834	Chr6:56282172	-	rs10843660	Chr12:30259724	-	0.26397
724	rs7634477	Chr3:104012009	-	rs10843660	Chr12:30259724	-	0.263968
725	rs6681790	Chr1:222591455	NVL [near-gene-5_10k]	rs10843660	Chr12:30259724	-	0.263968		NVL [#1]
726	rs10843660	Chr12:30259724	-	rs17142987	Chr11:81211307	-	0.26396
727	rs9512507	Chr13:26504554	-	rs10843660	Chr12:30259724	-	0.263958
728	rs10843660	Chr12:30259724	-	rs17560841	Chr16:7180802	A2BP1 [intron]	0.263952
729	rs1481721	Chr8:3601713	CSMD1 [intron]	rs10843660	Chr12:30259724	-	0.26394	CSMD1 (rs17068216)	CSMD1 [#1]
730	rs17183233	Chr4:92251965	-	rs10843660	Chr12:30259724	-	0.263938
731	rs154601	Chr5:115855844	SEMA6A [intron]	rs10843660	Chr12:30259724	-	0.263925		SEMA6A [#1]
732	rs16880317	Chr4:27771763	-	rs10843660	Chr12:30259724	-	0.263918
733	rs10158410	Chr1:196417119	-	rs10843660	Chr12:30259724	-	0.263907
734	rs10965890	Chr9:23506288	-	rs10843660	Chr12:30259724	-	0.263907
735	rs10843660	Chr12:30259724	-	rs1385342	Chr12:26596263	ITPR2 [intron]	0.263903			ITPR2 [#8, 1.0969e-05]
736	rs10843660	Chr12:30259724	-	rs11258952	Chr10:14307812	FRMD4A [intron]	0.263899			FRMD4A [#168, 3.4465e-02]
737	rs17655204	Chr2:71220706	MPHOSPH10 [intron]	rs10843660	Chr12:30259724	-	0.263897			MPHOSPH10 [#269, 1.2190e-01]
738	rs10843660	Chr12:30259724	-	rs2509275	Chr11:59275971	OR10V2P [near-gene-3_10k]	0.263897			OR10V2P [#40, 2.6273e-04]
739	rs4541956	Chr8:119855307	-	rs10843660	Chr12:30259724	-	0.263895
740	rs2495239	Chr6:41598466	-	rs10843660	Chr12:30259724	-	0.263892
741	rs3865090	Chr15:29319602	LOC283710 [near-gene-5_10k]	rs10843660	Chr12:30259724	-	0.263875			LOC283710 [#22, 6.0240e-05]
742	rs10843660	Chr12:30259724	-	rs1362816	Chr12:13998057	GRIN2B [intron]	0.263873			GRIN2B [#9, 2.3563e-05]
743	rs7015111	Chr8:2642304	-	rs10843660	Chr12:30259724	-	0.263867
744	rs12148153	Chr15:65502327	IQCH [intron]	rs10843660	Chr12:30259724	-	0.263866			IQCH [#292, 1.8255e-01]
745	rs6738923	Chr2:19742933	-	rs10843660	Chr12:30259724	-	0.263861
746	rs8011004	Chr14:97580111	-	rs10843660	Chr12:30259724	-	0.263858
747	rs17693438	Chr3:127916914	CHCHD6 [intron]	rs10843660	Chr12:30259724	-	0.263853			CHCHD6 [#278, 1.2932e-01]
748	rs10843660	Chr12:30259724	-	rs6013602	Chr20:51067627	TSHZ2 [intron]	0.263852			TSHZ2 [#236, 8.3867e-02]
749	rs10843660	Chr12:30259724	-	rs12450569	Chr17:62093465	PRKCA [intron]	0.263852		PRKCA [#1]
750	rs9825278	Chr3:167562639	-	rs10843660	Chr12:30259724	-	0.263844
751	rs4714565	Chr6:42172125	LOC100128918 [near-gene-3_10k]	rs10843660	Chr12:30259724	-	0.26384
752	rs10486838	Chr7:77510477	MAGI2 [intron]	rs10843660	Chr12:30259724	-	0.263834			MAGI2 [#66, 1.2770e-03]
753	rs2518651	Chr4:17058647	-	rs10843660	Chr12:30259724	-	0.263834
754	rs10843660	Chr12:30259724	-	rs10819587	Chr9:100821122	COL15A1 [intron]	0.263831			COL15A1 [#80, 2.8560e-03]
755	rs10843660	Chr12:30259724	-	rs4979361	Chr9:116058988	COL27A1 [intron]	0.26383			COL27A1 [#218, 6.9735e-02]
756	rs10843660	Chr12:30259724	-	rs1717536	Chr10:58684890	-	0.263817
757	rs17106421	Chr14:68404309	MAGOHP [near-gene-3_10k]	rs10843660	Chr12:30259724	-	0.263814
758	rs7334131	Chr13:78335029	-	rs10843660	Chr12:30259724	-	0.263797
759	rs10954321	Chr7:130963124	-	rs10843660	Chr12:30259724	-	0.263792
760	rs10783751	Chr12:54178410	OR6C68 [near-gene-3_10k]	rs10843660	Chr12:30259724	-	0.263779			OR6C68 [#208, 6.7153e-02]
761	rs17075845	Chr5:172730832	-	rs10843660	Chr12:30259724	-	0.263776
762	rs10843660	Chr12:30259724	-	rs17436294	Chr18:10062823	-	0.263776
763	rs7630982	Chr3:185627340	-	rs10843660	Chr12:30259724	-	0.263768
764	rs1494137	Chr6:125804925	-	rs10843660	Chr12:30259724	-	0.263762
765	rs12578219	Chr12:77843059	-	rs10843660	Chr12:30259724	-	0.263759
766	rs9290293	Chr3:167674043	-	rs10843660	Chr12:30259724	-	0.263752
767	rs10843660	Chr12:30259724	-	rs11595989	Chr10:30339130	KIAA1462 [near-gene-3_10k]	0.263745			KIAA1462 [#230, 7.8808e-02]
768	rs6475360	Chr9:19687675	SLC24A2 [intron]	rs10843660	Chr12:30259724	-	0.263743			SLC24A2 [#104, 7.8055e-03]
769	rs10843660	Chr12:30259724	-	rs16929523	Chr11:36846836	-	0.263741
770	rs13375397	Chr1:156642282	OR10T2 [near-gene-5_10k]	rs10843660	Chr12:30259724	-	0.263734			OR10T2 [#162, 3.2978e-02]
771	rs10843660	Chr12:30259724	-	rs482356	Chr11:59326844	STX3 [near-gene-3]	0.263723			STX3 [#97, 7.1218e-03]
772	rs10843660	Chr12:30259724	-	rs16930545	Chr12:3494585	PRMT8 [intron]	0.263717			PRMT8 [#145, 2.3744e-02]
773	rs17092737	Chr14:73386753	PTGR2 [near-gene-5]	rs10843660	Chr12:30259724	-	0.263712			PTGR2 [#231, 7.9765e-02]
774	rs10843660	Chr12:30259724	-	rs2346627	Chr18:2434885	-	0.263707
775	rs2403733	Chr8:133192142	-	rs10843660	Chr12:30259724	-	0.2637
776	rs10843660	Chr12:30259724	-	rs10868244	Chr9:86785083	NTRK2 [intron]	0.263666			NTRK2 [#6, 7.2574e-06]
777	rs9538938	Chr13:60279192	-	rs10843660	Chr12:30259724	-	0.263664
778	rs12489702	Chr3:17886543	PP1P [near-gene-3_10k]	rs10843660	Chr12:30259724	-	0.263662			PP1P [#15, 6.0240e-05]
779	rs10843660	Chr12:30259724	-	rs901683	Chr10:45286428	MARCH8 [intron]	0.263661			MARCH8 [#212, 6.7906e-02]
780	rs2436141	Chr8:133224879	KCNQ3 [intron]	rs10843660	Chr12:30259724	-	0.263658	KCNQ3 (rs17654436)		KCNQ3 [#75, 2.1250e-03]
781	rs10843660	Chr12:30259724	-	rs41384548	Chr11:59292478	STX3 [intron]	0.263652			STX3 [#97, 7.1218e-03]
782	rs12119710	Chr1:179316022	IER5 [near-gene-5_10k]	rs10843660	Chr12:30259724	-	0.263636			IER5 [#67, 1.6243e-03]
783	rs10970376	Chr9:3146066	-	rs10843660	Chr12:30259724	-	0.263614
784	rs890025	Chr8:5927228	-	rs10843660	Chr12:30259724	-	0.263613
785	rs11751983	Chr6:125095261	NKAIN2 [intron]	rs10843660	Chr12:30259724	-	0.263609			NKAIN2 [#255, 9.8139e-02]
786	rs10843660	Chr12:30259724	-	rs7042889	Chr9:130835182	FAM73B [near-gene-5_10k]	0.263606			FAM73B [#241, 8.6562e-02]
787	rs10843660	Chr12:30259724	-	rs17154134	Chr11:59299818	STX3 [intron]	0.263599			STX3 [#97, 7.1218e-03]
788	rs9819305	Chr3:189240247	-	rs10843660	Chr12:30259724	-	0.263596
789	rs2223035	Chr14:79375488	NRXN3 [intron]	rs10843660	Chr12:30259724	-	0.263588			NRXN3 [#147, 2.5340e-02]
790	rs17128569	Chr14:92332041	GOLGA5 [intron]	rs10843660	Chr12:30259724	-	0.263587			GOLGA5 [#176, 3.8371e-02]
791	rs7541740	Chr1:107551303	NTNG1 [intron]	rs10843660	Chr12:30259724	-	0.263586			NTNG1 [#129, 1.5320e-02]
792	rs10191077	Chr2:99817970	AFF3 [intron]	rs10843660	Chr12:30259724	-	0.263584			AFF3 [#109, 8.4301e-03]
793	rs11925269	Chr3:28736455	-	rs10843660	Chr12:30259724	-	0.263582
794	rs11945241	Chr4:34296192	-	rs10843660	Chr12:30259724	-	0.26358
795	rs10843660	Chr12:30259724	-	rs1001676	Chr17:5567180	LOC100128284 [near-gene-5_10k]	0.263571			LOC100128284 [#17, 6.0240e-05]
796	rs10843660	Chr12:30259724	-	rs10734407	Chr11:4185607	LOC643244 [near-gene-3_10k]	0.263567
797	rs10843660	Chr12:30259724	-	rs917712	Chr18:52026288	-	0.263559
798	rs10843660	Chr12:30259724	-	rs12302368	Chr12:22619908	-	0.263548
799	rs10748503	Chr1:107570351	NTNG1 [intron]	rs10843660	Chr12:30259724	-	0.263546			NTNG1 [#129, 1.5320e-02]
800	rs17019909	Chr3:82672164	-	rs10843660	Chr12:30259724	-	0.263541
801	rs10843660	Chr12:30259724	-	rs17154200	Chr11:59324766	STX3 [intron]	0.26354			STX3 [#97, 7.1218e-03]
802	rs10843660	Chr12:30259724	-	rs7914597	Chr10:129247093	NPS [near-gene-3_10k]	0.263501			NPS [#107, 8.3995e-03]
803	rs10843660	Chr12:30259724	-	rs11021025	Chr11:94418183	LOC100129485 [near-gene-3_10k]	0.2635			LOC100129485 [#16, 6.0240e-05]
804	rs1700369	Chr12:126408186	-	rs10843660	Chr12:30259724	-	0.263498
805	rs10915670	Chr1:4875277	-	rs10843660	Chr12:30259724	-	0.263487
806	rs2685376	Chr8:27807298	SCARA5 [intron]	rs10843660	Chr12:30259724	-	0.26348			SCARA5 [#130, 1.5480e-02]
807	rs10505490	Chr8:127917155	-	rs10843660	Chr12:30259724	-	0.263478
808	rs10843660	Chr12:30259724	-	rs17394442	Chr20:53590105	-	0.263475
809	rs9370510	Chr6:56273850	-	rs10843660	Chr12:30259724	-	0.263473
810	rs2922017	Chr2:45135096	-	rs10843660	Chr12:30259724	-	0.26347
811	rs12650100	Chr4:163550341	-	rs10843660	Chr12:30259724	-	0.263464
812	rs1275525	Chr2:27282206	SLC5A6 [intron]	rs10843660	Chr12:30259724	-	0.263458			SLC5A6 [#82, 3.0412e-03]
813	rs17046033	Chr12:77843658	-	rs10843660	Chr12:30259724	-	0.263452
814	rs10843660	Chr12:30259724	-	rs2900606	Chr9:117437789	-	0.263446
815	rs2277364	Chr12:91384673	-	rs10843660	Chr12:30259724	-	0.263445
816	rs12519564	Chr5:4933338	-	rs10843660	Chr12:30259724	-	0.263444
817	rs16888075	Chr7:77513727	MAGI2 [intron]	rs10843660	Chr12:30259724	-	0.263439			MAGI2 [#66, 1.2770e-03]
818	rs3119877	Chr13:60279082	-	rs10843660	Chr12:30259724	-	0.263438
819	rs10843660	Chr12:30259724	-	rs12248661	Chr10:97318201	SORBS1 [near-gene-5_10k]	0.263432		SORBS1 [#1]
820	rs977323	Chr4:34350157	LOC727819 [near-gene-3_10k]	rs10843660	Chr12:30259724	-	0.26343
821	rs11732932	Chr4:121752008	-	rs10843660	Chr12:30259724	-	0.263428
822	rs10843660	Chr12:30259724	-	rs12303966	Chr12:22557184	KIAA0528 [intron]	0.263423			KIAA0528 [#300, 2.3244e-01]
823	rs10503755	Chr8:24533547	-	rs10843660	Chr12:30259724	-	0.263419
824	rs10843660	Chr12:30259724	-	rs2729926	Chr11:19398868	-	0.263413
825	rs1371568	Chr3:166500616	-	rs10843660	Chr12:30259724	-	0.263413
826	rs9322523	Chr6:155783329	NOX3 [intron]	rs10843660	Chr12:30259724	-	0.263411			NOX3 [#163, 3.3265e-02]
827	rs769412	Chr12:67519482	MDM2 [coding-synon]	rs10843660	Chr12:30259724	-	0.2634			MDM2 [#51, 3.1150e-04]
828	rs10843660	Chr12:30259724	-	rs6093893	Chr20:41984514	TOX2 [intron]	0.263399			TOX2 [#187, 4.6366e-02]
829	rs4399918	Chr3:175087027	NLGN1 [intron]	rs10843660	Chr12:30259724	-	0.263396			NLGN1 [#155, 3.0194e-02]
830	rs17118401	Chr12:51406158	KRT126P [near-gene-5_10k]	rs10843660	Chr12:30259724	-	0.263394			KRT126P [#53, 3.8999e-04]
831	rs10843660	Chr12:30259724	-	rs2838243	Chr21:43529271	-	0.263394
832	rs11106598	Chr12:91419845	-	rs10843660	Chr12:30259724	-	0.263393
833	rs17214868	Chr5:66158846	MAST4 [near-gene-5]	rs10843660	Chr12:30259724	-	0.263392			MAST4 [#122, 1.2735e-02]
834	rs2540843	Chr4:12458109	-	rs10843660	Chr12:30259724	-	0.263388
835	rs578800	Chr1:29309693	EPB41 [intron]	rs10843660	Chr12:30259724	-	0.263381			EPB41 [#127, 1.4734e-02]
836	rs34686114	Chr8:75250665	-	rs10843660	Chr12:30259724	-	0.263374
837	rs10843660	Chr12:30259724	-	rs16956227	Chr18:10060208	-	0.263372
838	rs4653581	Chr1:222586572	NVL [near-gene-5_10k]	rs10843660	Chr12:30259724	-	0.263369		NVL [#1]
839	rs12438154	Chr15:35933581	-	rs10843660	Chr12:30259724	-	0.263362
840	rs12195374	Chr6:11696549	TMEM170B [near-gene-3_10k]	rs10843660	Chr12:30259724	-	0.26335			TMEM170B [#287, 1.5129e-01]
841	rs10843660	Chr12:30259724	-	rs479231	Chr18:20233655	OSBPL1A [near-gene-5_10k]	0.263348			OSBPL1A [#210, 6.7895e-02]
842	rs10963786	Chr9:18816610	ADAMTSL1 [intron]	rs10843660	Chr12:30259724	-	0.263337			ADAMTSL1 [#179, 3.9669e-02]
843	rs4649904	Chr1:69196313	-	rs10843660	Chr12:30259724	-	0.263329
844	rs160240	Chr14:59628298	C14orf135 [near-gene-5]	rs10843660	Chr12:30259724	-	0.263326			C14orf135 [#298, 2.0626e-01]
845	rs10843660	Chr12:30259724	-	rs10883245	Chr10:100750296	HPSE2 [intron]	0.263322			HPSE2 [#222, 7.2464e-02]
846	rs1453115	Chr5:101289699	-	rs10843660	Chr12:30259724	-	0.263316
847	rs6450784	Chr5:30543079	-	rs10843660	Chr12:30259724	-	0.263309
848	rs12044353	Chr1:79068003	-	rs10843660	Chr12:30259724	-	0.263306
849	rs10843660	Chr12:30259724	-	rs11037691	Chr11:43848213	-	0.263303
850	rs11987094	Chr8:115693034	-	rs10843660	Chr12:30259724	-	0.263301
851	rs1532021	Chr4:188396635	-	rs10843660	Chr12:30259724	-	0.263295
852	rs7529123	Chr1:196618419	-	rs10843660	Chr12:30259724	-	0.263294
853	rs9317145	Chr13:60310538	-	rs10843660	Chr12:30259724	-	0.26329
854	rs16890530	Chr8:41391521	-	rs10843660	Chr12:30259724	-	0.263289
855	rs10843660	Chr12:30259724	-	rs2632017	Chr11:19424264	-	0.263287
856	rs10843660	Chr12:30259724	-	rs11142962	Chr9:73501827	TMEM2 [intron]	0.263281			TMEM2 [#215, 6.8918e-02]
857	rs11171513	Chr12:54182788	OR6C68 [near-gene-3_10k]	rs10843660	Chr12:30259724	-	0.263276			OR6C68 [#208, 6.7153e-02]
858	rs3771316	Chr2:191457280	GLS [intron]	rs10843660	Chr12:30259724	-	0.263262			GLS [#132, 1.6791e-02]
859	rs9878447	Chr3:32210751	RPSAP11 [near-gene-3_10k]	rs10843660	Chr12:30259724	-	0.263261			RPSAP11 [#43, 2.6273e-04]
860	rs13361949	Chr5:3670604	-	rs10843660	Chr12:30259724	-	0.263258
861	rs10843660	Chr12:30259724	-	rs7231333	Chr18:62025372	-	0.263251
862	rs3823466	Chr6:169931851	C6orf70 [near-gene-3_10k]	rs10843660	Chr12:30259724	-	0.26325			C6orf70 [#246, 9.0092e-02]
863	rs10843660	Chr12:30259724	-	rs4237697	Chr11:13061947	-	0.263249
864	rs10947535	Chr6:35083947	ANKS1A [intron]	rs10843660	Chr12:30259724	-	0.263249			ANKS1A [#224, 7.5020e-02]
865	rs1862084	Chr7:130968433	-	rs10843660	Chr12:30259724	-	0.263244
866	rs324571	Chr7:136415993	-	rs10843660	Chr12:30259724	-	0.263243
867	rs10843660	Chr12:30259724	-	rs10742812	Chr11:5822800	OR52E6 [near-gene-5_10k]	0.263239			OR52E6 [#191, 5.0281e-02]
868	rs4317857	Chr1:69181166	-	rs10843660	Chr12:30259724	-	0.263237
869	rs6444286	Chr3:189608035	LPP [intron]	rs10843660	Chr12:30259724	-	0.263236			LPP [#216, 6.9289e-02]
870	rs10499850	Chr7:79700001	-	rs10843660	Chr12:30259724	-	0.263235
871	rs10843660	Chr12:30259724	-	rs4910897	Chr11:4119053	RRM1 [near-gene-3_10k]	0.26322			RRM1 [#181, 4.0845e-02]
872	rs12712633	Chr2:39297739	CDKL4 [intron]	rs10843660	Chr12:30259724	-	0.263214			CDKL4 [#152, 2.9030e-02]
873	rs10843660	Chr12:30259724	-	rs1717532	Chr10:58687032	-	0.263207
874	rs10843660	Chr12:30259724	-	rs2735409	Chr16:76609032	CLEC3A [near-gene-5_10k]	0.263207			CLEC3A [#185, 4.4116e-02]
875	rs17353566	Chr5:38808647	LOC100132789 [near-gene-5_10k]	rs10843660	Chr12:30259724	-	0.2632			LOC100132789 [#13, 6.0240e-05]
876	rs12155638	Chr8:37103003	-	rs10843660	Chr12:30259724	-	0.263198
877	rs16853354	Chr3:144491900	SLC9A9 [intron]	rs10843660	Chr12:30259724	-	0.263177			SLC9A9 [#64, 1.1395e-03]
878	rs10843660	Chr12:30259724	-	rs7917704	Chr10:25885962	GPR158 [intron]	0.263164			GPR158 [#198, 5.6906e-02]
879	rs10843660	Chr12:30259724	-	rs11254048	Chr10:6769517	-	0.26316
880	rs10491245	Chr5:81750669	-	rs10843660	Chr12:30259724	-	0.26315
881	rs12864731	Chr13:96741780	MBNL2 [intron]	rs10843660	Chr12:30259724	-	0.263148			MBNL2 [#158, 3.1542e-02]
882	rs10843660	Chr12:30259724	-	rs1748329	Chr10:26987004	LOC731789 [near-gene-3_10k]	0.263144			LOC731789 [#50, 2.8478e-04]
883	rs10843660	Chr12:30259724	-	rs7849604	Chr9:96064314	ZNF169 [intron]	0.263136			ZNF169 [#282, 1.3435e-01]
884	rs10843660	Chr12:30259724	-	rs1028050	Chr11:71929039	-	0.263136
885	rs1999947	Chr7:86431106	KIAA1324L [intron]	rs10843660	Chr12:30259724	-	0.26313			KIAA1324L [#260, 1.0743e-01]
886	rs10843660	Chr12:30259724	-	rs17214837	Chr9:125408947	DENND1A [intron]	0.26313			DENND1A [#167, 3.4245e-02]
887	rs7722067	Chr5:82032669	-	rs10843660	Chr12:30259724	-	0.263126
888	rs10843660	Chr12:30259724	-	rs6042935	Chr20:14745572	MACROD2 [intron]	0.263125		MACROD2 [#2]
889	rs2275312	Chr1:244157441	SMYD3 [intron]	rs10843660	Chr12:30259724	-	0.263112			SMYD3 [#149, 2.6869e-02]
890	rs13319664	Chr3:187480234	DGKG [intron]	rs10843660	Chr12:30259724	-	0.263106			DGKG [#118, 1.1747e-02]
891	rs10843660	Chr12:30259724	-	rs554848	Chr11:59286096	STX3 [intron]	0.263099			STX3 [#97, 7.1218e-03]
892	rs10843660	Chr12:30259724	-	rs11038601	Chr11:45618631	CHST1 [near-gene-3_10k]	0.263098			CHST1 [#89, 6.2549e-03]
893	rs12091215	Chr1:61419691	NFIA [intron]	rs10843660	Chr12:30259724	-	0.263098			NFIA [#173, 3.6672e-02]
894	rs10843660	Chr12:30259724	-	rs579373	Chr11:59272280	OR10V2P [near-gene-5_10k]	0.263098			OR10V2P [#40, 2.6273e-04]
895	rs719753	Chr4:167012651	TLL1 [near-gene-5]	rs10843660	Chr12:30259724	-	0.263094			TLL1 [#58, 7.9003e-04]
896	rs17269108	Chr3:643003	LOC402123 [near-gene-5_10k]	rs10843660	Chr12:30259724	-	0.263092
897	rs10511937	Chr9:37360479	-	rs10843660	Chr12:30259724	-	0.263092
898	rs10843660	Chr12:30259724	-	rs17099427	Chr11:102079814	MMP27 [intron]	0.263088			MMP27 [#177, 3.8797e-02]
899	rs10843660	Chr12:30259724	-	rs17074052	Chr18:60827522	-	0.263088
900	rs10843660	Chr12:30259724	-	rs4356150	Chr10:2288827	-	0.263075
901	rs17744902	Chr13:33943552	-	rs10843660	Chr12:30259724	-	0.263063
902	rs10843660	Chr12:30259724	-	rs11223334	Chr11:132410803	OPCML [intron]	0.263059			OPCML [#105, 7.8229e-03]
903	rs937529	Chr12:129172229	-	rs10843660	Chr12:30259724	-	0.263051
904	rs10843660	Chr12:30259724	-	rs10843649	Chr12:30247503	-	0.263047
905	rs10230949	Chr7:92453811	-	rs10843660	Chr12:30259724	-	0.263035
906	rs12123786	Chr1:5486174	-	rs10843660	Chr12:30259724	-	0.263027
907	rs10487488	Chr7:126936527	-	rs10843660	Chr12:30259724	-	0.263027
908	rs768973	Chr14:65576829	-	rs10843660	Chr12:30259724	-	0.263013
909	rs11050726	Chr12:30268897	-	rs10843660	Chr12:30259724	-	0.263013
910	rs1394076	Chr3:101982380	ABI3BP [intron]	rs10843660	Chr12:30259724	-	0.263002			ABI3BP [#115, 1.0812e-02]
911	rs41426852	Chr12:65331151	GRIP1 [intron]	rs10843660	Chr12:30259724	-	0.263001			GRIP1 [#106, 8.1933e-03]
912	rs4971827	Chr2:52549258	-	rs10843660	Chr12:30259724	-	0.263
913	rs7304677	Chr12:54195532	OR6C64P [near-gene-5_10k]	rs10843660	Chr12:30259724	-	0.262997			OR6C64P [#32, 9.0780e-05]
914	rs7800937	Chr7:142803429	EPHA1 [intron]	rs10843660	Chr12:30259724	-	0.262996			EPHA1 [#87, 5.9003e-03]
915	rs10843660	Chr12:30259724	-	rs4237436	Chr10:6499433	PRKCQ [near-gene-3_10k]	0.262995		PRKCQ [#1]
916	rs10276292	Chr7:126990579	-	rs10843660	Chr12:30259724	-	0.26299
917	rs9510410	Chr13:22371210	LOC646201 [near-gene-5_10k]	rs10843660	Chr12:30259724	-	0.262987
918	rs17714574	Chr9:3149681	-	rs10843660	Chr12:30259724	-	0.262984
919	rs17127235	Chr14:90857634	CCDC88C [intron]	rs10843660	Chr12:30259724	-	0.262967			CCDC88C [#207, 6.6212e-02]
920	rs9484237	Chr6:139502690	HECA [intron]	rs10843660	Chr12:30259724	-	0.262967			HECA [#264, 1.1305e-01]
921	rs7533905	Chr1:108878546	-	rs10843660	Chr12:30259724	-	0.262964
922	rs17693876	Chr9:26778773	-	rs10843660	Chr12:30259724	-	0.262953
923	rs4627127	Chr12:127071721	-	rs10843660	Chr12:30259724	-	0.262949
924	rs17364716	Chr3:59845471	FHIT [intron]	rs10843660	Chr12:30259724	-	0.262945			FHIT [#94, 6.6389e-03]
925	rs2442612	Chr8:6370804	ANGPT2 [intron]	rs10843660	Chr12:30259724	-	0.262945			ANGPT2 [#29, 6.7624e-05]
926	rs17708659	Chr8:72256372	-	rs10843660	Chr12:30259724	-	0.26294
927	rs10843660	Chr12:30259724	-	rs17154157	Chr11:59307110	STX3 [intron]	0.262938			STX3 [#97, 7.1218e-03]
928	rs10932397	Chr2:212331670	ERBB4 [intron]	rs10843660	Chr12:30259724	-	0.26293	ERBB4 (rs6435632)		ERBB4 [#1, 1.9289e-07]
929	rs17175020	Chr13:48360877	-	rs10843660	Chr12:30259724	-	0.262924
930	rs17576472	Chr2:38756526	GALM [intron]	rs10843660	Chr12:30259724	-	0.262919			GALM [#195, 5.3485e-02]
931	rs17109607	Chr14:39215357	-	rs10843660	Chr12:30259724	-	0.262911
932	rs16883538	Chr6:74057819	EIF3EP [near-gene-5_10k]	rs10843660	Chr12:30259724	-	0.262905
933	rs6789692	Chr3:104027105	-	rs10843660	Chr12:30259724	-	0.262904
934	rs10843660	Chr12:30259724	-	rs11821465	Chr11:59186230	PATL1 [near-gene-5_10k]	0.262904			PATL1 [#240, 8.6036e-02]
935	rs6749860	Chr2:53699423	-	rs10843660	Chr12:30259724	-	0.262901
936	rs17046098	Chr12:77869712	-	rs10843660	Chr12:30259724	-	0.262901
937	rs10843660	Chr12:30259724	-	rs4751702	Chr10:120969739	GRK5 [intron]	0.262889		GRK5 [#1]
938	rs10843660	Chr12:30259724	-	rs7251341	Chr19:58307803	ZNF415 [intron]	0.262881			ZNF415 [#262, 1.1250e-01]
939	rs177680	Chr7:89928462	LOC100129289 [near-gene-5_10k]	rs10843660	Chr12:30259724	-	0.262877
940	rs11121917	Chr1:12497677	VPS13D [near-gene-3_10k]	rs10843660	Chr12:30259724	-	0.262874			VPS13D [#301, 3.2573e-01]
941	rs10843660	Chr12:30259724	-	rs488331	Chr11:59115152	OSBP [intron]	0.262869			OSBP [#170, 3.5820e-02]
942	rs1155966	Chr3:7732788	GRM7 [intron]	rs10843660	Chr12:30259724	-	0.262869			GRM7 [#10, 2.5089e-05]
943	rs1342909	Chr1:188418731	FAM5C [intron]	rs10843660	Chr12:30259724	-	0.262863			FAM5C [#193, 5.3033e-02]
944	rs11984308	Chr7:28525282	CREB5 [intron]	rs10843660	Chr12:30259724	-	0.262861			CREB5 [#71, 1.6990e-03]
945	rs4274409	Chr15:22846930	SNORD116-1 [near-gene-5_10k]	rs10843660	Chr12:30259724	-	0.26286			SNORD116-1 [#54, 4.1396e-04]
946	rs7769904	Chr6:125802654	-	rs10843660	Chr12:30259724	-	0.262857
947	rs10843660	Chr12:30259724	-	rs12480258	Chr20:1143532	LOC400831 [near-gene-3_10k]	0.262856
948	rs10843660	Chr12:30259724	-	rs7946885	Chr11:4120756	OR55B1P [near-gene-3_10k]	0.262856			OR55B1P [#31, 9.0780e-05]
949	rs13279569	Chr8:38460773	-	rs10843660	Chr12:30259724	-	0.262846
950	rs15008	Chr12:48320801	PRPF40B [intron]	rs10843660	Chr12:30259724	-	0.262844			PRPF40B [#283, 1.3643e-01]
951	rs10843660	Chr12:30259724	-	rs12289921	Chr11:59138882	OSBP [intron]	0.262835			OSBP [#170, 3.5820e-02]
952	rs1108958	Chr13:50720190	FAM124A [intron]	rs10843660	Chr12:30259724	-	0.262833			FAM124A [#289, 1.6265e-01]
953	rs11903437	Chr2:69211980	ANTXR1 [intron]	rs10843660	Chr12:30259724	-	0.262832			ANTXR1 [#188, 4.8347e-02]
954	rs10843660	Chr12:30259724	-	rs3889856	Chr18:45549986	-	0.262832
955	rs10843660	Chr12:30259724	-	rs6022211	Chr20:51063037	TSHZ2 [intron]	0.262823			TSHZ2 [#236, 8.3867e-02]
956	rs9371408	Chr6:156307788	-	rs10843660	Chr12:30259724	-	0.262816
957	rs7984291	Chr13:84786098	-	rs10843660	Chr12:30259724	-	0.26281
958	rs11126162	Chr2:67939538	-	rs10843660	Chr12:30259724	-	0.262807
959	rs10929937	Chr2:159765160	TANC1 [intron]	rs10843660	Chr12:30259724	-	0.262807			TANC1 [#275, 1.2311e-01]
960	rs2407226	Chr2:130345831	-	rs10843660	Chr12:30259724	-	0.262795
961	rs6754090	Chr2:15751171	-	rs10843660	Chr12:30259724	-	0.262793
962	rs1154119	Chr14:36421051	SLC25A21 [intron]	rs10843660	Chr12:30259724	-	0.262793			SLC25A21 [#166, 3.3985e-02]
963	rs16846031	Chr1:222540472	NVL [intron]	rs10843660	Chr12:30259724	-	0.262792		NVL [#1]
964	rs10843660	Chr12:30259724	-	rs12277946	Chr11:38107011	-	0.262787
965	rs1028217	Chr2:151317406	-	rs10843660	Chr12:30259724	-	0.262785
966	rs12076854	Chr1:188401694	FAM5C [intron]	rs10843660	Chr12:30259724	-	0.262782			FAM5C [#193, 5.3033e-02]
967	rs4555670	Chr4:76467589	-	rs10843660	Chr12:30259724	-	0.262776
968	rs17537132	Chr5:28768336	-	rs10843660	Chr12:30259724	-	0.262772
969	rs10843660	Chr12:30259724	-	rs473490	Chr11:59114519	OSBP [intron]	0.262767			OSBP [#170, 3.5820e-02]
970	rs10843660	Chr12:30259724	-	rs7897805	Chr10:20265920	PLXDC2 [intron]	0.262764			PLXDC2 [#175, 3.7615e-02]
971	rs10843660	Chr12:30259724	-	rs2147240	Chr9:73792809	-	0.26276
972	rs925986	Chr2:151321815	-	rs10843660	Chr12:30259724	-	0.262755
973	rs10843660	Chr12:30259724	-	rs2632018	Chr11:19424844	-	0.262751
974	rs188620	Chr14:59758931	-	rs10843660	Chr12:30259724	-	0.262751
975	rs10843660	Chr12:30259724	-	rs17111536	Chr10:98009680	BLNK [intron]	0.262749			BLNK [#180, 4.0354e-02]
976	rs979148	Chr8:138952654	-	rs10843660	Chr12:30259724	-	0.262736
977	rs7656779	Chr4:34283372	-	rs10843660	Chr12:30259724	-	0.262733
978	rs12651951	Chr5:79681719	LOC441089 [near-gene-3_10k]	rs10843660	Chr12:30259724	-	0.262731
979	rs1553460	Chr4:17804959	-	rs7717323	Chr5:150539914	CCDC69 [near-gene-3]	0.26273			CCDC69 [#263, 1.1269e-01]
980	rs963758	Chr2:162013154	-	rs10843660	Chr12:30259724	-	0.262723
981	rs17094045	Chr14:73466004	ZNF410 [intron]	rs10843660	Chr12:30259724	-	0.262721			ZNF410 [#284, 1.4894e-01]
982	rs10843660	Chr12:30259724	-	rs12970904	Chr18:73813153	-	0.262719
983	rs10843660	Chr12:30259724	-	rs9960189	Chr18:75504076	-	0.262715
984	rs10843660	Chr12:30259724	-	rs2729921	Chr11:19396235	-	0.262713
985	rs10120217	Chr9:13617116	-	rs10843660	Chr12:30259724	-	0.26271
986	rs12863456	Chr13:94175295	-	rs10843660	Chr12:30259724	-	0.262695
987	rs16831647	Chr1:158463576	WDR42A [intron]	rs10843660	Chr12:30259724	-	0.262694
988	rs2205222	Chr14:79383915	NRXN3 [intron]	rs10843660	Chr12:30259724	-	0.262692			NRXN3 [#147, 2.5340e-02]
989	rs10843660	Chr12:30259724	-	rs529270	Chr11:59282317	STX3 [intron]	0.262688			STX3 [#97, 7.1218e-03]
990	rs10843660	Chr12:30259724	-	rs549086	Chr11:59272261	OR10V2P [near-gene-5_10k]	0.262687			OR10V2P [#40, 2.6273e-04]
991	rs998864	Chr5:167717782	WWC1 [intron]	rs10843660	Chr12:30259724	-	0.262687		WWC1 [#2]
992	rs6563500	Chr13:36302660	RFXAP [near-gene-3_10k]	rs10843660	Chr12:30259724	-	0.262673			RFXAP [#235, 8.3829e-02]
993	rs4959566	Chr6:1445917	-	rs10843660	Chr12:30259724	-	0.262672
994	rs17685416	Chr8:2101199	-	rs10843660	Chr12:30259724	-	0.262672
995	rs6780486	Chr3:28688791	-	rs10843660	Chr12:30259724	-	0.26267
996	rs17599139	Chr1:228697572	-	rs10843660	Chr12:30259724	-	0.262668
997	rs17492513	Chr7:140768053	LOC100130169 [near-gene-3_10k]	rs10843660	Chr12:30259724	-	0.262668			LOC100130169 [#21, 6.0240e-05]
998	rs1877332	Chr8:138950317	-	rs10843660	Chr12:30259724	-	0.262667
999	rs10843660	Chr12:30259724	-	rs3887424	Chr17:37279744	ACLY [intron]	0.262659			ACLY [#134, 1.7010e-02]
1000	rs2408302	Chr13:50719963	FAM124A [intron]	rs10843660	Chr12:30259724	-	0.262648			FAM124A [#289, 1.6265e-01]

## Sheet: RA
Pair no	SNP1	SNP1 position	SNP1 assoc. genes	SNP2	SNP2 position	SNP2 assoc. genes	ρdiff score	WTCCC reported	HuGE reported [#pub]	ToppGene candidates [rank#, P-value]
1	rs1261078	Chr18:51017789	-	rs3785579	Chr17:62472963	CACNG1 [intron]	0.90419			CACNG1 [#111, 2.2135e-02]
2	rs1741153	Chr14:101492967	DYNC1H1 [near-gene-5_10k]	rs3785579	Chr17:62472963	CACNG1 [intron]	0.904022			DYNC1H1 [#289, 1.1595e-01], CACNG1 [#111, 2.2135e-02]
3	rs2126021	Chr4:87339787	MAPK10 [intron]	rs3785579	Chr17:62472963	CACNG1 [intron]	0.902032			MAPK10 [#10, 9.3941e-04], CACNG1 [#111, 2.2135e-02]
4	rs3785579	Chr17:62472963	CACNG1 [intron]	rs4781178	Chr16:12095593	SNX29 [intron]	0.901551			CACNG1 [#111, 2.2135e-02], SNX29 [#190, 6.0256e-02]
5	rs10733366	Chr9:19815411	-	rs3785579	Chr17:62472963	CACNG1 [intron]	0.901526			CACNG1 [#111, 2.2135e-02]
6	rs7018693	Chr9:19834265	-	rs3785579	Chr17:62472963	CACNG1 [intron]	0.901016			CACNG1 [#111, 2.2135e-02]
7	rs16909154	Chr9:121644800	-	rs3785579	Chr17:62472963	CACNG1 [intron]	0.90101			CACNG1 [#111, 2.2135e-02]
8	rs7978310	Chr12:103272750	TXNRD1 [near-gene-3_10k]	rs3785579	Chr17:62472963	CACNG1 [intron]	0.900878			TXNRD1 [#116, 2.4623e-02], CACNG1 [#111, 2.2135e-02]
9	rs1661066	Chr5:3263098	-	rs3785579	Chr17:62472963	CACNG1 [intron]	0.900823			CACNG1 [#111, 2.2135e-02]
10	rs4702886	Chr5:12669793	-	rs3785579	Chr17:62472963	CACNG1 [intron]	0.900314			CACNG1 [#111, 2.2135e-02]
11	rs1327398	Chr9:19815627	-	rs3785579	Chr17:62472963	CACNG1 [intron]	0.900309			CACNG1 [#111, 2.2135e-02]
12	rs11200795	Chr10:85763392	-	rs3785579	Chr17:62472963	CACNG1 [intron]	0.900192			CACNG1 [#111, 2.2135e-02]
13	rs11200793	Chr10:85763350	-	rs3785579	Chr17:62472963	CACNG1 [intron]	0.899901			CACNG1 [#111, 2.2135e-02]
14	rs17148805	Chr4:71264189	SMR3A [intron]	rs3785579	Chr17:62472963	CACNG1 [intron]	0.899714			SMR3A [#191, 6.0808e-02], CACNG1 [#111, 2.2135e-02]
15	rs189509	Chr8:28247625	PNOC [intron]	rs3785579	Chr17:62472963	CACNG1 [intron]	0.899398			PNOC [#203, 6.8546e-02], CACNG1 [#111, 2.2135e-02]
16	rs7704706	Chr5:12672289	-	rs3785579	Chr17:62472963	CACNG1 [intron]	0.899201			CACNG1 [#111, 2.2135e-02]
17	rs2828232	Chr21:23831462	-	rs3785579	Chr17:62472963	CACNG1 [intron]	0.89902			CACNG1 [#111, 2.2135e-02]
18	rs10851713	Chr15:60383512	-	rs3785579	Chr17:62472963	CACNG1 [intron]	0.898795			CACNG1 [#111, 2.2135e-02]
19	rs17567007	Chr15:25875134	OCA2 [intron]	rs3785579	Chr17:62472963	CACNG1 [intron]	0.898776			OCA2 [#109, 2.0232e-02], CACNG1 [#111, 2.2135e-02]
20	rs12043743	Chr1:194769459	KCNT2 [intron]	rs3785579	Chr17:62472963	CACNG1 [intron]	0.898735			KCNT2 [#252, 9.5122e-02], CACNG1 [#111, 2.2135e-02]
21	rs3791247	Chr2:183608519	NCKAP1 [intron]	rs3785579	Chr17:62472963	CACNG1 [intron]	0.898718			NCKAP1 [#216, 7.6755e-02], CACNG1 [#111, 2.2135e-02]
22	rs2306942	Chr6:129677493	LAMA2 [missense]	rs3785579	Chr17:62472963	CACNG1 [intron]	0.898535			LAMA2 [#88, 1.1855e-02], CACNG1 [#111, 2.2135e-02]
23	rs2371210	Chr7:82209607	-	rs3785579	Chr17:62472963	CACNG1 [intron]	0.89826			CACNG1 [#111, 2.2135e-02]
24	rs9969827	Chr9:29216291	-	rs3785579	Chr17:62472963	CACNG1 [intron]	0.898056			CACNG1 [#111, 2.2135e-02]
25	rs6893303	Chr5:12642944	-	rs3785579	Chr17:62472963	CACNG1 [intron]	0.898046			CACNG1 [#111, 2.2135e-02]
26	rs3785579	Chr17:62472963	CACNG1 [intron]	rs9673539	Chr16:72858978	-	0.897973			CACNG1 [#111, 2.2135e-02]
27	rs17184604	Chr2:123767324	-	rs3785579	Chr17:62472963	CACNG1 [intron]	0.897595			CACNG1 [#111, 2.2135e-02]
28	rs7746647	Chr6:154741048	-	rs3785579	Chr17:62472963	CACNG1 [intron]	0.897574			CACNG1 [#111, 2.2135e-02]
29	rs2682332	Chr12:51565226	-	rs3785579	Chr17:62472963	CACNG1 [intron]	0.897535			CACNG1 [#111, 2.2135e-02]
30	rs10072022	Chr5:937439	BRD9 [intron]	rs3785579	Chr17:62472963	CACNG1 [intron]	0.897498			BRD9 [#266, 1.0426e-01], CACNG1 [#111, 2.2135e-02]
31	rs17647019	Chr7:17447614	-	rs3785579	Chr17:62472963	CACNG1 [intron]	0.897275			CACNG1 [#111, 2.2135e-02]
32	rs6929687	Chr6:161863366	PARK2 [intron]	rs3785579	Chr17:62472963	CACNG1 [intron]	0.897085			PARK2 [#64, 7.3951e-03], CACNG1 [#111, 2.2135e-02]
33	rs6008905	Chr22:45329793	-	rs3785579	Chr17:62472963	CACNG1 [intron]	0.896991			CACNG1 [#111, 2.2135e-02]
34	rs11182965	Chr12:43981086	TMEM16F [intron]	rs3785579	Chr17:62472963	CACNG1 [intron]	0.896972			CACNG1 [#111, 2.2135e-02]
35	rs16903688	Chr5:999680	-	rs3785579	Chr17:62472963	CACNG1 [intron]	0.896863			CACNG1 [#111, 2.2135e-02]
36	rs10115578	Chr9:3474373	RFX3 [intron]	rs3785579	Chr17:62472963	CACNG1 [intron]	0.896789			RFX3 [#205, 6.9309e-02], CACNG1 [#111, 2.2135e-02]
37	rs1426731	Chr4:100886728	-	rs3785579	Chr17:62472963	CACNG1 [intron]	0.896752			CACNG1 [#111, 2.2135e-02]
38	rs1926064	Chr20:54261400	MC3R [near-gene-3_10k]	rs3785579	Chr17:62472963	CACNG1 [intron]	0.896666			MC3R [#108, 2.0074e-02], CACNG1 [#111, 2.2135e-02]
39	rs16972342	Chr15:78862853	KIAA1199 [intron]	rs3785579	Chr17:62472963	CACNG1 [intron]	0.896665			KIAA1199 [#307, 1.4312e-01], CACNG1 [#111, 2.2135e-02]
40	rs3785579	Chr17:62472963	CACNG1 [intron]	rs16966494	Chr17:22367498	-	0.896633			CACNG1 [#111, 2.2135e-02]
41	rs12078287	Chr1:69869202	-	rs3785579	Chr17:62472963	CACNG1 [intron]	0.896561			CACNG1 [#111, 2.2135e-02]
42	rs7235760	Chr18:71729671	-	rs3785579	Chr17:62472963	CACNG1 [intron]	0.896525			CACNG1 [#111, 2.2135e-02]
43	rs3785579	Chr17:62472963	CACNG1 [intron]	rs8058835	Chr16:66372366	RANBP10 [intron]	0.896408			CACNG1 [#111, 2.2135e-02], RANBP10 [#165, 4.5186e-02]
44	rs10471199	Chr4:174422897	GALNT7 [intron]	rs3785579	Chr17:62472963	CACNG1 [intron]	0.896405			GALNT7 [#171, 4.9026e-02], CACNG1 [#111, 2.2135e-02]
45	rs225546	Chr12:125036517	-	rs3785579	Chr17:62472963	CACNG1 [intron]	0.896353			CACNG1 [#111, 2.2135e-02]
46	rs13406811	Chr2:119808228	C2orf76 [intron]	rs3785579	Chr17:62472963	CACNG1 [intron]	0.896316			C2orf76 [#257, 9.8180e-02], CACNG1 [#111, 2.2135e-02]
47	rs1649705	Chr7:52748967	-	rs3785579	Chr17:62472963	CACNG1 [intron]	0.896285			CACNG1 [#111, 2.2135e-02]
48	rs4805151	Chr19:33497008	LOC727780 [near-gene-5_10k]	rs3785579	Chr17:62472963	CACNG1 [intron]	0.896244			CACNG1 [#111, 2.2135e-02]
49	rs9318788	Chr13:81079924	-	rs3785579	Chr17:62472963	CACNG1 [intron]	0.896198			CACNG1 [#111, 2.2135e-02]
50	rs12569447	Chr10:85763489	-	rs3785579	Chr17:62472963	CACNG1 [intron]	0.896109			CACNG1 [#111, 2.2135e-02]
51	rs7714631	Chr5:971812	TRIP13 [near-gene-3_10k]	rs3785579	Chr17:62472963	CACNG1 [intron]	0.896096			TRIP13 [#223, 7.9153e-02], CACNG1 [#111, 2.2135e-02]
52	rs17779263	Chr17:67763152	-	rs3785579	Chr17:62472963	CACNG1 [intron]	0.896083			CACNG1 [#111, 2.2135e-02]
53	rs41484055	Chr12:59696984	-	rs3785579	Chr17:62472963	CACNG1 [intron]	0.896048			CACNG1 [#111, 2.2135e-02]
54	rs760625	Chr22:45324119	-	rs3785579	Chr17:62472963	CACNG1 [intron]	0.896006			CACNG1 [#111, 2.2135e-02]
55	rs7177128	Chr15:37236781	-	rs3785579	Chr17:62472963	CACNG1 [intron]	0.896003			CACNG1 [#111, 2.2135e-02]
56	rs10924342	Chr1:244055834	SMYD3 [intron]	rs3785579	Chr17:62472963	CACNG1 [intron]	0.895988			SMYD3 [#255, 9.6266e-02], CACNG1 [#111, 2.2135e-02]
57	rs448733	Chr6:33111665	-	rs3785579	Chr17:62472963	CACNG1 [intron]	0.895915			CACNG1 [#111, 2.2135e-02]
58	rs3785579	Chr17:62472963	CACNG1 [intron]	rs1593094	Chr16:64070492	LOC283867 [intron]	0.895868			CACNG1 [#111, 2.2135e-02], LOC283867 [#74, 9.0216e-03]
[truncated: 942 more rows]

## Sheet: T1D
Pair no	SNP1	SNP1 position	SNP1 assoc. genes	SNP2	SNP2 position	SNP2 assoc. genes	ρdiff score	WTCCC reported	HuGE reported [#pub]	ToppGene candidates [rank#, P-value]
[truncated: 1,000 more rows]

[truncated: 1 more sheets: T2D]
