# Supplementary material for: iLOCi: a SNP interaction prioritization technique for detecting epistasis in genome-wide association studies
Source: BMC Genomics. 2012 Dec 7;13(Suppl 7):S2. doi: 10.1186/1471-2164-13-S7-S2 (PMC3521387; doi:10.1186/1471-2164-13-S7-S2)
Supplement: Additional file 4 — Top 1000 SNP pairs from analyses of gene-only SNP set of WTCCC (TopPairs_GeneOnly.xls). This file includes the list of top 1000 SNP pairs with their associated genes obtained from the iLOCi analyses of gene-only SNPs. The evidences for disease association of each identified gene as reported in WTCCC original paper and HuGE Navigator database are also shown. The genes identified as candidate disease genes from ToppGene prioritization are indicated with their rank numbers and P-values. [file 1471-2164-13-S7-S2-S4.xls]

## Sheet: BD
Pair no	SNP1	SNP1 position	SNP1 assoc. genes	SNP2	SNP2 position	SNP2 assoc. genes	ρdiff score	WTCCC reported	HuGE reported [#pub]	ToppGene candidates [rank#, P-value]
1	rs1048194	Chr16:79622203	CENPN [utr-3]	rs11112069	Chr12:103391148	CHST11 [intron]	0.244742			CENPN [#492, 1.0708e-01], CHST11 [#521, 1.2722e-01]
2	rs10993706	Chr9:92642788	SYK [intron]	rs1048194	Chr16:79622203	CENPN [utr-3]	0.242434	SYK (rs10993698)		SYK [#245, 2.7628e-02], CENPN [#492, 1.0708e-01]
3	rs1048194	Chr16:79622203	CENPN [utr-3]	rs4918068	Chr10:105634726	OBFC1 [intron]	0.241512			CENPN [#492, 1.0708e-01], OBFC1 [#569, 2.0610e-01]
4	rs10993698	Chr9:92617602	SYK [intron]	rs1048194	Chr16:79622203	CENPN [utr-3]	0.24054	SYK (rs10993698)		SYK [#245, 2.7628e-02], CENPN [#492, 1.0708e-01]
5	rs4879897	Chr9:35404845	UNC13B [near-gene-3_10k]	rs1048194	Chr16:79622203	CENPN [utr-3]	0.239699			UNC13B [#172, 1.0839e-02], CENPN [#492, 1.0708e-01]
6	rs2306936	Chr1:113048153	RHOC [intron]	rs1048194	Chr16:79622203	CENPN [utr-3]	0.238962			RHOC [#290, 3.8593e-02], CENPN [#492, 1.0708e-01]
7	rs17739564	Chr6:123856332	TRDN [intron]	rs1048194	Chr16:79622203	CENPN [utr-3]	0.238825	TRDN (rs17739564)	TRDN [#1]	CENPN [#492, 1.0708e-01]
8	rs17371809	Chr9:35547804	RUSC2 [intron]	rs1048194	Chr16:79622203	CENPN [utr-3]	0.238382			RUSC2 [#444, 8.4299e-02], CENPN [#492, 1.0708e-01]
9	rs7356818	Chr6:128889949	PTPRK [near-gene-5_10k]	rs1048194	Chr16:79622203	CENPN [utr-3]	0.238253			PTPRK [#64, 7.9548e-04], CENPN [#492, 1.0708e-01]
10	rs6476483	Chr9:35340085	UNC13B [intron]	rs1048194	Chr16:79622203	CENPN [utr-3]	0.237376			UNC13B [#172, 1.0839e-02], CENPN [#492, 1.0708e-01]
11	rs12652642	Chr5:126000523	C5orf48 [near-gene-3_10k]	rs1048194	Chr16:79622203	CENPN [utr-3]	0.237288			C5orf48 [#442, 8.3826e-02], CENPN [#492, 1.0708e-01]
12	rs17371767	Chr9:35547734	RUSC2 [intron]	rs1048194	Chr16:79622203	CENPN [utr-3]	0.23707			RUSC2 [#444, 8.4299e-02], CENPN [#492, 1.0708e-01]
13	rs3770979	Chr2:207159839	ADAM23 [intron]	rs1048194	Chr16:79622203	CENPN [utr-3]	0.236972			ADAM23 [#374, 5.7506e-02], CENPN [#492, 1.0708e-01]
14	rs12404565	Chr1:54568736	SSBP3 [intron]	rs1048194	Chr16:79622203	CENPN [utr-3]	0.236797			SSBP3 [#522, 1.2932e-01], CENPN [#492, 1.0708e-01]
15	rs1048194	Chr16:79622203	CENPN [utr-3]	rs11000404	Chr10:53423072	PRKG1 [intron]	0.236523			CENPN [#492, 1.0708e-01], PRKG1 [#100, 2.1180e-03]
16	rs11714878	Chr3:128056685	CHCHD6 [intron]	rs1048194	Chr16:79622203	CENPN [utr-3]	0.236378			CHCHD6 [#534, 1.4454e-01], CENPN [#492, 1.0708e-01]
17	rs12727528	Chr1:204161225	SLC26A9 [intron]	rs1048194	Chr16:79622203	CENPN [utr-3]	0.236006			SLC26A9 [#373, 5.7363e-02], CENPN [#492, 1.0708e-01]
18	rs10779279	Chr1:214992595	ESRRG [intron]	rs1048194	Chr16:79622203	CENPN [utr-3]	0.235905	ESRRG (rs10779279)		ESRRG [#1, 8.3236e-07], CENPN [#492, 1.0708e-01]
19	rs2025722	Chr9:35290805	UNC13B [intron]	rs1048194	Chr16:79622203	CENPN [utr-3]	0.235639			UNC13B [#172, 1.0839e-02], CENPN [#492, 1.0708e-01]
20	rs689657	Chr5:76812448	WDR41 [intron]	rs1048194	Chr16:79622203	CENPN [utr-3]	0.23545			WDR41 [#584, 2.7460e-01], CENPN [#492, 1.0708e-01]
21	rs1048194	Chr16:79622203	CENPN [utr-3]	rs712349	Chr14:36362897	SLC25A21 [intron]	0.235378			CENPN [#492, 1.0708e-01], SLC25A21 [#281, 3.6142e-02]
22	rs395352	Chr5:122506624	PRDM6 [intron]	rs1048194	Chr16:79622203	CENPN [utr-3]	0.235366			PRDM6 [#310, 4.1057e-02], CENPN [#492, 1.0708e-01]
23	rs5753682	Chr22:30264413	SFI1 [intron]	rs1048194	Chr16:79622203	CENPN [utr-3]	0.23518			SFI1 [#570, 2.0794e-01], CENPN [#492, 1.0708e-01]
24	rs10930136	Chr2:165372232	COBLL1 [intron]	rs1048194	Chr16:79622203	CENPN [utr-3]	0.235122			COBLL1 [#487, 1.0418e-01], CENPN [#492, 1.0708e-01]
25	rs1048194	Chr16:79622203	CENPN [utr-3]	rs7153985	Chr14:69296240	SFRS5 [near-gene-5_10k]	0.234995			CENPN [#492, 1.0708e-01]
26	rs10872331	Chr6:128880001	PTPRK [intron]	rs1048194	Chr16:79622203	CENPN [utr-3]	0.234752			PTPRK [#64, 7.9548e-04], CENPN [#492, 1.0708e-01]
27	rs26998	Chr5:94263154	MCTP1 [intron]	rs1048194	Chr16:79622203	CENPN [utr-3]	0.234644			MCTP1 [#329, 4.5340e-02], CENPN [#492, 1.0708e-01]
28	rs11154439	Chr6:128879810	PTPRK [intron]	rs1048194	Chr16:79622203	CENPN [utr-3]	0.234325			PTPRK [#64, 7.9548e-04], CENPN [#492, 1.0708e-01]
29	rs1573316	Chr18:365841	COLEC12 [intron]	rs1048194	Chr16:79622203	CENPN [utr-3]	0.234161			COLEC12 [#203, 1.7707e-02], CENPN [#492, 1.0708e-01]
30	rs10173063	Chr2:165373736	COBLL1 [intron]	rs1048194	Chr16:79622203	CENPN [utr-3]	0.234081			COBLL1 [#487, 1.0418e-01], CENPN [#492, 1.0708e-01]
31	rs16989459	Chr22:29994496	LIMK2 [intron]	rs1048194	Chr16:79622203	CENPN [utr-3]	0.234078			LIMK2 [#439, 8.3416e-02], CENPN [#492, 1.0708e-01]
32	rs604788	Chr2:33517854	RASGRP3 [intron]	rs1048194	Chr16:79622203	CENPN [utr-3]	0.234066			RASGRP3 [#206, 1.8364e-02], CENPN [#492, 1.0708e-01]
33	rs17028287	Chr1:112046321	RAP1A [intron]	rs1048194	Chr16:79622203	CENPN [utr-3]	0.233855			RAP1A [#200, 1.7089e-02], CENPN [#492, 1.0708e-01]
34	rs16881274	Chr8:33832924	LOC388460 [near-gene-3_10k]	rs1048194	Chr16:79622203	CENPN [utr-3]	0.233749			CENPN [#492, 1.0708e-01]
35	rs2975005	Chr17:17936632	DRG2 [intron]	rs1048194	Chr16:79622203	CENPN [utr-3]	0.233654			DRG2 [#315, 4.1989e-02], CENPN [#492, 1.0708e-01]
36	rs3819403	Chr6:16507820	ATXN1 [intron]	rs1048194	Chr16:79622203	CENPN [utr-3]	0.233607		ATXN1 [#1]	CENPN [#492, 1.0708e-01]
37	rs1048194	Chr16:79622203	CENPN [utr-3]	rs4379923	Chr13:28919465	KIAA0774 [intron]	0.233214			CENPN [#492, 1.0708e-01]
38	rs1048194	Chr16:79622203	CENPN [utr-3]	rs16972342	Chr15:78862853	KIAA1199 [intron]	0.232997			CENPN [#492, 1.0708e-01], KIAA1199 [#396, 6.3121e-02]
39	rs17667213	Chr3:29469486	RBMS3 [intron]	rs1048194	Chr16:79622203	CENPN [utr-3]	0.23296			RBMS3 [#503, 1.1370e-01], CENPN [#492, 1.0708e-01]
40	rs17827533	Chr5:7594566	ADCY2 [intron]	rs1048194	Chr16:79622203	CENPN [utr-3]	0.2329			ADCY2 [#86, 1.4298e-03], CENPN [#492, 1.0708e-01]
41	rs16884946	Chr6:54164153	C6orf142 [intron]	rs1048194	Chr16:79622203	CENPN [utr-3]	0.232831			CENPN [#492, 1.0708e-01]
42	rs1993624	Chr5:64000832	MRPL49P1 [near-gene-5_10k]	rs1048194	Chr16:79622203	CENPN [utr-3]	0.232795			MRPL49P1 [#70, 1.2749e-03], CENPN [#492, 1.0708e-01]
43	rs1048194	Chr16:79622203	CENPN [utr-3]	rs17094347	Chr11:99472494	CNTN5 [intron]	0.232667		CNTN5 [#2]	CENPN [#492, 1.0708e-01]
44	rs17156814	Chr7:28536096	CREB5 [intron]	rs1048194	Chr16:79622203	CENPN [utr-3]	0.232621			CREB5 [#155, 8.0088e-03], CENPN [#492, 1.0708e-01]
45	rs1048194	Chr16:79622203	CENPN [utr-3]	rs9927487	Chr16:71315385	KRT18P18 [near-gene-5_10k]	0.232532			CENPN [#492, 1.0708e-01], KRT18P18 [#22, 2.8920e-04]
46	rs4338946	Chr2:207025341	ADAM23 [intron]	rs1048194	Chr16:79622203	CENPN [utr-3]	0.232477			ADAM23 [#374, 5.7506e-02], CENPN [#492, 1.0708e-01]
47	rs17131783	Chr1:70770399	LOC391048 [near-gene-3_10k]	rs1048194	Chr16:79622203	CENPN [utr-3]	0.232341			LOC391048 [#39, 2.8920e-04], CENPN [#492, 1.0708e-01]
48	rs717326	Chr9:21948524	C9orf53 [near-gene-5_10k]	rs1048194	Chr16:79622203	CENPN [utr-3]	0.232156			C9orf53 [#99, 2.0202e-03], CENPN [#492, 1.0708e-01]
49	rs27000	Chr5:94261101	MCTP1 [intron]	rs1048194	Chr16:79622203	CENPN [utr-3]	0.23195			MCTP1 [#329, 4.5340e-02], CENPN [#492, 1.0708e-01]
50	rs1048194	Chr16:79622203	CENPN [utr-3]	rs2754359	Chr10:38717029	HSD17B7P2 [near-gene-3_10k]	0.231939			CENPN [#492, 1.0708e-01], HSD17B7P2 [#110, 2.9083e-03]
51	rs1473482	Chr8:18641042	PSD3 [intron]	rs1048194	Chr16:79622203	CENPN [utr-3]	0.23191			PSD3 [#219, 2.1923e-02], CENPN [#492, 1.0708e-01]
52	rs4978914	Chr9:112145435	TXNDC8 [near-gene-5_10k]	rs1048194	Chr16:79622203	CENPN [utr-3]	0.231899			TXNDC8 [#398, 6.3441e-02], CENPN [#492, 1.0708e-01]
53	rs17724235	Chr3:29477902	RBMS3 [intron]	rs1048194	Chr16:79622203	CENPN [utr-3]	0.231852			RBMS3 [#503, 1.1370e-01], CENPN [#492, 1.0708e-01]
54	rs7046184	Chr9:112307220	SVEP1 [intron]	rs1048194	Chr16:79622203	CENPN [utr-3]	0.231637	SVEP1 (rs4978927)		SVEP1 [#520, 1.2722e-01], CENPN [#492, 1.0708e-01]
55	rs16836744	Chr2:205504804	PARD3B [intron]	rs1048194	Chr16:79622203	CENPN [utr-3]	0.231498			PARD3B [#453, 8.9679e-02], CENPN [#492, 1.0708e-01]
56	rs26071	Chr5:50130566	PARP8 [intron]	rs1048194	Chr16:79622203	CENPN [utr-3]	0.231244			PARP8 [#382, 6.0261e-02], CENPN [#492, 1.0708e-01]
57	rs1048194	Chr16:79622203	CENPN [utr-3]	rs185694	Chr13:29783223	KATNAL1 [near-gene-5_10k]	0.231243			CENPN [#492, 1.0708e-01], KATNAL1 [#506, 1.1490e-01]
58	rs6713237	Chr2:142205926	LRP1B [intron]	rs1048194	Chr16:79622203	CENPN [utr-3]	0.23119			LRP1B [#477, 9.9805e-02], CENPN [#492, 1.0708e-01]
59	rs2925139	Chr17:17949317	DRG2 [intron]	rs1048194	Chr16:79622203	CENPN [utr-3]	0.231122			DRG2 [#315, 4.1989e-02], CENPN [#492, 1.0708e-01]
60	rs869902	Chr4:26107611	CCKAR [near-gene-5_10k]	rs1048194	Chr16:79622203	CENPN [utr-3]	0.231115		CCKAR [#3]	CENPN [#492, 1.0708e-01]
61	rs1048194	Chr16:79622203	CENPN [utr-3]	rs8011855	Chr14:38673786	SIP1 [intron]	0.231032			CENPN [#492, 1.0708e-01]
62	rs1048194	Chr16:79622203	CENPN [utr-3]	rs17697327	Chr11:99484065	CNTN5 [intron]	0.23094		CNTN5 [#2]	CENPN [#492, 1.0708e-01]
63	rs1811537	Chr2:84668747	DNHL1 [near-gene-3_10k]	rs1048194	Chr16:79622203	CENPN [utr-3]	0.230914			CENPN [#492, 1.0708e-01]
64	rs1048194	Chr16:79622203	CENPN [utr-3]	rs7117082	Chr11:132897504	OPCML [intron]	0.230847			CENPN [#492, 1.0708e-01], OPCML [#57, 4.6005e-04]
65	rs9954313	Chr18:52783500	WDR7 [intron]	rs1048194	Chr16:79622203	CENPN [utr-3]	0.230831			WDR7 [#231, 2.5207e-02], CENPN [#492, 1.0708e-01]
66	rs9947947	Chr18:3258699	MRLC2 [intron]	rs1048194	Chr16:79622203	CENPN [utr-3]	0.230818			CENPN [#492, 1.0708e-01]
67	rs11205665	Chr1:39363411	MACF1 [intron]	rs1048194	Chr16:79622203	CENPN [utr-3]	0.230797			MACF1 [#317, 4.2260e-02], CENPN [#492, 1.0708e-01]
68	rs1048194	Chr16:79622203	CENPN [utr-3]	rs10852169	Chr15:90503405	SLCO3A1 [intron]	0.230767			CENPN [#492, 1.0708e-01], SLCO3A1 [#87, 1.4892e-03]
69	rs1048194	Chr16:79622203	CENPN [utr-3]	rs2437716	Chr16:8938605	USP7 [intron]	0.230735			CENPN [#492, 1.0708e-01], USP7 [#243, 2.6872e-02]
70	rs774770	Chr3:113254134	TMPRSS7 [intron]	rs1048194	Chr16:79622203	CENPN [utr-3]	0.230683			TMPRSS7 [#504, 1.1389e-01], CENPN [#492, 1.0708e-01]
71	rs1048194	Chr16:79622203	CENPN [utr-3]	rs17594910	Chr15:43200833	DUOXA1 [intron]	0.23064			CENPN [#492, 1.0708e-01], DUOXA1 [#225, 2.3393e-02]
72	rs7739127	Chr6:138565621	KIAA1244 [intron]	rs1048194	Chr16:79622203	CENPN [utr-3]	0.23063			KIAA1244 [#392, 6.2393e-02], CENPN [#492, 1.0708e-01]
73	rs17262393	Chr5:13755367	DNAH5 [intron]	rs1048194	Chr16:79622203	CENPN [utr-3]	0.230614			DNAH5 [#576, 2.1632e-01], CENPN [#492, 1.0708e-01]
74	rs1048194	Chr16:79622203	CENPN [utr-3]	rs7335405	Chr13:27931770	FLT1 [intron]	0.230613			CENPN [#492, 1.0708e-01], FLT1 [#150, 7.5977e-03]
75	rs6450359	Chr5:50055978	PARP8 [intron]	rs1048194	Chr16:79622203	CENPN [utr-3]	0.230599			PARP8 [#382, 6.0261e-02], CENPN [#492, 1.0708e-01]
76	rs2289927	Chr2:46988750	MCFD2 [intron]	rs1048194	Chr16:79622203	CENPN [utr-3]	0.230509			MCFD2 [#234, 2.5605e-02], CENPN [#492, 1.0708e-01]
77	rs10471956	Chr5:50039434	PARP8 [intron]	rs1048194	Chr16:79622203	CENPN [utr-3]	0.230498			PARP8 [#382, 6.0261e-02], CENPN [#492, 1.0708e-01]
78	rs1048194	Chr16:79622203	CENPN [utr-3]	rs1793265	Chr11:132120506	OPCML [intron]	0.230486			CENPN [#492, 1.0708e-01], OPCML [#57, 4.6005e-04]
79	rs7222358	Chr17:17400345	PEMT [intron]	rs1048194	Chr16:79622203	CENPN [utr-3]	0.230478			PEMT [#247, 2.7775e-02], CENPN [#492, 1.0708e-01]
80	rs899547	Chr5:180206348	ZFP62 [near-gene-3]	rs1048194	Chr16:79622203	CENPN [utr-3]	0.230429			ZFP62 [#511, 1.1970e-01], CENPN [#492, 1.0708e-01]
81	rs2955375	Chr17:17925702	DRG2 [near-gene-5_10k]	rs1048194	Chr16:79622203	CENPN [utr-3]	0.230387			DRG2 [#315, 4.1989e-02], CENPN [#492, 1.0708e-01]
82	rs1048194	Chr16:79622203	CENPN [utr-3]	rs12933289	Chr16:76875849	WWOX [intron]	0.230379			CENPN [#492, 1.0708e-01], WWOX [#266, 3.2959e-02]
83	rs1048194	Chr16:79622203	CENPN [utr-3]	rs17839519	Chr16:31629915	C16orf67 [near-gene-3_10k]	0.230365			CENPN [#492, 1.0708e-01]
84	rs6901118	Chr6:26507565	BTN3A1 [near-gene-5_10k]	rs1048194	Chr16:79622203	CENPN [utr-3]	0.230359			BTN3A1 [#297, 3.9773e-02], CENPN [#492, 1.0708e-01]
85	rs1048194	Chr16:79622203	CENPN [utr-3]	rs7087901	Chr10:131836340	GLRX3 [intron]	0.230356			CENPN [#492, 1.0708e-01], GLRX3 [#311, 4.1171e-02]
86	rs7674006	Chr4:41394864	LIMCH1 [utr-3]	rs1048194	Chr16:79622203	CENPN [utr-3]	0.230329			LIMCH1 [#347, 5.1176e-02], CENPN [#492, 1.0708e-01]
87	rs6439203	Chr3:98686182	EPHA6 [intron]	rs1048194	Chr16:79622203	CENPN [utr-3]	0.230315			EPHA6 [#257, 3.0158e-02], CENPN [#492, 1.0708e-01]
88	rs1048194	Chr16:79622203	CENPN [utr-3]	rs7111688	Chr11:83735130	DLG2 [intron]	0.230204		DLG2 [#2]	CENPN [#492, 1.0708e-01]
89	rs6890519	Chr5:50028308	PARP8 [intron]	rs1048194	Chr16:79622203	CENPN [utr-3]	0.230192			PARP8 [#382, 6.0261e-02], CENPN [#492, 1.0708e-01]
90	rs3776110	Chr5:140349574	PCDHA9 [intron]	rs1048194	Chr16:79622203	CENPN [utr-3]	0.23019			PCDHA9 [#414, 6.9496e-02], CENPN [#492, 1.0708e-01]
91	rs1048194	Chr16:79622203	CENPN [utr-3]	rs17839518	Chr16:31629786	C16orf67 [near-gene-3_10k]	0.230136			CENPN [#492, 1.0708e-01]
92	rs32425	Chr5:50135571	PARP8 [intron]	rs1048194	Chr16:79622203	CENPN [utr-3]	0.230124			PARP8 [#382, 6.0261e-02], CENPN [#492, 1.0708e-01]
93	rs363566	Chr21:29956306	GRIK1 [intron]	rs1048194	Chr16:79622203	CENPN [utr-3]	0.230124		GRIK1 [#1]	CENPN [#492, 1.0708e-01]
94	rs869901	Chr4:26107511	CCKAR [near-gene-5_10k]	rs1048194	Chr16:79622203	CENPN [utr-3]	0.23011		CCKAR [#3]	CENPN [#492, 1.0708e-01]
95	rs12453812	Chr17:2508845	PAFAH1B1 [intron]	rs1048194	Chr16:79622203	CENPN [utr-3]	0.23009		PAFAH1B1 [#2]	CENPN [#492, 1.0708e-01]
96	rs2248708	Chr21:29199538	LOC391276 [near-gene-5_10k]	rs1048194	Chr16:79622203	CENPN [utr-3]	0.230033			CENPN [#492, 1.0708e-01]
97	rs256340	Chr5:50110861	PARP8 [intron]	rs1048194	Chr16:79622203	CENPN [utr-3]	0.230023			PARP8 [#382, 6.0261e-02], CENPN [#492, 1.0708e-01]
98	rs16870439	Chr4:20747254	KCNIP4 [intron]	rs1048194	Chr16:79622203	CENPN [utr-3]	0.229998			KCNIP4 [#140, 6.3560e-03], CENPN [#492, 1.0708e-01]
99	rs41530746	Chr6:54226435	C6orf142 [intron]	rs1048194	Chr16:79622203	CENPN [utr-3]	0.229996			CENPN [#492, 1.0708e-01]
100	rs6516104	Chr20:6037513	FERMT1 [intron]	rs1048194	Chr16:79622203	CENPN [utr-3]	0.229943			FERMT1 [#475, 9.9373e-02], CENPN [#492, 1.0708e-01]
101	rs1048194	Chr16:79622203	CENPN [utr-3]	rs12765489	Chr10:131835411	GLRX3 [intron]	0.229934			CENPN [#492, 1.0708e-01], GLRX3 [#311, 4.1171e-02]
102	rs7256273	Chr19:57066189	ZNF577 [near-gene-3]	rs1048194	Chr16:79622203	CENPN [utr-3]	0.229924			ZNF577 [#526, 1.3278e-01], CENPN [#492, 1.0708e-01]
103	rs1048194	Chr16:79622203	CENPN [utr-3]	rs2696141	Chr9:132743920	ABL1 [intron]	0.22989			CENPN [#492, 1.0708e-01], ABL1 [#113, 3.2693e-03]
104	rs1048194	Chr16:79622203	CENPN [utr-3]	rs11179198	Chr12:71101177	TRHDE [intron]	0.229851			CENPN [#492, 1.0708e-01], TRHDE [#213, 1.9508e-02]
105	rs2727594	Chr5:11708830	CTNND2 [intron]	rs1048194	Chr16:79622203	CENPN [utr-3]	0.229826			CTNND2 [#53, 3.6562e-04], CENPN [#492, 1.0708e-01]
106	rs3790329	Chr20:17436636	BFSP1 [intron]	rs1048194	Chr16:79622203	CENPN [utr-3]	0.229825			BFSP1 [#575, 2.1631e-01], CENPN [#492, 1.0708e-01]
107	rs2255013	Chr21:29180955	HSPDP7 [near-gene-3_10k]	rs1048194	Chr16:79622203	CENPN [utr-3]	0.229801			CENPN [#492, 1.0708e-01]
108	rs31899	Chr5:11482782	CTNND2 [intron]	rs1048194	Chr16:79622203	CENPN [utr-3]	0.229783			CTNND2 [#53, 3.6562e-04], CENPN [#492, 1.0708e-01]
109	rs10972429	Chr9:35309634	UNC13B [intron]	rs1048194	Chr16:79622203	CENPN [utr-3]	0.229769			UNC13B [#172, 1.0839e-02], CENPN [#492, 1.0708e-01]
110	rs9474774	Chr6:54222405	C6orf142 [intron]	rs1048194	Chr16:79622203	CENPN [utr-3]	0.229764			CENPN [#492, 1.0708e-01]
111	rs17111367	Chr5:150149083	MST150 [intron]	rs1048194	Chr16:79622203	CENPN [utr-3]	0.229758			CENPN [#492, 1.0708e-01]
112	rs1048194	Chr16:79622203	CENPN [utr-3]	rs10879404	Chr12:71021630	TRHDE [intron]	0.229746			CENPN [#492, 1.0708e-01], TRHDE [#213, 1.9508e-02]
113	rs1048194	Chr16:79622203	CENPN [utr-3]	rs11179203	Chr12:71112897	TRHDE [intron]	0.229724			CENPN [#492, 1.0708e-01], TRHDE [#213, 1.9508e-02]
114	rs1048194	Chr16:79622203	CENPN [utr-3]	rs2670117	Chr10:79024477	KCNMA1 [intron]	0.229724			CENPN [#492, 1.0708e-01], KCNMA1 [#11, 6.6287e-05]
115	rs2472317	Chr21:29191388	LOC391276 [near-gene-3_10k]	rs1048194	Chr16:79622203	CENPN [utr-3]	0.229717			CENPN [#492, 1.0708e-01]
116	rs9283919	Chr6:54222025	C6orf142 [intron]	rs1048194	Chr16:79622203	CENPN [utr-3]	0.229711			CENPN [#492, 1.0708e-01]
117	rs1048194	Chr16:79622203	CENPN [utr-3]	rs1461645	Chr14:24364729	STXBP6 [intron]	0.229689			CENPN [#492, 1.0708e-01], STXBP6 [#304, 4.0425e-02]
118	rs2245156	Chr21:29191682	LOC391276 [near-gene-3_10k]	rs1048194	Chr16:79622203	CENPN [utr-3]	0.229638			CENPN [#492, 1.0708e-01]
119	rs11871926	Chr17:2031462	SMG6 [intron]	rs1048194	Chr16:79622203	CENPN [utr-3]	0.229619		SMG6 [#1]	CENPN [#492, 1.0708e-01]
120	rs1048194	Chr16:79622203	CENPN [utr-3]	rs11043196	Chr12:120697042	TMEM120B [intron]	0.229584			CENPN [#492, 1.0708e-01], TMEM120B [#393, 6.2636e-02]
121	rs5761630	Chr22:25336698	CRYBB1 [intron]	rs1048194	Chr16:79622203	CENPN [utr-3]	0.229542			CRYBB1 [#181, 1.2653e-02], CENPN [#492, 1.0708e-01]
122	rs7256253	Chr19:57066154	ZNF577 [near-gene-3]	rs1048194	Chr16:79622203	CENPN [utr-3]	0.229537			ZNF577 [#526, 1.3278e-01], CENPN [#492, 1.0708e-01]
123	rs6448858	Chr4:9205016	LOC100130675 [near-gene-5_10k]	rs1048194	Chr16:79622203	CENPN [utr-3]	0.229535			CENPN [#492, 1.0708e-01]
124	rs1437337	Chr2:142211894	LRP1B [intron]	rs1048194	Chr16:79622203	CENPN [utr-3]	0.22952			LRP1B [#477, 9.9805e-02], CENPN [#492, 1.0708e-01]
125	rs1048194	Chr16:79622203	CENPN [utr-3]	rs17671833	Chr16:7367843	A2BP1 [intron]	0.229496		A2BP1 [#2]	CENPN [#492, 1.0708e-01]
126	rs16861121	Chr2:173554565	RAPGEF4 [intron]	rs1048194	Chr16:79622203	CENPN [utr-3]	0.229468		RAPGEF4 [#1]	CENPN [#492, 1.0708e-01]
127	rs11133654	Chr5:11505037	CTNND2 [intron]	rs1048194	Chr16:79622203	CENPN [utr-3]	0.22941			CTNND2 [#53, 3.6562e-04], CENPN [#492, 1.0708e-01]
128	rs8077351	Chr17:2492223	PAFAH1B1 [intron]	rs1048194	Chr16:79622203	CENPN [utr-3]	0.229407		PAFAH1B1 [#2]	CENPN [#492, 1.0708e-01]
129	rs9474772	Chr6:54222251	C6orf142 [intron]	rs1048194	Chr16:79622203	CENPN [utr-3]	0.229405			CENPN [#492, 1.0708e-01]
130	rs17689957	Chr6:73105658	RIMS1 [intron]	rs1048194	Chr16:79622203	CENPN [utr-3]	0.229401			RIMS1 [#63, 6.7489e-04], CENPN [#492, 1.0708e-01]
131	rs13422729	Chr2:205476216	PARD3B [intron]	rs1048194	Chr16:79622203	CENPN [utr-3]	0.22939			PARD3B [#453, 8.9679e-02], CENPN [#492, 1.0708e-01]
132	rs271467	Chr18:29006831	C18orf34 [intron]	rs1048194	Chr16:79622203	CENPN [utr-3]	0.229363			C18orf34 [#446, 8.5157e-02], CENPN [#492, 1.0708e-01]
133	rs1048194	Chr16:79622203	CENPN [utr-3]	rs12415867	Chr10:131839011	GLRX3 [intron]	0.229351			CENPN [#492, 1.0708e-01], GLRX3 [#311, 4.1171e-02]
134	rs11986666	Chr8:82124010	PAG1 [intron]	rs1048194	Chr16:79622203	CENPN [utr-3]	0.229296			PAG1 [#341, 4.8620e-02], CENPN [#492, 1.0708e-01]
135	rs7711839	Chr5:49993978	PARP8 [near-gene-5_10k]	rs1048194	Chr16:79622203	CENPN [utr-3]	0.229293			PARP8 [#382, 6.0261e-02], CENPN [#492, 1.0708e-01]
136	rs4796760	Chr17:37431741	ZNF385C [utr-3]	rs1048194	Chr16:79622203	CENPN [utr-3]	0.229284			ZNF385C [#400, 6.3792e-02], CENPN [#492, 1.0708e-01]
137	rs2702172	Chr3:115817520	ZBTB20 [intron]	rs1048194	Chr16:79622203	CENPN [utr-3]	0.229253			ZBTB20 [#366, 5.5614e-02], CENPN [#492, 1.0708e-01]
138	rs2114060	Chr8:6550661	LOC100507530 [intron]	rs1048194	Chr16:79622203	CENPN [utr-3]	0.229232			LOC100507530 [#46, 3.0785e-04], CENPN [#492, 1.0708e-01]
139	rs1048194	Chr16:79622203	CENPN [utr-3]	rs12430890	Chr13:58215340	LOC100129308 [near-gene-3_10k]	0.229181			CENPN [#492, 1.0708e-01]
140	rs41514546	Chr2:173552342	RAPGEF4 [intron]	rs1048194	Chr16:79622203	CENPN [utr-3]	0.229177		RAPGEF4 [#1]	CENPN [#492, 1.0708e-01]
141	rs17135110	Chr7:4783282	KIAA0415 [intron]	rs1048194	Chr16:79622203	CENPN [utr-3]	0.229081			KIAA0415 [#261, 3.2475e-02], CENPN [#492, 1.0708e-01]
142	rs10155669	Chr6:54168722	C6orf142 [intron]	rs1048194	Chr16:79622203	CENPN [utr-3]	0.22907			CENPN [#492, 1.0708e-01]
143	rs1048194	Chr16:79622203	CENPN [utr-3]	rs7977039	Chr12:2485395	CACNA1C [intron]	0.229064		CACNA1C [#25]	CENPN [#492, 1.0708e-01]
144	rs7225370	Chr17:58388113	LOC729667 [near-gene-5_10k]	rs1048194	Chr16:79622203	CENPN [utr-3]	0.229052			LOC729667 [#34, 2.8920e-04], CENPN [#492, 1.0708e-01]
145	rs1048194	Chr16:79622203	CENPN [utr-3]	rs7088455	Chr10:13893858	FRMD4A [intron]	0.229036			CENPN [#492, 1.0708e-01], FRMD4A [#270, 3.3947e-02]
146	rs12651951	Chr5:79681719	LOC441089 [near-gene-3_10k]	rs1048194	Chr16:79622203	CENPN [utr-3]	0.228993			CENPN [#492, 1.0708e-01]
147	rs3217986	Chr9:21995330	CDKN2B [utr-3]	rs1048194	Chr16:79622203	CENPN [utr-3]	0.22892		CDKN2B [#1]	CENPN [#492, 1.0708e-01]
148	rs13277246	Chr8:59188872	FAM110B [intron]	rs1048194	Chr16:79622203	CENPN [utr-3]	0.228898			FAM110B [#223, 2.2924e-02], CENPN [#492, 1.0708e-01]
149	rs4317447	Chr6:107610163	PDSS2 [intron]	rs1048194	Chr16:79622203	CENPN [utr-3]	0.228882			PDSS2 [#276, 3.5515e-02], CENPN [#492, 1.0708e-01]
150	rs2162152	Chr8:6550411	LOC100507530 [intron]	rs1048194	Chr16:79622203	CENPN [utr-3]	0.228844			LOC100507530 [#46, 3.0785e-04], CENPN [#492, 1.0708e-01]
151	rs1048194	Chr16:79622203	CENPN [utr-3]	rs10879424	Chr12:71099280	TRHDE [intron]	0.228841			CENPN [#492, 1.0708e-01], TRHDE [#213, 1.9508e-02]
152	rs13274253	Chr8:43227364	LOC643654 [near-gene-3_10k]	rs1048194	Chr16:79622203	CENPN [utr-3]	0.22882			CENPN [#492, 1.0708e-01]
153	rs11949556	Chr5:150209994	IRGM [near-gene-3_10k]	rs1048194	Chr16:79622203	CENPN [utr-3]	0.228806			IRGM [#190, 1.4910e-02], CENPN [#492, 1.0708e-01]
154	rs10232457	Chr7:87300451	RUNDC3B [near-gene-3_10k]	rs1048194	Chr16:79622203	CENPN [utr-3]	0.228793			RUNDC3B [#471, 9.7145e-02], CENPN [#492, 1.0708e-01]
155	rs16907979	Chr9:93722871	ROR2 [intron]	rs1048194	Chr16:79622203	CENPN [utr-3]	0.22879			ROR2 [#143, 6.8434e-03], CENPN [#492, 1.0708e-01]
156	rs12515434	Chr5:52433343	MOCS2 [intron]	rs1048194	Chr16:79622203	CENPN [utr-3]	0.228771			MOCS2 [#307, 4.0644e-02], CENPN [#492, 1.0708e-01]
157	rs11087716	Chr20:6038879	FERMT1 [intron]	rs1048194	Chr16:79622203	CENPN [utr-3]	0.22875			FERMT1 [#475, 9.9373e-02], CENPN [#492, 1.0708e-01]
158	rs6540847	Chr1:212750456	PTPN14 [intron]	rs1048194	Chr16:79622203	CENPN [utr-3]	0.228736			PTPN14 [#578, 2.2277e-01], CENPN [#492, 1.0708e-01]
159	rs2490423	Chr1:160222280	OLFML2B [intron]	rs1048194	Chr16:79622203	CENPN [utr-3]	0.228726			OLFML2B [#412, 6.9143e-02], CENPN [#492, 1.0708e-01]
160	rs13423962	Chr2:47034113	TTC7A [intron]	rs1048194	Chr16:79622203	CENPN [utr-3]	0.228701			TTC7A [#377, 5.8512e-02], CENPN [#492, 1.0708e-01]
161	rs16861119	Chr2:173554376	RAPGEF4 [intron]	rs1048194	Chr16:79622203	CENPN [utr-3]	0.228696		RAPGEF4 [#1]	CENPN [#492, 1.0708e-01]
162	rs17064029	Chr3:60774275	FHIT [intron]	rs1048194	Chr16:79622203	CENPN [utr-3]	0.228687			FHIT [#337, 4.7034e-02], CENPN [#492, 1.0708e-01]
163	rs41414646	Chr2:173555786	RAPGEF4 [intron]	rs1048194	Chr16:79622203	CENPN [utr-3]	0.228686		RAPGEF4 [#1]	CENPN [#492, 1.0708e-01]
164	rs1000597	Chr7:30903703	FLJ22374 [near-gene-3_10k]	rs1048194	Chr16:79622203	CENPN [utr-3]	0.228599			CENPN [#492, 1.0708e-01]
165	rs10005697	Chr4:42598317	GRXCR1 [intron]	rs1048194	Chr16:79622203	CENPN [utr-3]	0.228565			GRXCR1 [#333, 4.6185e-02], CENPN [#492, 1.0708e-01]
166	rs10517410	Chr4:37045599	KIAA1239 [intron]	rs1048194	Chr16:79622203	CENPN [utr-3]	0.22856			KIAA1239 [#407, 6.6906e-02], CENPN [#492, 1.0708e-01]
167	rs915889	Chr4:26095292	CCKAR [intron]	rs1048194	Chr16:79622203	CENPN [utr-3]	0.228504		CCKAR [#3]	CENPN [#492, 1.0708e-01]
168	rs2514971	Chr8:119320121	SAMD12 [intron]	rs1048194	Chr16:79622203	CENPN [utr-3]	0.228503			SAMD12 [#445, 8.4345e-02], CENPN [#492, 1.0708e-01]
169	rs12926508	Chr16:83650393	KIAA0513 [intron]	rs1048194	Chr16:79622203	CENPN [utr-3]	0.228477			KIAA0513 [#369, 5.6138e-02], CENPN [#492, 1.0708e-01]
170	rs7826249	Chr8:18562718	PSD3 [intron]	rs1048194	Chr16:79622203	CENPN [utr-3]	0.228442			PSD3 [#219, 2.1923e-02], CENPN [#492, 1.0708e-01]
171	rs41329652	Chr4:37036967	KIAA1239 [intron]	rs1048194	Chr16:79622203	CENPN [utr-3]	0.228434			KIAA1239 [#407, 6.6906e-02], CENPN [#492, 1.0708e-01]
172	rs4077549	Chr1:212745887	PTPN14 [intron]	rs1048194	Chr16:79622203	CENPN [utr-3]	0.228421			PTPN14 [#578, 2.2277e-01], CENPN [#492, 1.0708e-01]
173	rs17036228	Chr3:3759734	LOC100130207 [intron]	rs1048194	Chr16:79622203	CENPN [utr-3]	0.228388			LOC100130207 [#26, 2.8920e-04], CENPN [#492, 1.0708e-01]
174	rs41418148	Chr18:48174214	DCC [intron]	rs1048194	Chr16:79622203	CENPN [utr-3]	0.228353			DCC [#67, 1.1632e-03], CENPN [#492, 1.0708e-01]
175	rs17822668	Chr2:46829880	SOCS5 [intron]	rs1048194	Chr16:79622203	CENPN [utr-3]	0.228333			SOCS5 [#402, 6.3941e-02], CENPN [#492, 1.0708e-01]
176	rs9915191	Chr17:35886855	TNS4 [utr-3]	rs1048194	Chr16:79622203	CENPN [utr-3]	0.228328			TNS4 [#449, 8.7075e-02], CENPN [#492, 1.0708e-01]
177	rs1890843	Chr1:208903470	HHAT [intron]	rs1048194	Chr16:79622203	CENPN [utr-3]	0.228316			HHAT [#540, 1.5151e-01], CENPN [#492, 1.0708e-01]
178	rs2302940	Chr2:15244285	NAG [intron]	rs1048194	Chr16:79622203	CENPN [utr-3]	0.228289			CENPN [#492, 1.0708e-01]
179	rs1908619	Chr3:63616624	S100A1L [intron]	rs1048194	Chr16:79622203	CENPN [utr-3]	0.228272			CENPN [#492, 1.0708e-01]
180	rs17023546	Chr3:29468604	RBMS3 [intron]	rs1048194	Chr16:79622203	CENPN [utr-3]	0.228236			RBMS3 [#503, 1.1370e-01], CENPN [#492, 1.0708e-01]
181	rs10982543	Chr9:116915901	TNC [intron]	rs1048194	Chr16:79622203	CENPN [utr-3]	0.228231			TNC [#14, 1.5725e-04], CENPN [#492, 1.0708e-01]
182	rs4242005	Chr4:57657224	IGFBP7 [intron]	rs1048194	Chr16:79622203	CENPN [utr-3]	0.228201		IGFBP7 [#1]	CENPN [#492, 1.0708e-01]
183	rs9680823	Chr22:31120981	C22orf28 [intron]	rs1048194	Chr16:79622203	CENPN [utr-3]	0.228166			C22orf28 [#355, 5.3521e-02], CENPN [#492, 1.0708e-01]
184	rs6035316	Chr20:19311534	SLC24A3 [intron]	rs1048194	Chr16:79622203	CENPN [utr-3]	0.228141			SLC24A3 [#176, 1.1847e-02], CENPN [#492, 1.0708e-01]
185	rs16932415	Chr8:67090607	DNAJC5B [near-gene-5_10k]	rs1048194	Chr16:79622203	CENPN [utr-3]	0.22813			DNAJC5B [#551, 1.7304e-01], CENPN [#492, 1.0708e-01]
186	rs1048194	Chr16:79622203	CENPN [utr-3]	rs12248661	Chr10:97318201	SORBS1 [near-gene-5_10k]	0.228119			CENPN [#492, 1.0708e-01], SORBS1 [#174, 1.1366e-02]
187	rs13036731	Chr20:9313241	PLCB4 [intron]	rs1048194	Chr16:79622203	CENPN [utr-3]	0.22809		PLCB4 [#2]	CENPN [#492, 1.0708e-01]
188	rs1665910	Chr6:107519857	KIAA1553 [intron]	rs1048194	Chr16:79622203	CENPN [utr-3]	0.228083			CENPN [#492, 1.0708e-01]
189	rs11078396	Chr17:17588121	RAI1 [intron]	rs1048194	Chr16:79622203	CENPN [utr-3]	0.228059			RAI1 [#15, 2.1485e-04], CENPN [#492, 1.0708e-01]
190	rs1048194	Chr16:79622203	CENPN [utr-3]	rs11179156	Chr12:71006193	TRHDE [intron]	0.228054			CENPN [#492, 1.0708e-01], TRHDE [#213, 1.9508e-02]
191	rs10239908	Chr7:87335259	SLC25A40 [intron]	rs1048194	Chr16:79622203	CENPN [utr-3]	0.228024			SLC25A40 [#466, 9.5570e-02], CENPN [#492, 1.0708e-01]
192	rs1048194	Chr16:79622203	CENPN [utr-3]	rs2170881	Chr15:78794319	FAM108C1 [intron]	0.228022			CENPN [#492, 1.0708e-01], FAM108C1 [#302, 4.0194e-02]
193	rs466686	Chr5:122504519	PRDM6 [intron]	rs1048194	Chr16:79622203	CENPN [utr-3]	0.228016			PRDM6 [#310, 4.1057e-02], CENPN [#492, 1.0708e-01]
194	rs12539880	Chr7:150773911	CRYGN [near-gene-5_10k]	rs1048194	Chr16:79622203	CENPN [utr-3]	0.228013			CRYGN [#555, 1.7824e-01], CENPN [#492, 1.0708e-01]
195	rs13252702	Chr8:124223508	WDR67 [intron]	rs1048194	Chr16:79622203	CENPN [utr-3]	0.228005			WDR67 [#381, 6.0255e-02], CENPN [#492, 1.0708e-01]
196	rs3756366	Chr5:134724667	H2AFY [intron]	rs1048194	Chr16:79622203	CENPN [utr-3]	0.228004			H2AFY [#484, 1.0259e-01], CENPN [#492, 1.0708e-01]
197	rs6719635	Chr2:173556675	RAPGEF4 [intron]	rs1048194	Chr16:79622203	CENPN [utr-3]	0.227962		RAPGEF4 [#1]	CENPN [#492, 1.0708e-01]
198	rs6977739	Chr7:86899470	ABCB4 [intron]	rs1048194	Chr16:79622203	CENPN [utr-3]	0.227954			ABCB4 [#199, 1.6852e-02], CENPN [#492, 1.0708e-01]
199	rs1048194	Chr16:79622203	CENPN [utr-3]	rs17151960	Chr10:126199125	LHPP [intron]	0.227945			CENPN [#492, 1.0708e-01], LHPP [#565, 1.9797e-01]
200	rs4714565	Chr6:42172125	LOC100128918 [near-gene-3_10k]	rs1048194	Chr16:79622203	CENPN [utr-3]	0.22794			CENPN [#492, 1.0708e-01]
201	rs10489724	Chr1:182707103	C1orf21 [intron]	rs1048194	Chr16:79622203	CENPN [utr-3]	0.227939			C1orf21 [#406, 6.6523e-02], CENPN [#492, 1.0708e-01]
202	rs1048194	Chr16:79622203	CENPN [utr-3]	rs10147925	Chr14:35011319	LOC100132142 [near-gene-3_10k]	0.227897			CENPN [#492, 1.0708e-01]
203	rs1048194	Chr16:79622203	CENPN [utr-3]	rs17674205	Chr15:76248512	IDH3A [utr-3]	0.227895			CENPN [#492, 1.0708e-01], IDH3A [#372, 5.7129e-02]
204	rs276685	Chr6:76485884	SENP6 [near-gene-3_10k]	rs1048194	Chr16:79622203	CENPN [utr-3]	0.227886			SENP6 [#468, 9.6104e-02], CENPN [#492, 1.0708e-01]
205	rs10922273	Chr1:195991996	DENND1B [intron]	rs1048194	Chr16:79622203	CENPN [utr-3]	0.22788			DENND1B [#395, 6.2941e-02], CENPN [#492, 1.0708e-01]
206	rs16886445	Chr5:56201785	MAP3K1 [intron]	rs1048194	Chr16:79622203	CENPN [utr-3]	0.227859			MAP3K1 [#253, 2.8938e-02], CENPN [#492, 1.0708e-01]
207	rs271461	Chr18:29001233	C18orf34 [intron]	rs1048194	Chr16:79622203	CENPN [utr-3]	0.227859			C18orf34 [#446, 8.5157e-02], CENPN [#492, 1.0708e-01]
208	rs2514973	Chr8:119322666	SAMD12 [intron]	rs1048194	Chr16:79622203	CENPN [utr-3]	0.227852			SAMD12 [#445, 8.4345e-02], CENPN [#492, 1.0708e-01]
209	rs11209531	Chr1:41343608	SCMH1 [intron]	rs1048194	Chr16:79622203	CENPN [utr-3]	0.22785			SCMH1 [#566, 1.9882e-01], CENPN [#492, 1.0708e-01]
210	rs9897725	Chr17:25889787	LOC645963 [near-gene-5_10k]	rs1048194	Chr16:79622203	CENPN [utr-3]	0.22785			CENPN [#492, 1.0708e-01]
211	rs2166894	Chr5:49934585	LOC100128182 [near-gene-5_10k]	rs1048194	Chr16:79622203	CENPN [utr-3]	0.227839			CENPN [#492, 1.0708e-01]
212	rs3943552	Chr2:121298527	GLI2 [intron]	rs1048194	Chr16:79622203	CENPN [utr-3]	0.227829			GLI2 [#268, 3.3046e-02], CENPN [#492, 1.0708e-01]
213	rs11789719	Chr9:33294801	NFX1 [intron]	rs1048194	Chr16:79622203	CENPN [utr-3]	0.22781			NFX1 [#299, 3.9920e-02], CENPN [#492, 1.0708e-01]
214	rs1323126	Chr1:173845910	TNR [intron]	rs1048194	Chr16:79622203	CENPN [utr-3]	0.227808			TNR [#167, 9.4660e-03], CENPN [#492, 1.0708e-01]
215	rs6895541	Chr5:135295707	FBXL21 [near-gene-5_10k]	rs1048194	Chr16:79622203	CENPN [utr-3]	0.227799	FBXL21 (rs17701996)		FBXL21 [#500, 1.1285e-01], CENPN [#492, 1.0708e-01]
216	rs1048194	Chr16:79622203	CENPN [utr-3]	rs2126999	Chr16:8920965	USP7 [intron]	0.22779			CENPN [#492, 1.0708e-01], USP7 [#243, 2.6872e-02]
217	rs9967206	Chr18:28870777	C18orf34 [intron]	rs1048194	Chr16:79622203	CENPN [utr-3]	0.227777			C18orf34 [#446, 8.5157e-02], CENPN [#492, 1.0708e-01]
218	rs17701996	Chr5:135295236	FBXL21 [near-gene-5_10k]	rs1048194	Chr16:79622203	CENPN [utr-3]	0.227697	FBXL21 (rs17701996)		FBXL21 [#500, 1.1285e-01], CENPN [#492, 1.0708e-01]
219	rs10511671	Chr9:19048821	FAM29A [coding-synon]	rs1048194	Chr16:79622203	CENPN [utr-3]	0.227671			CENPN [#492, 1.0708e-01]
220	rs17447763	Chr7:12488808	TAS2R2 [near-gene-5_10k]	rs1048194	Chr16:79622203	CENPN [utr-3]	0.227663			TAS2R2 [#74, 1.2749e-03], CENPN [#492, 1.0708e-01]
221	rs1048194	Chr16:79622203	CENPN [utr-3]	rs9934752	Chr16:65044075	BEAN [intron]	0.227646			CENPN [#492, 1.0708e-01]
222	rs713819	Chr22:33925720	COX7BP1 [near-gene-5_10k]	rs1048194	Chr16:79622203	CENPN [utr-3]	0.227636			COX7BP1 [#41, 2.8920e-04], CENPN [#492, 1.0708e-01]
223	rs6089789	Chr20:62202436	OPRL1 [utr-3]	rs1048194	Chr16:79622203	CENPN [utr-3]	0.227625			OPRL1 [#7, 3.5098e-05], CENPN [#492, 1.0708e-01]
224	rs1048194	Chr16:79622203	CENPN [utr-3]	rs2731639	Chr12:86947505	C12orf50 [near-gene-5]	0.227623			CENPN [#492, 1.0708e-01], C12orf50 [#456, 9.0259e-02]
225	rs1048194	Chr16:79622203	CENPN [utr-3]	rs11110745	Chr12:100227958	UTP20 [intron]	0.227616			CENPN [#492, 1.0708e-01], UTP20 [#403, 6.5144e-02]
226	rs1048194	Chr16:79622203	CENPN [utr-3]	rs10506348	Chr12:55617637	SDR-O [near-gene-5_10k]	0.22761			CENPN [#492, 1.0708e-01]
227	rs4377388	Chr20:62191694	OPRL1 [intron]	rs1048194	Chr16:79622203	CENPN [utr-3]	0.227583			OPRL1 [#7, 3.5098e-05], CENPN [#492, 1.0708e-01]
228	rs2010334	Chr2:31089995	GALNT14 [intron]	rs1048194	Chr16:79622203	CENPN [utr-3]	0.227572			GALNT14 [#386, 6.1008e-02], CENPN [#492, 1.0708e-01]
229	rs246725	Chr5:140497615	PCDHB5 [utr-3]	rs1048194	Chr16:79622203	CENPN [utr-3]	0.227571			PCDHB5 [#581, 2.5027e-01], CENPN [#492, 1.0708e-01]
230	rs6517472	Chr21:38875356	ERG [intron]	rs1048194	Chr16:79622203	CENPN [utr-3]	0.22757			ERG [#115, 3.5295e-03], CENPN [#492, 1.0708e-01]
231	rs2177952	Chr2:156604052	LOC100128759 [near-gene-5_10k]	rs1048194	Chr16:79622203	CENPN [utr-3]	0.227563			LOC100128759 [#40, 2.8920e-04], CENPN [#492, 1.0708e-01]
232	rs10983233	Chr9:118356243	ASTN2 [intron]	rs1048194	Chr16:79622203	CENPN [utr-3]	0.227561		ASTN2 [#2]	CENPN [#492, 1.0708e-01]
233	rs7258839	Chr19:1463963	ADAMTSL5 [utr-5]	rs1048194	Chr16:79622203	CENPN [utr-3]	0.227552			ADAMTSL5 [#498, 1.1189e-01], CENPN [#492, 1.0708e-01]
234	rs1048194	Chr16:79622203	CENPN [utr-3]	rs12411923	Chr10:28457834	MPP7 [intron]	0.227545			CENPN [#492, 1.0708e-01], MPP7 [#542, 1.5623e-01]
235	rs7237084	Chr18:52746016	WDR7 [intron]	rs1048194	Chr16:79622203	CENPN [utr-3]	0.227536			WDR7 [#231, 2.5207e-02], CENPN [#492, 1.0708e-01]
236	rs1048194	Chr16:79622203	CENPN [utr-3]	rs10852168	Chr15:90502998	SLCO3A1 [intron]	0.227535			CENPN [#492, 1.0708e-01], SLCO3A1 [#87, 1.4892e-03]
237	rs1048194	Chr16:79622203	CENPN [utr-3]	rs10901297	Chr9:132757571	QRFP [near-gene-3]	0.227533			CENPN [#492, 1.0708e-01], QRFP [#153, 7.8231e-03]
238	rs1048194	Chr16:79622203	CENPN [utr-3]	rs11116885	Chr12:84478056	LOC441643 [near-gene-5_10k]	0.227532			CENPN [#492, 1.0708e-01], LOC441643 [#44, 2.8920e-04]
239	rs17069212	Chr3:63618001	S100A1L [intron]	rs1048194	Chr16:79622203	CENPN [utr-3]	0.227524			CENPN [#492, 1.0708e-01]
240	rs10484863	Chr6:152505181	SYNE1 [intron]	rs1048194	Chr16:79622203	CENPN [utr-3]	0.227515	SYNE1 (rs2763025)	SYNE1 [#1]	CENPN [#492, 1.0708e-01]
241	rs17734758	Chr1:212745103	PTPN14 [intron]	rs1048194	Chr16:79622203	CENPN [utr-3]	0.227512			PTPN14 [#578, 2.2277e-01], CENPN [#492, 1.0708e-01]
242	rs10798497	Chr1:175363180	ASTN1 [intron]	rs1048194	Chr16:79622203	CENPN [utr-3]	0.227506		ASTN1 [#2]	CENPN [#492, 1.0708e-01]
243	rs6676520	Chr1:232234466	SLC35F3 [intron]	rs1048194	Chr16:79622203	CENPN [utr-3]	0.227496			SLC35F3 [#321, 4.3514e-02], CENPN [#492, 1.0708e-01]
244	rs2358204	Chr1:232236556	SLC35F3 [intron]	rs1048194	Chr16:79622203	CENPN [utr-3]	0.227484			SLC35F3 [#321, 4.3514e-02], CENPN [#492, 1.0708e-01]
245	rs4293453	Chr18:29097836	C18orf34 [intron]	rs1048194	Chr16:79622203	CENPN [utr-3]	0.227456			C18orf34 [#446, 8.5157e-02], CENPN [#492, 1.0708e-01]
246	rs1048194	Chr16:79622203	CENPN [utr-3]	rs30778	Chr16:8888453	USP7 [near-gene-3_10k]	0.227446			CENPN [#492, 1.0708e-01], USP7 [#243, 2.6872e-02]
247	rs1048194	Chr16:79622203	CENPN [utr-3]	rs7924592	Chr11:132743967	OPCML [intron]	0.227427			CENPN [#492, 1.0708e-01], OPCML [#57, 4.6005e-04]
248	rs7268391	Chr20:6037952	FERMT1 [intron]	rs1048194	Chr16:79622203	CENPN [utr-3]	0.227422			FERMT1 [#475, 9.9373e-02], CENPN [#492, 1.0708e-01]
249	rs1526512	Chr1:75385685	LHX8 [intron]	rs1048194	Chr16:79622203	CENPN [utr-3]	0.227401			LHX8 [#132, 5.4014e-03], CENPN [#492, 1.0708e-01]
250	rs1048194	Chr16:79622203	CENPN [utr-3]	rs12250514	Chr10:97318779	SORBS1 [near-gene-5_10k]	0.227395			CENPN [#492, 1.0708e-01], SORBS1 [#174, 1.1366e-02]
251	rs501213	Chr9:33457614	NOL6 [intron]	rs1048194	Chr16:79622203	CENPN [utr-3]	0.227363			NOL6 [#541, 1.5413e-01], CENPN [#492, 1.0708e-01]
252	rs1048194	Chr16:79622203	CENPN [utr-3]	rs7921170	Chr10:70802255	HK1 [intron]	0.227361			CENPN [#492, 1.0708e-01], HK1 [#192, 1.5042e-02]
253	rs1048194	Chr16:79622203	CENPN [utr-3]	rs7191615	Chr16:7700000	A2BP1 [intron]	0.227358		A2BP1 [#2]	CENPN [#492, 1.0708e-01]
254	rs13330480	Chr16:83649365	KIAA0513 [intron]	rs1048194	Chr16:79622203	CENPN [utr-3]	0.227328			KIAA0513 [#369, 5.6138e-02], CENPN [#492, 1.0708e-01]
255	rs1974881	Chr16:82496064	MLYCD [intron]	rs1048194	Chr16:79622203	CENPN [utr-3]	0.227307			MLYCD [#441, 8.3701e-02], CENPN [#492, 1.0708e-01]
256	rs1048194	Chr16:79622203	CENPN [utr-3]	rs1224166	Chr13:107765412	TNFSF13B [near-gene-3_10k]	0.227268			CENPN [#492, 1.0708e-01], TNFSF13B [#361, 5.4676e-02]
257	rs2738964	Chr21:29177601	N6AMT1 [intron]	rs1048194	Chr16:79622203	CENPN [utr-3]	0.22726			N6AMT1 [#523, 1.3204e-01], CENPN [#492, 1.0708e-01]
258	rs1002911	Chr20:16416286	KIF16B [intron]	rs1048194	Chr16:79622203	CENPN [utr-3]	0.227255			KIF16B [#364, 5.5311e-02], CENPN [#492, 1.0708e-01]
259	rs2165555	Chr9:118465636	ASTN2 [intron]	rs1048194	Chr16:79622203	CENPN [utr-3]	0.227255		ASTN2 [#2]	CENPN [#492, 1.0708e-01]
260	rs3734464	Chr6:161689825	PARK2 [utr-3]	rs1048194	Chr16:79622203	CENPN [utr-3]	0.227245			PARK2 [#12, 7.0643e-05], CENPN [#492, 1.0708e-01]
261	rs17500787	Chr4:38363247	KLF3 [intron]	rs1048194	Chr16:79622203	CENPN [utr-3]	0.227241			KLF3 [#469, 9.6936e-02], CENPN [#492, 1.0708e-01]
262	rs1509099	Chr2:165336250	COBLL1 [intron]	rs1048194	Chr16:79622203	CENPN [utr-3]	0.227184			COBLL1 [#487, 1.0418e-01], CENPN [#492, 1.0708e-01]
263	rs1048194	Chr16:79622203	CENPN [utr-3]	rs10129357	Chr14:62642020	KCNH5 [near-gene-5_10k]	0.227177			CENPN [#492, 1.0708e-01], KCNH5 [#227, 2.3959e-02]
264	rs6446588	Chr4:7307889	SORCS2 [intron]	rs1048194	Chr16:79622203	CENPN [utr-3]	0.227155		SORCS2 [#3]	CENPN [#492, 1.0708e-01]
265	rs11692176	Chr2:24257726	FLJ30851 [intron]	rs1048194	Chr16:79622203	CENPN [utr-3]	0.227121			CENPN [#492, 1.0708e-01]
266	rs3795244	Chr17:27716509	ZNF207 [missense]	rs1048194	Chr16:79622203	CENPN [utr-3]	0.227116			ZNF207 [#491, 1.0609e-01], CENPN [#492, 1.0708e-01]
267	rs9678103	Chr2:15295716	NAG [intron]	rs1048194	Chr16:79622203	CENPN [utr-3]	0.227116			CENPN [#492, 1.0708e-01]
268	rs1048194	Chr16:79622203	CENPN [utr-3]	rs11160056	Chr14:91866623	SLC24A4 [intron]	0.227111			CENPN [#492, 1.0708e-01], SLC24A4 [#158, 8.4187e-03]
269	rs4498385	Chr6:128491712	PTPRK [intron]	rs1048194	Chr16:79622203	CENPN [utr-3]	0.227105			PTPRK [#64, 7.9548e-04], CENPN [#492, 1.0708e-01]
270	rs1048194	Chr16:79622203	CENPN [utr-3]	rs11860831	Chr16:77043136	WWOX [intron]	0.227101			CENPN [#492, 1.0708e-01], WWOX [#266, 3.2959e-02]
271	rs9612480	Chr22:22504335	SMARCB1 [intron]	rs1048194	Chr16:79622203	CENPN [utr-3]	0.227098			SMARCB1 [#209, 1.8974e-02], CENPN [#492, 1.0708e-01]
272	rs12654569	Chr5:126000181	FLJ27505 [near-gene-3]	rs1048194	Chr16:79622203	CENPN [utr-3]	0.22707			CENPN [#492, 1.0708e-01]
273	rs564449	Chr7:100159074	EPO [utr-3]	rs1048194	Chr16:79622203	CENPN [utr-3]	0.227041			EPO [#427, 7.4865e-02], CENPN [#492, 1.0708e-01]
274	rs13465	Chr19:10663792	ILF3 [utr-3]	rs1048194	Chr16:79622203	CENPN [utr-3]	0.227037			ILF3 [#460, 9.3412e-02], CENPN [#492, 1.0708e-01]
275	rs17259350	Chr9:35672585	TPM2 [near-gene-3]	rs1048194	Chr16:79622203	CENPN [utr-3]	0.227023			TPM2 [#205, 1.8299e-02], CENPN [#492, 1.0708e-01]
276	rs17591283	Chr3:179788775	KCNMB2 [intron]	rs1048194	Chr16:79622203	CENPN [utr-3]	0.227023			KCNMB2 [#66, 1.1269e-03], CENPN [#492, 1.0708e-01]
277	rs12711535	Chr2:121426006	GLI2 [intron]	rs1048194	Chr16:79622203	CENPN [utr-3]	0.227021			GLI2 [#268, 3.3046e-02], CENPN [#492, 1.0708e-01]
278	rs1048194	Chr16:79622203	CENPN [utr-3]	rs10894483	Chr11:99502264	CNTN5 [intron]	0.227006		CNTN5 [#2]	CENPN [#492, 1.0708e-01]
279	rs2051950	Chr7:86833858	CROT [intron]	rs1048194	Chr16:79622203	CENPN [utr-3]	0.227005			CROT [#272, 3.4503e-02], CENPN [#492, 1.0708e-01]
280	rs7538562	Chr1:59049771	LOC100131060 [intron]	rs1048194	Chr16:79622203	CENPN [utr-3]	0.226988			LOC100131060 [#49, 3.1307e-04], CENPN [#492, 1.0708e-01]
281	rs6679677	Chr1:114105331	RSBN1 [near-gene-3]	rs1048194	Chr16:79622203	CENPN [utr-3]	0.226982			RSBN1 [#169, 1.0598e-02], CENPN [#492, 1.0708e-01]
282	rs1048194	Chr16:79622203	CENPN [utr-3]	rs11224446	Chr11:100164369	FLJ32810 [intron]	0.22698			CENPN [#492, 1.0708e-01]
283	rs3780621	Chr9:100839114	COL15A1 [intron]	rs1048194	Chr16:79622203	CENPN [utr-3]	0.226974			COL15A1 [#415, 6.9790e-02], CENPN [#492, 1.0708e-01]
284	rs11140519	Chr9:86122584	SLC28A3 [intron]	rs1048194	Chr16:79622203	CENPN [utr-3]	0.226968			SLC28A3 [#178, 1.1935e-02], CENPN [#492, 1.0708e-01]
285	rs17803815	Chr17:25728007	CPD [near-gene-5_10k]	rs1048194	Chr16:79622203	CENPN [utr-3]	0.226956			CPD [#145, 7.1614e-03], CENPN [#492, 1.0708e-01]
286	rs16843618	Chr2:210304065	MAP2 [utr-3]	rs1048194	Chr16:79622203	CENPN [utr-3]	0.226939			MAP2 [#47, 3.0996e-04], CENPN [#492, 1.0708e-01]
287	rs308417	Chr4:123987787	FGF2 [intron]	rs1048194	Chr16:79622203	CENPN [utr-3]	0.226933			FGF2 [#79, 1.3697e-03], CENPN [#492, 1.0708e-01]
288	rs13361189	Chr5:150203580	IRGM [near-gene-5_10k]	rs1048194	Chr16:79622203	CENPN [utr-3]	0.226932			IRGM [#190, 1.4910e-02], CENPN [#492, 1.0708e-01]
289	rs1048194	Chr16:79622203	CENPN [utr-3]	rs12434228	Chr14:53497352	BMP4 [near-gene-5_10k]	0.226928			CENPN [#492, 1.0708e-01], BMP4 [#114, 3.3445e-03]
290	rs16932423	Chr8:67103888	DNAJC5B [intron]	rs1048194	Chr16:79622203	CENPN [utr-3]	0.226921			DNAJC5B [#551, 1.7304e-01], CENPN [#492, 1.0708e-01]
291	rs1048194	Chr16:79622203	CENPN [utr-3]	rs11224445	Chr11:100162564	FLJ32810 [intron]	0.22692			CENPN [#492, 1.0708e-01]
292	rs12153283	Chr5:149278312	PDE6A [intron]	rs1048194	Chr16:79622203	CENPN [utr-3]	0.226915			PDE6A [#459, 9.1693e-02], CENPN [#492, 1.0708e-01]
293	rs11662072	Chr18:9937781	VAPA [intron]	rs1048194	Chr16:79622203	CENPN [utr-3]	0.226904		VAPA [#1]	CENPN [#492, 1.0708e-01]
294	rs1048194	Chr16:79622203	CENPN [utr-3]	rs373690	Chr14:57091039	SLC35F4 [near-gene-3_10k]	0.226901			CENPN [#492, 1.0708e-01], SLC35F4 [#420, 7.2186e-02]
295	rs1048194	Chr16:79622203	CENPN [utr-3]	rs10509126	Chr10:61608557	ANK3 [intron]	0.226891		ANK3 [#20]	CENPN [#492, 1.0708e-01]
296	rs8179465	Chr1:41474334	SCMH1 [intron]	rs1048194	Chr16:79622203	CENPN [utr-3]	0.22689			SCMH1 [#566, 1.9882e-01], CENPN [#492, 1.0708e-01]
297	rs1048194	Chr16:79622203	CENPN [utr-3]	rs11160057	Chr14:91866998	SLC24A4 [intron]	0.226888			CENPN [#492, 1.0708e-01], SLC24A4 [#158, 8.4187e-03]
298	rs1048194	Chr16:79622203	CENPN [utr-3]	rs7903982	Chr10:60788678	FAM13C1 [intron]	0.226854			CENPN [#492, 1.0708e-01]
299	rs1048194	Chr16:79622203	CENPN [utr-3]	rs3176893	Chr10:97504607	ENTPD1 [intron]	0.226795			CENPN [#492, 1.0708e-01], ENTPD1 [#447, 8.5982e-02]
300	rs16829473	Chr1:42658110	FAM80A [near-gene-3_10k]	rs1048194	Chr16:79622203	CENPN [utr-3]	0.226789			CENPN [#492, 1.0708e-01]
301	rs11687043	Chr2:210308278	MAP2 [near-gene-3_10k]	rs1048194	Chr16:79622203	CENPN [utr-3]	0.226784			MAP2 [#47, 3.0996e-04], CENPN [#492, 1.0708e-01]
302	rs968936	Chr4:146209563	ANAPC10 [intron]	rs1048194	Chr16:79622203	CENPN [utr-3]	0.226779			ANAPC10 [#513, 1.2174e-01], CENPN [#492, 1.0708e-01]
303	rs10483188	Chr22:33926232	COX7BP1 [near-gene-5_10k]	rs1048194	Chr16:79622203	CENPN [utr-3]	0.226772			COX7BP1 [#41, 2.8920e-04], CENPN [#492, 1.0708e-01]
304	rs1048194	Chr16:79622203	CENPN [utr-3]	rs7138155	Chr12:130133586	GPR133 [intron]	0.226771			CENPN [#492, 1.0708e-01], GPR133 [#532, 1.4008e-01]
305	rs1048194	Chr16:79622203	CENPN [utr-3]	rs11568311	Chr16:65528758	CES2 [intron]	0.226763			CENPN [#492, 1.0708e-01], CES2 [#438, 8.2197e-02]
306	rs1048194	Chr16:79622203	CENPN [utr-3]	rs7962350	Chr12:120678330	TMEM120B [intron]	0.226757			CENPN [#492, 1.0708e-01], TMEM120B [#393, 6.2636e-02]
307	rs4244449	Chr8:18640423	PSD3 [intron]	rs1048194	Chr16:79622203	CENPN [utr-3]	0.226753			PSD3 [#219, 2.1923e-02], CENPN [#492, 1.0708e-01]
308	rs10911486	Chr1:182240134	GLT25D2 [intron]	rs1048194	Chr16:79622203	CENPN [utr-3]	0.226753			GLT25D2 [#220, 2.2019e-02], CENPN [#492, 1.0708e-01]
309	rs271481	Chr18:28931739	C18orf34 [intron]	rs1048194	Chr16:79622203	CENPN [utr-3]	0.22675			C18orf34 [#446, 8.5157e-02], CENPN [#492, 1.0708e-01]
310	rs10489726	Chr1:182707243	C1orf21 [intron]	rs1048194	Chr16:79622203	CENPN [utr-3]	0.226708			C1orf21 [#406, 6.6523e-02], CENPN [#492, 1.0708e-01]
311	rs2911981	Chr8:6562926	AGPAT5 [intron]	rs1048194	Chr16:79622203	CENPN [utr-3]	0.226692			AGPAT5 [#583, 2.7398e-01], CENPN [#492, 1.0708e-01]
312	rs6850861	Chr4:178473396	NEIL3 [intron]	rs1048194	Chr16:79622203	CENPN [utr-3]	0.226672			NEIL3 [#585, 3.3224e-01], CENPN [#492, 1.0708e-01]
313	rs9960087	Chr18:28868184	C18orf34 [intron]	rs1048194	Chr16:79622203	CENPN [utr-3]	0.226672			C18orf34 [#446, 8.5157e-02], CENPN [#492, 1.0708e-01]
314	rs1442099	Chr4:46840856	GABRB1 [intron]	rs1048194	Chr16:79622203	CENPN [utr-3]	0.226672	GABRB1 (rs7680321)	GABRB1 [#2]	CENPN [#492, 1.0708e-01]
315	rs1048194	Chr16:79622203	CENPN [utr-3]	rs11006856	Chr10:28421077	MPP7 [intron]	0.226649			CENPN [#492, 1.0708e-01], MPP7 [#542, 1.5623e-01]
316	rs7826539	Chr8:86737728	LOC392242 [near-gene-3_10k]	rs1048194	Chr16:79622203	CENPN [utr-3]	0.226621			CENPN [#492, 1.0708e-01]
317	rs714983	Chr21:40595964	DSCAM [intron]	rs1048194	Chr16:79622203	CENPN [utr-3]	0.226619		DSCAM [#1]	CENPN [#492, 1.0708e-01]
318	rs1048194	Chr16:79622203	CENPN [utr-3]	rs16946485	Chr15:90514134	SLCO3A1 [near-gene-3_10k]	0.226616			CENPN [#492, 1.0708e-01], SLCO3A1 [#87, 1.4892e-03]
319	rs10964985	Chr9:21406492	LOC646581 [near-gene-5_10k]	rs1048194	Chr16:79622203	CENPN [utr-3]	0.22661			CENPN [#492, 1.0708e-01]
320	rs1048194	Chr16:79622203	CENPN [utr-3]	rs17633721	Chr15:52107864	UNC13C [intron]	0.226605			CENPN [#492, 1.0708e-01], UNC13C [#295, 3.9634e-02]
321	rs1048194	Chr16:79622203	CENPN [utr-3]	rs12444921	Chr16:55060917	OGFOD1 [intron]	0.226604			CENPN [#492, 1.0708e-01], OGFOD1 [#493, 1.0965e-01]
322	rs1155966	Chr3:7732788	GRM7 [intron]	rs1048194	Chr16:79622203	CENPN [utr-3]	0.2266	GRM7 (rs1485171)	GRM7 [#3]	CENPN [#492, 1.0708e-01]
323	rs3746785	Chr20:16333323	KIF16B [intron]	rs1048194	Chr16:79622203	CENPN [utr-3]	0.226588			KIF16B [#364, 5.5311e-02], CENPN [#492, 1.0708e-01]
324	rs1046964	Chr7:51051815	COBL [utr-3]	rs1048194	Chr16:79622203	CENPN [utr-3]	0.226571			COBL [#376, 5.8172e-02], CENPN [#492, 1.0708e-01]
325	rs1048194	Chr16:79622203	CENPN [utr-3]	rs2029981	Chr14:51570964	NID2 [intron]	0.226539			CENPN [#492, 1.0708e-01], NID2 [#384, 6.0698e-02]
326	rs17793957	Chr3:13624921	FBLN2 [intron]	rs1048194	Chr16:79622203	CENPN [utr-3]	0.226532			FBLN2 [#352, 5.1983e-02], CENPN [#492, 1.0708e-01]
327	rs1559745	Chr8:6563822	AGPAT5 [intron]	rs1048194	Chr16:79622203	CENPN [utr-3]	0.226528			AGPAT5 [#583, 2.7398e-01], CENPN [#492, 1.0708e-01]
328	rs6929791	Chr6:119474940	C6orf60 [intron]	rs1048194	Chr16:79622203	CENPN [utr-3]	0.226515			CENPN [#492, 1.0708e-01]
329	rs16970293	Chr19:40590481	LOC100128682 [near-gene-5]	rs1048194	Chr16:79622203	CENPN [utr-3]	0.226511			LOC100128682 [#81, 1.3749e-03], CENPN [#492, 1.0708e-01]
330	rs3900064	Chr5:150244607	ZNF300 [near-gene-3_10k]	rs1048194	Chr16:79622203	CENPN [utr-3]	0.226506		ZNF300 [#1]	CENPN [#492, 1.0708e-01]
331	rs6510424	Chr19:39721599	LOC100129800 [near-gene-3_10k]	rs1048194	Chr16:79622203	CENPN [utr-3]	0.22649			CENPN [#492, 1.0708e-01]
332	rs2302341	Chr7:40094292	CDC2L5 [coding-synon]	rs1048194	Chr16:79622203	CENPN [utr-3]	0.226488			CENPN [#492, 1.0708e-01]
333	rs4387665	Chr18:28845705	C18orf34 [intron]	rs1048194	Chr16:79622203	CENPN [utr-3]	0.226484			C18orf34 [#446, 8.5157e-02], CENPN [#492, 1.0708e-01]
334	rs34166400	Chr17:2093142	SMG6 [intron]	rs1048194	Chr16:79622203	CENPN [utr-3]	0.226474		SMG6 [#1]	CENPN [#492, 1.0708e-01]
335	rs1048194	Chr16:79622203	CENPN [utr-3]	rs7499607	Chr16:8613165	C16orf68 [near-gene-5_10k]	0.226464			CENPN [#492, 1.0708e-01]
336	rs1857769	Chr5:155701941	SGCD [intron]	rs1048194	Chr16:79622203	CENPN [utr-3]	0.226454			SGCD [#292, 3.9142e-02], CENPN [#492, 1.0708e-01]
337	rs29118	Chr18:9939409	VAPA [intron]	rs1048194	Chr16:79622203	CENPN [utr-3]	0.226452		VAPA [#1]	CENPN [#492, 1.0708e-01]
338	rs12029109	Chr1:230135065	DISC1 [intron]	rs1048194	Chr16:79622203	CENPN [utr-3]	0.226419		DISC1 [#23]	CENPN [#492, 1.0708e-01]
339	rs10489465	Chr1:57444685	DAB1 [intron]	rs1048194	Chr16:79622203	CENPN [utr-3]	0.226418			DAB1 [#85, 1.4261e-03], CENPN [#492, 1.0708e-01]
340	rs17650892	Chr4:169740761	PALLD [intron]	rs1048194	Chr16:79622203	CENPN [utr-3]	0.226418			PALLD [#242, 2.6702e-02], CENPN [#492, 1.0708e-01]
341	rs16870444	Chr4:20753349	KCNIP4 [intron]	rs1048194	Chr16:79622203	CENPN [utr-3]	0.226408			KCNIP4 [#140, 6.3560e-03], CENPN [#492, 1.0708e-01]
342	rs17744399	Chr2:55761261	PNPT1 [intron]	rs1048194	Chr16:79622203	CENPN [utr-3]	0.226378			PNPT1 [#572, 2.1104e-01], CENPN [#492, 1.0708e-01]
343	rs1294632	Chr7:7391124	COL28A1 [intron]	rs1048194	Chr16:79622203	CENPN [utr-3]	0.226341			COL28A1 [#334, 4.6533e-02], CENPN [#492, 1.0708e-01]
344	rs7791639	Chr7:21766724	DNAH11 [intron]	rs1048194	Chr16:79622203	CENPN [utr-3]	0.226339			DNAH11 [#580, 2.3687e-01], CENPN [#492, 1.0708e-01]
345	rs4504959	Chr1:208868502	HHAT [intron]	rs1048194	Chr16:79622203	CENPN [utr-3]	0.22632			HHAT [#540, 1.5151e-01], CENPN [#492, 1.0708e-01]
346	rs6893009	Chr5:150213497	IRGM [near-gene-3_10k]	rs1048194	Chr16:79622203	CENPN [utr-3]	0.226312			IRGM [#190, 1.4910e-02], CENPN [#492, 1.0708e-01]
347	rs3763629	Chr9:35671200	CA9 [near-gene-3]	rs1048194	Chr16:79622203	CENPN [utr-3]	0.226307			CA9 [#547, 1.6827e-01], CENPN [#492, 1.0708e-01]
348	rs4878625	Chr9:35659904	CA9 [near-gene-5_10k]	rs1048194	Chr16:79622203	CENPN [utr-3]	0.226286			CA9 [#547, 1.6827e-01], CENPN [#492, 1.0708e-01]
349	rs1534260	Chr2:156602790	LOC100128759 [near-gene-5_10k]	rs1048194	Chr16:79622203	CENPN [utr-3]	0.226282			LOC100128759 [#40, 2.8920e-04], CENPN [#492, 1.0708e-01]
350	rs7793482	Chr7:141858913	TRBV7-6 [near-gene-5_10k]	rs1048194	Chr16:79622203	CENPN [utr-3]	0.226271			TRBV7-6 [#97, 2.0172e-03], CENPN [#492, 1.0708e-01]
351	rs8177235	Chr3:134958773	TF [intron]	rs1048194	Chr16:79622203	CENPN [utr-3]	0.226245			TF [#62, 6.3758e-04], CENPN [#492, 1.0708e-01]
352	rs10489725	Chr1:182707164	C1orf21 [intron]	rs1048194	Chr16:79622203	CENPN [utr-3]	0.226242			C1orf21 [#406, 6.6523e-02], CENPN [#492, 1.0708e-01]
353	rs9276448	Chr6:32823607	HLA-DQA2 [near-gene-3]	rs1048194	Chr16:79622203	CENPN [utr-3]	0.226238			HLA-DQA2 [#162, 8.8652e-03], CENPN [#492, 1.0708e-01]
354	rs3731572	Chr2:33477355	LTBP1 [utr-3]	rs1048194	Chr16:79622203	CENPN [utr-3]	0.226221			LTBP1 [#305, 4.0569e-02], CENPN [#492, 1.0708e-01]
355	rs7772259	Chr6:99326572	LOC100129158 [near-gene-3_10k]	rs1048194	Chr16:79622203	CENPN [utr-3]	0.226196			CENPN [#492, 1.0708e-01]
356	rs2784200	Chr6:51589630	PKHD1 [utr-3]	rs1048194	Chr16:79622203	CENPN [utr-3]	0.226184			PKHD1 [#365, 5.5346e-02], CENPN [#492, 1.0708e-01]
357	rs3768813	Chr2:210263509	MAP2 [intron]	rs1048194	Chr16:79622203	CENPN [utr-3]	0.22618			MAP2 [#47, 3.0996e-04], CENPN [#492, 1.0708e-01]
358	rs310776	Chr2:80355509	CTNNA2 [intron]	rs1048194	Chr16:79622203	CENPN [utr-3]	0.226175			CTNNA2 [#147, 7.2607e-03], CENPN [#492, 1.0708e-01]
359	rs9863905	Chr3:176214706	NAALADL2 [intron]	rs1048194	Chr16:79622203	CENPN [utr-3]	0.226168			NAALADL2 [#404, 6.5994e-02], CENPN [#492, 1.0708e-01]
360	rs1048194	Chr16:79622203	CENPN [utr-3]	rs10744490	Chr12:130119044	GPR133 [intron]	0.226167			CENPN [#492, 1.0708e-01], GPR133 [#532, 1.4008e-01]
361	rs1048194	Chr16:79622203	CENPN [utr-3]	rs3865090	Chr15:29319602	LOC283710 [near-gene-5_10k]	0.226153			CENPN [#492, 1.0708e-01], LOC283710 [#27, 2.8920e-04]
362	rs6119410	Chr20:31906268	CHMP4B [near-gene-3]	rs1048194	Chr16:79622203	CENPN [utr-3]	0.22615			CHMP4B [#370, 5.6177e-02], CENPN [#492, 1.0708e-01]
363	rs9956960	Chr18:28918355	C18orf34 [intron]	rs1048194	Chr16:79622203	CENPN [utr-3]	0.226133			C18orf34 [#446, 8.5157e-02], CENPN [#492, 1.0708e-01]
364	rs17768583	Chr2:167034718	SCN7A [intron]	rs1048194	Chr16:79622203	CENPN [utr-3]	0.226123			SCN7A [#144, 6.9194e-03], CENPN [#492, 1.0708e-01]
365	rs1444539	Chr2:80498999	CTNNA2 [intron]	rs1048194	Chr16:79622203	CENPN [utr-3]	0.226106			CTNNA2 [#147, 7.2607e-03], CENPN [#492, 1.0708e-01]
366	rs1048194	Chr16:79622203	CENPN [utr-3]	rs11002003	Chr10:78498167	KCNMA1 [intron]	0.226103			CENPN [#492, 1.0708e-01], KCNMA1 [#11, 6.6287e-05]
367	rs17032159	Chr2:44424146	PREPL [intron]	rs1048194	Chr16:79622203	CENPN [utr-3]	0.226093			PREPL [#354, 5.2271e-02], CENPN [#492, 1.0708e-01]
368	rs2514972	Chr8:119320146	SAMD12 [intron]	rs1048194	Chr16:79622203	CENPN [utr-3]	0.226079			SAMD12 [#445, 8.4345e-02], CENPN [#492, 1.0708e-01]
369	rs6816252	Chr4:84379116	LOC391674 [near-gene-5_10k]	rs1048194	Chr16:79622203	CENPN [utr-3]	0.226068			LOC391674 [#29, 2.8920e-04], CENPN [#492, 1.0708e-01]
370	rs271479	Chr18:28929384	C18orf34 [intron]	rs1048194	Chr16:79622203	CENPN [utr-3]	0.226043			C18orf34 [#446, 8.5157e-02], CENPN [#492, 1.0708e-01]
371	rs2876097	Chr6:130592182	SAMD3 [near-gene-5_10k]	rs1048194	Chr16:79622203	CENPN [utr-3]	0.225987			SAMD3 [#510, 1.1954e-01], CENPN [#492, 1.0708e-01]
372	rs1048194	Chr16:79622203	CENPN [utr-3]	rs1812544	Chr11:99533927	CNTN5 [intron]	0.225984		CNTN5 [#2]	CENPN [#492, 1.0708e-01]
373	rs16907923	Chr9:93672570	ROR2 [intron]	rs1048194	Chr16:79622203	CENPN [utr-3]	0.225979			ROR2 [#143, 6.8434e-03], CENPN [#492, 1.0708e-01]
374	rs815467	Chr3:55647095	ERC2 [intron]	rs1048194	Chr16:79622203	CENPN [utr-3]	0.225978			ERC2 [#101, 2.1993e-03], CENPN [#492, 1.0708e-01]
375	rs443593	Chr18:28918428	C18orf34 [intron]	rs1048194	Chr16:79622203	CENPN [utr-3]	0.225975			C18orf34 [#446, 8.5157e-02], CENPN [#492, 1.0708e-01]
376	rs11788284	Chr9:110808549	CTNNAL1 [intron]	rs1048194	Chr16:79622203	CENPN [utr-3]	0.22596			CTNNAL1 [#424, 7.4050e-02], CENPN [#492, 1.0708e-01]
377	rs13084750	Chr3:185577418	THPO [intron]	rs1048194	Chr16:79622203	CENPN [utr-3]	0.225914			THPO [#271, 3.4436e-02], CENPN [#492, 1.0708e-01]
378	rs1048194	Chr16:79622203	CENPN [utr-3]	rs16906747	Chr11:4811700	OR51A8P [near-gene-3_10k]	0.225892			CENPN [#492, 1.0708e-01], OR51A8P [#55, 4.2226e-04]
379	rs4335046	Chr7:36640844	AOAH [intron]	rs1048194	Chr16:79622203	CENPN [utr-3]	0.22589			AOAH [#465, 9.5418e-02], CENPN [#492, 1.0708e-01]
380	rs17566463	Chr18:32423505	FHOD3 [intron]	rs1048194	Chr16:79622203	CENPN [utr-3]	0.225868			FHOD3 [#241, 2.6601e-02], CENPN [#492, 1.0708e-01]
381	rs17756076	Chr2:19092429	FLJ41481 [near-gene-5_10k]	rs1048194	Chr16:79622203	CENPN [utr-3]	0.225861			FLJ41481 [#42, 2.8920e-04], CENPN [#492, 1.0708e-01]
382	rs13009662	Chr2:15256760	NAG [intron]	rs1048194	Chr16:79622203	CENPN [utr-3]	0.225828			CENPN [#492, 1.0708e-01]
383	rs1048194	Chr16:79622203	CENPN [utr-3]	rs17537423	Chr10:11619842	USP6NL [near-gene-5_10k]	0.22582			CENPN [#492, 1.0708e-01], USP6NL [#516, 1.2524e-01]
384	rs9404151	Chr6:96581680	FUT9 [intron]	rs1048194	Chr16:79622203	CENPN [utr-3]	0.225817			FUT9 [#482, 1.0089e-01], CENPN [#492, 1.0708e-01]
385	rs16843614	Chr2:210303569	MAP2 [utr-3]	rs1048194	Chr16:79622203	CENPN [utr-3]	0.225801			MAP2 [#47, 3.0996e-04], CENPN [#492, 1.0708e-01]
386	rs1048194	Chr16:79622203	CENPN [utr-3]	rs12421276	Chr11:4827075	OR51S1 [near-gene-5]	0.225797			CENPN [#492, 1.0708e-01], OR51S1 [#244, 2.7373e-02]
387	rs1327786	Chr9:111586598	PALM2 [intron]	rs1048194	Chr16:79622203	CENPN [utr-3]	0.225789			PALM2 [#128, 5.2354e-03], CENPN [#492, 1.0708e-01]
388	rs741006	Chr2:210266407	MAP2 [missense]	rs1048194	Chr16:79622203	CENPN [utr-3]	0.225785			MAP2 [#47, 3.0996e-04], CENPN [#492, 1.0708e-01]
389	rs823066	Chr1:204037796	SLC41A1 [intron]	rs1048194	Chr16:79622203	CENPN [utr-3]	0.225778			SLC41A1 [#336, 4.7009e-02], CENPN [#492, 1.0708e-01]
390	rs1048194	Chr16:79622203	CENPN [utr-3]	rs2369464	Chr12:75958819	E2F7 [intron]	0.225777			CENPN [#492, 1.0708e-01], E2F7 [#323, 4.4232e-02]
391	rs1048194	Chr16:79622203	CENPN [utr-3]	rs16970035	Chr15:38033128	EIF2AK4 [intron]	0.225771			CENPN [#492, 1.0708e-01], EIF2AK4 [#309, 4.0896e-02]
392	rs1048194	Chr16:79622203	CENPN [utr-3]	rs10882622	Chr10:97318001	SORBS1 [near-gene-5_10k]	0.225764			CENPN [#492, 1.0708e-01], SORBS1 [#174, 1.1366e-02]
393	rs2839259	Chr21:46678820	PCNT [intron]	rs1048194	Chr16:79622203	CENPN [utr-3]	0.225755		PCNT [#4]	CENPN [#492, 1.0708e-01]
394	rs7026615	Chr9:93676414	ROR2 [intron]	rs1048194	Chr16:79622203	CENPN [utr-3]	0.225748			ROR2 [#143, 6.8434e-03], CENPN [#492, 1.0708e-01]
395	rs9609781	Chr22:32137967	LARGE [intron]	rs1048194	Chr16:79622203	CENPN [utr-3]	0.225748			LARGE [#109, 2.8641e-03], CENPN [#492, 1.0708e-01]
396	rs11691472	Chr2:55965326	EFEMP1 [intron]	rs1048194	Chr16:79622203	CENPN [utr-3]	0.225743			EFEMP1 [#208, 1.8916e-02], CENPN [#492, 1.0708e-01]
397	rs2197077	Chr2:88177104	SMYD1 [intron]	rs1048194	Chr16:79622203	CENPN [utr-3]	0.22574			SMYD1 [#560, 1.8561e-01], CENPN [#492, 1.0708e-01]
398	rs2965118	Chr19:49984129	CBLC [intron]	rs1048194	Chr16:79622203	CENPN [utr-3]	0.225734			CBLC [#362, 5.4819e-02], CENPN [#492, 1.0708e-01]
399	rs17579009	Chr6:110897677	SLC22A16 [intron]	rs1048194	Chr16:79622203	CENPN [utr-3]	0.225709			SLC22A16 [#197, 1.5896e-02], CENPN [#492, 1.0708e-01]
400	rs1048194	Chr16:79622203	CENPN [utr-3]	rs10995865	Chr10:52584904	PRKG1 [intron]	0.225707			CENPN [#492, 1.0708e-01], PRKG1 [#100, 2.1180e-03]
401	rs17686872	Chr1:151561172	PGLYRP4 [near-gene-3_10k]	rs1048194	Chr16:79622203	CENPN [utr-3]	0.225703			PGLYRP4 [#543, 1.5987e-01], CENPN [#492, 1.0708e-01]
402	rs17292975	Chr21:46395603	FTCD [intron]	rs1048194	Chr16:79622203	CENPN [utr-3]	0.225693			FTCD [#215, 1.9816e-02], CENPN [#492, 1.0708e-01]
403	rs11680964	Chr2:210360858	C2orf21 [intron]	rs1048194	Chr16:79622203	CENPN [utr-3]	0.225683			CENPN [#492, 1.0708e-01]
404	rs1048194	Chr16:79622203	CENPN [utr-3]	rs11072936	Chr15:78801676	FAM108C1 [intron]	0.225677			CENPN [#492, 1.0708e-01], FAM108C1 [#302, 4.0194e-02]
405	rs17152115	Chr7:76818752	PION [intron]	rs1048194	Chr16:79622203	CENPN [utr-3]	0.225675			PION [#397, 6.3405e-02], CENPN [#492, 1.0708e-01]
406	rs821589	Chr1:230157555	DISC1 [intron]	rs1048194	Chr16:79622203	CENPN [utr-3]	0.225673		DISC1 [#23]	CENPN [#492, 1.0708e-01]
407	rs1048194	Chr16:79622203	CENPN [utr-3]	rs9516353	Chr13:93563813	GPC6 [intron]	0.225669			CENPN [#492, 1.0708e-01], GPC6 [#277, 3.5581e-02]
408	rs11957134	Chr5:150211143	IRGM [near-gene-3_10k]	rs1048194	Chr16:79622203	CENPN [utr-3]	0.225658			IRGM [#190, 1.4910e-02], CENPN [#492, 1.0708e-01]
409	rs35185268	Chr7:149090324	ZNF467 [near-gene-3_10k]	rs1048194	Chr16:79622203	CENPN [utr-3]	0.225637			ZNF467 [#564, 1.9331e-01], CENPN [#492, 1.0708e-01]
410	rs17115366	Chr1:57445014	DAB1 [intron]	rs1048194	Chr16:79622203	CENPN [utr-3]	0.225634			DAB1 [#85, 1.4261e-03], CENPN [#492, 1.0708e-01]
411	rs1048194	Chr16:79622203	CENPN [utr-3]	rs17742263	Chr12:71265494	TRHDE [intron]	0.225634			CENPN [#492, 1.0708e-01], TRHDE [#213, 1.9508e-02]
412	rs10950252	Chr7:70361382	WBSCR17 [intron]	rs1048194	Chr16:79622203	CENPN [utr-3]	0.22563			WBSCR17 [#536, 1.4598e-01], CENPN [#492, 1.0708e-01]
413	rs1048194	Chr16:79622203	CENPN [utr-3]	rs2242052	Chr10:102040504	PKD2L1 [intron]	0.225627			CENPN [#492, 1.0708e-01], PKD2L1 [#538, 1.4770e-01]
414	rs2215624	Chr2:210309386	MAP2 [near-gene-3_10k]	rs1048194	Chr16:79622203	CENPN [utr-3]	0.225614			MAP2 [#47, 3.0996e-04], CENPN [#492, 1.0708e-01]
415	rs4328517	Chr18:29136030	C18orf34 [intron]	rs1048194	Chr16:79622203	CENPN [utr-3]	0.225595			C18orf34 [#446, 8.5157e-02], CENPN [#492, 1.0708e-01]
416	rs1048194	Chr16:79622203	CENPN [utr-3]	rs11066551	Chr12:108348982	MYO1H [intron]	0.225553			CENPN [#492, 1.0708e-01], MYO1H [#499, 1.1206e-01]
417	rs7534033	Chr1:77521910	AK5 [intron]	rs1048194	Chr16:79622203	CENPN [utr-3]	0.225522			AK5 [#339, 4.7165e-02], CENPN [#492, 1.0708e-01]
418	rs12537320	Chr7:40107230	CDC2L5 [near-gene-3_10k]	rs1048194	Chr16:79622203	CENPN [utr-3]	0.225516			CENPN [#492, 1.0708e-01]
419	rs12531761	Chr7:40051522	CDC2L5 [intron]	rs1048194	Chr16:79622203	CENPN [utr-3]	0.225512			CENPN [#492, 1.0708e-01]
420	rs1627497	Chr2:231121974	SP100 [near-gene-3_10k]	rs1048194	Chr16:79622203	CENPN [utr-3]	0.225503			SP100 [#289, 3.7565e-02], CENPN [#492, 1.0708e-01]
421	rs1048194	Chr16:79622203	CENPN [utr-3]	rs8051395	Chr16:76997097	WWOX [intron]	0.225501			CENPN [#492, 1.0708e-01], WWOX [#266, 3.2959e-02]
422	rs8070406	Chr17:74896738	HRNBP3 [intron]	rs1048194	Chr16:79622203	CENPN [utr-3]	0.225499			CENPN [#492, 1.0708e-01]
423	rs139151	Chr22:42925809	PARVG [intron]	rs1048194	Chr16:79622203	CENPN [utr-3]	0.225498			PARVG [#568, 2.0495e-01], CENPN [#492, 1.0708e-01]
424	rs4852324	Chr2:74056086	LOC100132318 [near-gene-5_10k]	rs1048194	Chr16:79622203	CENPN [utr-3]	0.225483			CENPN [#492, 1.0708e-01]
425	rs17260496	Chr5:9538732	SEMA5A [intron]	rs1048194	Chr16:79622203	CENPN [utr-3]	0.225483			SEMA5A [#138, 6.0948e-03], CENPN [#492, 1.0708e-01]
426	rs7284468	Chr22:35197410	TXN2 [intron]	rs1048194	Chr16:79622203	CENPN [utr-3]	0.225472			TXN2 [#432, 7.8596e-02], CENPN [#492, 1.0708e-01]
427	rs1048194	Chr16:79622203	CENPN [utr-3]	rs17106502	Chr14:68427018	ACTN1 [intron]	0.225471			CENPN [#492, 1.0708e-01], ACTN1 [#45, 2.9426e-04]
428	rs1048194	Chr16:79622203	CENPN [utr-3]	rs11115559	Chr12:81956407	TMTC2 [intron]	0.225467			CENPN [#492, 1.0708e-01], TMTC2 [#280, 3.6142e-02]
429	rs5014418	Chr6:32827359	HLA-DQA2 [near-gene-3_10k]	rs1048194	Chr16:79622203	CENPN [utr-3]	0.22544			HLA-DQA2 [#162, 8.8652e-03], CENPN [#492, 1.0708e-01]
430	rs17067938	Chr6:139188876	C6orf91 [intron]	rs1048194	Chr16:79622203	CENPN [utr-3]	0.225437			CENPN [#492, 1.0708e-01]
431	rs2962041	Chr5:1564222	LPCAT1 [intron]	rs1048194	Chr16:79622203	CENPN [utr-3]	0.225436			LPCAT1 [#285, 3.7124e-02], CENPN [#492, 1.0708e-01]
432	rs11984645	Chr8:55231858	MRPL15 [near-gene-3_10k]	rs1048194	Chr16:79622203	CENPN [utr-3]	0.225435			MRPL15 [#494, 1.0996e-01], CENPN [#492, 1.0708e-01]
433	rs3896041	Chr8:3148287	CSMD1 [intron]	rs1048194	Chr16:79622203	CENPN [utr-3]	0.225431			CSMD1 [#300, 4.0111e-02], CENPN [#492, 1.0708e-01]
434	rs13003996	Chr2:70745023	ADD2 [intron]	rs1048194	Chr16:79622203	CENPN [utr-3]	0.225423			ADD2 [#111, 3.1059e-03], CENPN [#492, 1.0708e-01]
435	rs1048194	Chr16:79622203	CENPN [utr-3]	rs7191914	Chr16:7273466	A2BP1 [intron]	0.225413		A2BP1 [#2]	CENPN [#492, 1.0708e-01]
436	rs1048194	Chr16:79622203	CENPN [utr-3]	rs7086304	Chr10:25520528	GPR158 [intron]	0.225407			CENPN [#492, 1.0708e-01], GPR158 [#186, 1.3754e-02]
437	rs2638022	Chr3:113748466	ATG3 [intron]	rs1048194	Chr16:79622203	CENPN [utr-3]	0.225404			ATG3 [#546, 1.6605e-01], CENPN [#492, 1.0708e-01]
438	rs41320253	Chr3:56942122	LOC100128209 [near-gene-5_10k]	rs1048194	Chr16:79622203	CENPN [utr-3]	0.225395			CENPN [#492, 1.0708e-01]
439	rs1048194	Chr16:79622203	CENPN [utr-3]	rs6564163	Chr16:73323678	FA2H [intron]	0.225393			CENPN [#492, 1.0708e-01], FA2H [#237, 2.6245e-02]
440	rs10075848	Chr5:11488767	CTNND2 [intron]	rs1048194	Chr16:79622203	CENPN [utr-3]	0.225389			CTNND2 [#53, 3.6562e-04], CENPN [#492, 1.0708e-01]
441	rs12656070	Chr5:74131395	KIAA0888 [intron]	rs1048194	Chr16:79622203	CENPN [utr-3]	0.225378			CENPN [#492, 1.0708e-01]
442	rs11673589	Chr19:22581559	LOC100129114 [near-gene-5_10k]	rs1048194	Chr16:79622203	CENPN [utr-3]	0.225373			CENPN [#492, 1.0708e-01]
443	rs1048194	Chr16:79622203	CENPN [utr-3]	rs733752	Chr12:92807103	LOC100129881 [near-gene-3_10k]	0.22537			CENPN [#492, 1.0708e-01]
444	rs12568971	Chr1:53310421	PODN [intron]	rs1048194	Chr16:79622203	CENPN [utr-3]	0.225361			PODN [#325, 4.4461e-02], CENPN [#492, 1.0708e-01]
445	rs422055	Chr6:29993525	3.8-1.3 [near-gene-5_10k]	rs1048194	Chr16:79622203	CENPN [utr-3]	0.225356			3.8-1.3 [#75, 1.2749e-03], CENPN [#492, 1.0708e-01]
446	rs815457	Chr3:55644804	ERC2 [intron]	rs1048194	Chr16:79622203	CENPN [utr-3]	0.225344			ERC2 [#101, 2.1993e-03], CENPN [#492, 1.0708e-01]
447	rs7680321	Chr4:46839864	GABRB1 [intron]	rs1048194	Chr16:79622203	CENPN [utr-3]	0.225325	GABRB1 (rs7680321)	GABRB1 [#2]	CENPN [#492, 1.0708e-01]
448	rs4423553	Chr2:128003877	IWS1 [near-gene-5_10k]	rs1048194	Chr16:79622203	CENPN [utr-3]	0.225322			IWS1 [#422, 7.3135e-02], CENPN [#492, 1.0708e-01]
449	rs1048194	Chr16:79622203	CENPN [utr-3]	rs16908782	Chr11:5011219	OR52J2P [near-gene-5_10k]	0.225318			CENPN [#492, 1.0708e-01], OR52J2P [#56, 4.2226e-04]
450	rs2882618	Chr2:156602123	LOC100128759 [near-gene-5_10k]	rs1048194	Chr16:79622203	CENPN [utr-3]	0.225317			LOC100128759 [#40, 2.8920e-04], CENPN [#492, 1.0708e-01]
451	rs2000894	Chr18:55370142	CCBE1 [intron]	rs1048194	Chr16:79622203	CENPN [utr-3]	0.225313			CCBE1 [#308, 4.0645e-02], CENPN [#492, 1.0708e-01]
452	rs7589069	Chr2:80493928	CTNNA2 [intron]	rs1048194	Chr16:79622203	CENPN [utr-3]	0.225304			CTNNA2 [#147, 7.2607e-03], CENPN [#492, 1.0708e-01]
453	rs3909252	Chr9:95998931	LOC158257 [intron]	rs1048194	Chr16:79622203	CENPN [utr-3]	0.2253			LOC158257 [#20, 2.8920e-04], CENPN [#492, 1.0708e-01]
454	rs16967815	Chr19:38300393	GPATCH1 [intron]	rs1048194	Chr16:79622203	CENPN [utr-3]	0.225285			GPATCH1 [#501, 1.1340e-01], CENPN [#492, 1.0708e-01]
455	rs5999018	Chr22:32300742	LARGE [intron]	rs1048194	Chr16:79622203	CENPN [utr-3]	0.225281			LARGE [#109, 2.8641e-03], CENPN [#492, 1.0708e-01]
456	rs1447756	Chr3:68152421	FAM19A1 [intron]	rs1048194	Chr16:79622203	CENPN [utr-3]	0.225273			FAM19A1 [#275, 3.5239e-02], CENPN [#492, 1.0708e-01]
457	rs10063514	Chr5:149546502	CDX1 [near-gene-3_10k]	rs1048194	Chr16:79622203	CENPN [utr-3]	0.225271			CDX1 [#394, 6.2762e-02], CENPN [#492, 1.0708e-01]
458	rs1048194	Chr16:79622203	CENPN [utr-3]	rs17609347	Chr16:71089863	LOC645478 [near-gene-3_10k]	0.225271			CENPN [#492, 1.0708e-01]
459	rs17064344	Chr18:53914035	NEDD4L [intron]	rs1048194	Chr16:79622203	CENPN [utr-3]	0.225262			NEDD4L [#212, 1.9477e-02], CENPN [#492, 1.0708e-01]
460	rs1048194	Chr16:79622203	CENPN [utr-3]	rs912941	Chr13:110001273	RAB20 [intron]	0.225259			CENPN [#492, 1.0708e-01], RAB20 [#524, 1.3222e-01]
461	rs1048194	Chr16:79622203	CENPN [utr-3]	rs2673455	Chr10:79029117	KCNMA1 [intron]	0.225247			CENPN [#492, 1.0708e-01], KCNMA1 [#11, 6.6287e-05]
462	rs1431182	Chr18:49076535	DCC [intron]	rs1048194	Chr16:79622203	CENPN [utr-3]	0.225222			DCC [#67, 1.1632e-03], CENPN [#492, 1.0708e-01]
463	rs1048194	Chr16:79622203	CENPN [utr-3]	rs10873300	Chr14:76558673	C14orf4 [near-gene-3]	0.225219			CENPN [#492, 1.0708e-01]
464	rs783139	Chr6:163795451	QKI [intron]	rs1048194	Chr16:79622203	CENPN [utr-3]	0.22521			QKI [#184, 1.3635e-02], CENPN [#492, 1.0708e-01]
465	rs13322149	Chr3:188177907	ST6GAL1 [intron]	rs1048194	Chr16:79622203	CENPN [utr-3]	0.225208			ST6GAL1 [#461, 9.3760e-02], CENPN [#492, 1.0708e-01]
466	rs1048194	Chr16:79622203	CENPN [utr-3]	rs7184628	Chr16:76994109	WWOX [intron]	0.225206			CENPN [#492, 1.0708e-01], WWOX [#266, 3.2959e-02]
467	rs1048194	Chr16:79622203	CENPN [utr-3]	rs17497251	Chr14:33016381	NPAS3 [intron]	0.225195		NPAS3 [#2]	CENPN [#492, 1.0708e-01]
468	rs1048194	Chr16:79622203	CENPN [utr-3]	rs11629997	Chr15:63999967	MEGF11 [intron]	0.225193			CENPN [#492, 1.0708e-01], MEGF11 [#557, 1.7989e-01]
469	rs11140514	Chr9:86120701	SLC28A3 [intron]	rs1048194	Chr16:79622203	CENPN [utr-3]	0.225182			SLC28A3 [#178, 1.1935e-02], CENPN [#492, 1.0708e-01]
470	rs3886478	Chr17:19211040	LOC100130116 [near-gene-3_10k]	rs1048194	Chr16:79622203	CENPN [utr-3]	0.225174			CENPN [#492, 1.0708e-01]
471	rs11154581	Chr6:130812526	TMEM200A [near-gene-3_10k]	rs1048194	Chr16:79622203	CENPN [utr-3]	0.225172			TMEM200A [#264, 3.2919e-02], CENPN [#492, 1.0708e-01]
472	rs1048194	Chr16:79622203	CENPN [utr-3]	rs7960940	Chr12:26520635	ITPR2 [intron]	0.225161			CENPN [#492, 1.0708e-01], ITPR2 [#51, 3.2287e-04]
473	rs2837566	Chr21:40595405	DSCAM [intron]	rs1048194	Chr16:79622203	CENPN [utr-3]	0.225155		DSCAM [#1]	CENPN [#492, 1.0708e-01]
474	rs1048194	Chr16:79622203	CENPN [utr-3]	rs2731640	Chr12:86948187	C12orf50 [near-gene-5_10k]	0.225155			CENPN [#492, 1.0708e-01], C12orf50 [#456, 9.0259e-02]
475	rs11680007	Chr2:210355059	C2orf21 [intron]	rs1048194	Chr16:79622203	CENPN [utr-3]	0.225147			CENPN [#492, 1.0708e-01]
476	rs16843453	Chr2:210264582	MAP2 [intron]	rs1048194	Chr16:79622203	CENPN [utr-3]	0.225128			MAP2 [#47, 3.0996e-04], CENPN [#492, 1.0708e-01]
477	rs6058473	Chr20:29891075	FOXS1 [near-gene-3_10k]	rs1048194	Chr16:79622203	CENPN [utr-3]	0.225127			FOXS1 [#476, 9.9382e-02], CENPN [#492, 1.0708e-01]
478	rs9950875	Chr18:28886506	C18orf34 [intron]	rs1048194	Chr16:79622203	CENPN [utr-3]	0.225121			C18orf34 [#446, 8.5157e-02], CENPN [#492, 1.0708e-01]
479	rs12196860	Chr6:56058333	COL21A1 [intron]	rs1048194	Chr16:79622203	CENPN [utr-3]	0.22511			COL21A1 [#248, 2.8193e-02], CENPN [#492, 1.0708e-01]
480	rs1583668	Chr9:28695578	LINGO2 [intron]	rs1048194	Chr16:79622203	CENPN [utr-3]	0.225105			LINGO2 [#210, 1.9042e-02], CENPN [#492, 1.0708e-01]
481	rs4541610	Chr5:60101698	ELOVL7 [intron]	rs1048194	Chr16:79622203	CENPN [utr-3]	0.225098			ELOVL7 [#358, 5.4001e-02], CENPN [#492, 1.0708e-01]
482	rs2294770	Chr6:142801933	GPR126 [intron]	rs1048194	Chr16:79622203	CENPN [utr-3]	0.22509			GPR126 [#316, 4.2182e-02], CENPN [#492, 1.0708e-01]
483	rs16942699	Chr17:6305210	PITPNM3 [intron]	rs1048194	Chr16:79622203	CENPN [utr-3]	0.22509			PITPNM3 [#269, 3.3449e-02], CENPN [#492, 1.0708e-01]
484	rs1048194	Chr16:79622203	CENPN [utr-3]	rs7323441	Chr13:46304629	HTR2A [near-gene-3]	0.225087		HTR2A [#23]	CENPN [#492, 1.0708e-01]
485	rs12567946	Chr1:15130062	RP1-21O18.1 [intron]	rs1048194	Chr16:79622203	CENPN [utr-3]	0.225084			CENPN [#492, 1.0708e-01]
486	rs16831628	Chr1:158459681	WDR42A [intron]	rs1048194	Chr16:79622203	CENPN [utr-3]	0.225081			CENPN [#492, 1.0708e-01]
487	rs2122721	Chr4:65883992	EPHA5 [intron]	rs1048194	Chr16:79622203	CENPN [utr-3]	0.225075			EPHA5 [#108, 2.8625e-03], CENPN [#492, 1.0708e-01]
488	rs7733618	Chr5:65901048	LOC202227 [near-gene-5_10k]	rs1048194	Chr16:79622203	CENPN [utr-3]	0.225072			LOC202227 [#77, 1.2749e-03], CENPN [#492, 1.0708e-01]
489	rs2894311	Chr6:33076317	HLA-DOA [near-gene-3_10k]	rs1048194	Chr16:79622203	CENPN [utr-3]	0.225047			HLA-DOA [#141, 6.6447e-03], CENPN [#492, 1.0708e-01]
490	rs11913997	Chr22:32325211	LARGE [intron]	rs1048194	Chr16:79622203	CENPN [utr-3]	0.225045			LARGE [#109, 2.8641e-03], CENPN [#492, 1.0708e-01]
491	rs246584	Chr5:140416247	PCDHB1 [near-gene-3_10k]	rs1048194	Chr16:79622203	CENPN [utr-3]	0.225043			PCDHB1 [#545, 1.6541e-01], CENPN [#492, 1.0708e-01]
492	rs41488350	Chr1:156635688	OR10T2 [missense]	rs1048194	Chr16:79622203	CENPN [utr-3]	0.225031			OR10T2 [#260, 3.1394e-02], CENPN [#492, 1.0708e-01]
493	rs1048194	Chr16:79622203	CENPN [utr-3]	rs11865410	Chr16:7273567	A2BP1 [intron]	0.225025		A2BP1 [#2]	CENPN [#492, 1.0708e-01]
494	rs17146637	Chr7:22313876	RAPGEF5 [intron]	rs1048194	Chr16:79622203	CENPN [utr-3]	0.22502			RAPGEF5 [#279, 3.6136e-02], CENPN [#492, 1.0708e-01]
495	rs420660	Chr20:15198014	MACROD2 [intron]	rs1048194	Chr16:79622203	CENPN [utr-3]	0.225015			MACROD2 [#282, 3.6307e-02], CENPN [#492, 1.0708e-01]
496	rs10992675	Chr9:95003137	WNK2 [intron]	rs1048194	Chr16:79622203	CENPN [utr-3]	0.225011			WNK2 [#409, 6.8602e-02], CENPN [#492, 1.0708e-01]
497	rs1048194	Chr16:79622203	CENPN [utr-3]	rs10906720	Chr10:14715481	FAM107B [intron]	0.225006			CENPN [#492, 1.0708e-01], FAM107B [#436, 8.0167e-02]
498	rs10064789	Chr5:171523284	STK10 [intron]	rs1048194	Chr16:79622203	CENPN [utr-3]	0.224988			STK10 [#360, 5.4549e-02], CENPN [#492, 1.0708e-01]
499	rs16867452	Chr2:182168626	CERKL [intron]	rs1048194	Chr16:79622203	CENPN [utr-3]	0.224986			CERKL [#349, 5.1402e-02], CENPN [#492, 1.0708e-01]
500	rs3777385	Chr5:175894210	RNF44 [intron]	rs1048194	Chr16:79622203	CENPN [utr-3]	0.224984			RNF44 [#401, 6.3919e-02], CENPN [#492, 1.0708e-01]
501	rs12533934	Chr7:80973343	LOC100128317 [intron]	rs1048194	Chr16:79622203	CENPN [utr-3]	0.224974			LOC100128317 [#76, 1.2749e-03], CENPN [#492, 1.0708e-01]
502	rs2099648	Chr19:20992943	ZNF430 [near-gene-5_10k]	rs1048194	Chr16:79622203	CENPN [utr-3]	0.224959			ZNF430 [#368, 5.6084e-02], CENPN [#492, 1.0708e-01]
503	rs9995925	Chr4:5116316	STK32B [intron]	rs1048194	Chr16:79622203	CENPN [utr-3]	0.224958			STK32B [#218, 2.1786e-02], CENPN [#492, 1.0708e-01]
504	rs1048194	Chr16:79622203	CENPN [utr-3]	rs1886871	Chr13:110001418	RAB20 [intron]	0.224955			CENPN [#492, 1.0708e-01], RAB20 [#524, 1.3222e-01]
505	rs16852538	Chr3:169863670	LOC647158 [near-gene-5_10k]	rs1048194	Chr16:79622203	CENPN [utr-3]	0.224951			CENPN [#492, 1.0708e-01]
506	rs1048194	Chr16:79622203	CENPN [utr-3]	rs16946494	Chr15:90516714	SLCO3A1 [near-gene-3_10k]	0.224951			CENPN [#492, 1.0708e-01], SLCO3A1 [#87, 1.4892e-03]
507	rs12196526	Chr6:56063713	COL21A1 [intron]	rs1048194	Chr16:79622203	CENPN [utr-3]	0.224939			COL21A1 [#248, 2.8193e-02], CENPN [#492, 1.0708e-01]
508	rs2215625	Chr2:210309454	MAP2 [near-gene-3_10k]	rs1048194	Chr16:79622203	CENPN [utr-3]	0.224933			MAP2 [#47, 3.0996e-04], CENPN [#492, 1.0708e-01]
509	rs17286621	Chr9:125382898	DENND1A [intron]	rs1048194	Chr16:79622203	CENPN [utr-3]	0.224931			DENND1A [#228, 2.3979e-02], CENPN [#492, 1.0708e-01]
510	rs6735981	Chr2:205409079	PARD3B [intron]	rs1048194	Chr16:79622203	CENPN [utr-3]	0.224918			PARD3B [#453, 8.9679e-02], CENPN [#492, 1.0708e-01]
511	rs1048194	Chr16:79622203	CENPN [utr-3]	rs7126236	Chr11:128762904	BARX2 [intron]	0.224905			CENPN [#492, 1.0708e-01], BARX2 [#342, 4.9837e-02]
512	rs17817455	Chr6:56036735	COL21A1 [intron]	rs1048194	Chr16:79622203	CENPN [utr-3]	0.224896			COL21A1 [#248, 2.8193e-02], CENPN [#492, 1.0708e-01]
513	rs8177277	Chr3:134967520	TF [intron]	rs1048194	Chr16:79622203	CENPN [utr-3]	0.224894			TF [#62, 6.3758e-04], CENPN [#492, 1.0708e-01]
514	rs732428	Chr17:6909787	CLEC10A [near-gene-3_10k]	rs1048194	Chr16:79622203	CENPN [utr-3]	0.224879			CLEC10A [#288, 3.7432e-02], CENPN [#492, 1.0708e-01]
515	rs1048194	Chr16:79622203	CENPN [utr-3]	rs17800852	Chr12:1133090	ERC1 [intron]	0.224872			CENPN [#492, 1.0708e-01], ERC1 [#235, 2.5990e-02]
516	rs7801337	Chr7:87339158	SLC25A40 [intron]	rs1048194	Chr16:79622203	CENPN [utr-3]	0.224871			SLC25A40 [#466, 9.5570e-02], CENPN [#492, 1.0708e-01]
517	rs17683846	Chr6:56052969	COL21A1 [intron]	rs1048194	Chr16:79622203	CENPN [utr-3]	0.224861			COL21A1 [#248, 2.8193e-02], CENPN [#492, 1.0708e-01]
518	rs16984240	Chr20:62288203	MYT1 [intron]	rs1048194	Chr16:79622203	CENPN [utr-3]	0.224846			MYT1 [#156, 8.0873e-03], CENPN [#492, 1.0708e-01]
519	rs4803668	Chr19:49231647	ZNF222 [near-gene-3_10k]	rs1048194	Chr16:79622203	CENPN [utr-3]	0.224841			ZNF222 [#387, 6.1097e-02], CENPN [#492, 1.0708e-01]
520	rs1442101	Chr4:46838714	GABRB1 [intron]	rs1048194	Chr16:79622203	CENPN [utr-3]	0.224839	GABRB1 (rs7680321)	GABRB1 [#2]	CENPN [#492, 1.0708e-01]
521	rs1048194	Chr16:79622203	CENPN [utr-3]	rs10998840	Chr10:70945369	LOC645269 [near-gene-3_10k]	0.224836			CENPN [#492, 1.0708e-01], LOC645269 [#30, 2.8920e-04]
522	rs1048194	Chr16:79622203	CENPN [utr-3]	rs7078351	Chr10:75985568	ADK [intron]	0.22483			CENPN [#492, 1.0708e-01], ADK [#303, 4.0332e-02]
523	rs221770	Chr7:100140030	POP7 [near-gene-5]	rs1048194	Chr16:79622203	CENPN [utr-3]	0.224826			POP7 [#474, 9.7838e-02], CENPN [#492, 1.0708e-01]
524	rs1908369	Chr5:35843872	SPEF2 [intron]	rs1048194	Chr16:79622203	CENPN [utr-3]	0.224821			SPEF2 [#537, 1.4687e-01], CENPN [#492, 1.0708e-01]
525	rs358917	Chr3:55638633	ERC2 [intron]	rs1048194	Chr16:79622203	CENPN [utr-3]	0.224796			ERC2 [#101, 2.1993e-03], CENPN [#492, 1.0708e-01]
526	rs2837562	Chr21:40593776	DSCAM [intron]	rs1048194	Chr16:79622203	CENPN [utr-3]	0.224791		DSCAM [#1]	CENPN [#492, 1.0708e-01]
527	rs4555222	Chr18:29089399	C18orf34 [intron]	rs1048194	Chr16:79622203	CENPN [utr-3]	0.224788			C18orf34 [#446, 8.5157e-02], CENPN [#492, 1.0708e-01]
528	rs1048194	Chr16:79622203	CENPN [utr-3]	rs7912451	Chr10:87819791	GRID1 [intron]	0.224772		GRID1 [#1]	CENPN [#492, 1.0708e-01]
529	rs1048194	Chr16:79622203	CENPN [utr-3]	rs4522263	Chr12:13603742	GRIN2B [near-gene-3]	0.224767		GRIN2B [#8]	CENPN [#492, 1.0708e-01]
530	rs1048194	Chr16:79622203	CENPN [utr-3]	rs544368	Chr11:124043205	SIAE [intron]	0.224766			CENPN [#492, 1.0708e-01], SIAE [#528, 1.3398e-01]
531	rs1470399	Chr3:124181451	SEMA5B [intron]	rs1048194	Chr16:79622203	CENPN [utr-3]	0.224765			SEMA5B [#577, 2.2169e-01], CENPN [#492, 1.0708e-01]
532	rs6737701	Chr2:88520452	FOXI3 [coding-synon]	rs1048194	Chr16:79622203	CENPN [utr-3]	0.224761			FOXI3 [#251, 2.8608e-02], CENPN [#492, 1.0708e-01]
533	rs6722803	Chr2:79693956	CTNNA2 [intron]	rs1048194	Chr16:79622203	CENPN [utr-3]	0.22476			CTNNA2 [#147, 7.2607e-03], CENPN [#492, 1.0708e-01]
534	rs1048194	Chr16:79622203	CENPN [utr-3]	rs7358099	Chr10:101944992	CHUK [intron]	0.224747			CENPN [#492, 1.0708e-01], CHUK [#129, 5.2625e-03]
535	rs10993082	Chr9:95980440	LOC158257 [intron]	rs1048194	Chr16:79622203	CENPN [utr-3]	0.224743			LOC158257 [#20, 2.8920e-04], CENPN [#492, 1.0708e-01]
536	rs271507	Chr18:28986955	C18orf34 [intron]	rs1048194	Chr16:79622203	CENPN [utr-3]	0.224736			C18orf34 [#446, 8.5157e-02], CENPN [#492, 1.0708e-01]
537	rs4432929	Chr5:90761643	LOC100129716 [intron]	rs1048194	Chr16:79622203	CENPN [utr-3]	0.224725			LOC100129716 [#50, 3.1307e-04], CENPN [#492, 1.0708e-01]
538	rs2824769	Chr21:18652409	PRSS7 [intron]	rs1048194	Chr16:79622203	CENPN [utr-3]	0.22471			CENPN [#492, 1.0708e-01]
539	rs1205350	Chr20:32362000	AHCY [near-gene-5_10k]	rs1048194	Chr16:79622203	CENPN [utr-3]	0.224707			AHCY [#187, 1.3760e-02], CENPN [#492, 1.0708e-01]
540	rs12610472	Chr19:49256241	ZNF223 [intron]	rs1048194	Chr16:79622203	CENPN [utr-3]	0.224694			ZNF223 [#346, 5.0472e-02], CENPN [#492, 1.0708e-01]
541	rs272963	Chr18:28914690	C18orf34 [intron]	rs1048194	Chr16:79622203	CENPN [utr-3]	0.224682			C18orf34 [#446, 8.5157e-02], CENPN [#492, 1.0708e-01]
542	rs7232965	Chr18:70632585	ZNF407 [intron]	rs1048194	Chr16:79622203	CENPN [utr-3]	0.224679			ZNF407 [#467, 9.6092e-02], CENPN [#492, 1.0708e-01]
543	rs1048194	Chr16:79622203	CENPN [utr-3]	rs17736206	Chr14:76366917	C14orf166B [intron]	0.224675			CENPN [#492, 1.0708e-01], C14orf166B [#470, 9.6946e-02]
544	rs1048194	Chr16:79622203	CENPN [utr-3]	rs216164	Chr16:15827119	MYH11 [intron]	0.224675			CENPN [#492, 1.0708e-01], MYH11 [#124, 4.9283e-03]
545	rs17819585	Chr6:56139119	COL21A1 [intron]	rs1048194	Chr16:79622203	CENPN [utr-3]	0.224672			COL21A1 [#248, 2.8193e-02], CENPN [#492, 1.0708e-01]
546	rs16852397	Chr1:176297224	LOC100131700 [near-gene-5_10k]	rs1048194	Chr16:79622203	CENPN [utr-3]	0.22466			CENPN [#492, 1.0708e-01]
547	rs363445	Chr21:29908100	GRIK1 [intron]	rs1048194	Chr16:79622203	CENPN [utr-3]	0.224659		GRIK1 [#1]	CENPN [#492, 1.0708e-01]
548	rs2295097	Chr20:32941882	ACSS2 [intron]	rs1048194	Chr16:79622203	CENPN [utr-3]	0.224656			ACSS2 [#419, 7.0574e-02], CENPN [#492, 1.0708e-01]
549	rs10494369	Chr1:160623659	FLJ13137 [near-gene-3]	rs1048194	Chr16:79622203	CENPN [utr-3]	0.224654			CENPN [#492, 1.0708e-01]
550	rs315102	Chr7:51334943	COBL [intron]	rs1048194	Chr16:79622203	CENPN [utr-3]	0.224653			COBL [#376, 5.8172e-02], CENPN [#492, 1.0708e-01]
551	rs9324654	Chr5:150137617	MST150 [near-gene-5]	rs1048194	Chr16:79622203	CENPN [utr-3]	0.224645			CENPN [#492, 1.0708e-01]
552	rs1000548	Chr2:233900041	SAG [intron]	rs1048194	Chr16:79622203	CENPN [utr-3]	0.224643			SAG [#254, 2.8944e-02], CENPN [#492, 1.0708e-01]
553	rs1048194	Chr16:79622203	CENPN [utr-3]	rs4880511	Chr10:1520884	ADARB2 [intron]	0.224614			CENPN [#492, 1.0708e-01], ADARB2 [#226, 2.3780e-02]
554	rs16939350	Chr8:77821689	ZFHX4 [intron]	rs1048194	Chr16:79622203	CENPN [utr-3]	0.224611			ZFHX4 [#207, 1.8870e-02], CENPN [#492, 1.0708e-01]
555	rs9835759	Chr3:14427804	SLC6A6 [intron]	rs1048194	Chr16:79622203	CENPN [utr-3]	0.224602			SLC6A6 [#13, 7.6821e-05], CENPN [#492, 1.0708e-01]
556	rs16888134	Chr5:19947768	CDH18 [intron]	rs1048194	Chr16:79622203	CENPN [utr-3]	0.224561			CDH18 [#344, 5.0118e-02], CENPN [#492, 1.0708e-01]
557	rs3768826	Chr2:210244573	MAP2 [intron]	rs1048194	Chr16:79622203	CENPN [utr-3]	0.224541			MAP2 [#47, 3.0996e-04], CENPN [#492, 1.0708e-01]
558	rs7672110	Chr4:84380738	LOC391674 [near-gene-5_10k]	rs1048194	Chr16:79622203	CENPN [utr-3]	0.224521			LOC391674 [#29, 2.8920e-04], CENPN [#492, 1.0708e-01]
559	rs6518219	Chr21:45479145	ADARB1 [near-gene-3_10k]	rs1048194	Chr16:79622203	CENPN [utr-3]	0.224521			ADARB1 [#313, 4.1235e-02], CENPN [#492, 1.0708e-01]
560	rs3212578	Chr5:52402903	ITGA2 [intron]	rs1048194	Chr16:79622203	CENPN [utr-3]	0.224515			ITGA2 [#117, 4.0020e-03], CENPN [#492, 1.0708e-01]
561	rs12079234	Chr1:77533897	AK5 [intron]	rs1048194	Chr16:79622203	CENPN [utr-3]	0.224504			AK5 [#339, 4.7165e-02], CENPN [#492, 1.0708e-01]
562	rs271441	Chr18:28943823	C18orf34 [intron]	rs1048194	Chr16:79622203	CENPN [utr-3]	0.224504			C18orf34 [#446, 8.5157e-02], CENPN [#492, 1.0708e-01]
563	rs4731898	Chr7:132156198	CHCHD3 [intron]	rs1048194	Chr16:79622203	CENPN [utr-3]	0.224502			CHCHD3 [#579, 2.2956e-01], CENPN [#492, 1.0708e-01]
564	rs1048194	Chr16:79622203	CENPN [utr-3]	rs11109996	Chr12:98604119	ANKS1B [intron]	0.224495			CENPN [#492, 1.0708e-01], ANKS1B [#236, 2.6168e-02]
565	rs12053796	Chr22:41944043	SCUBE1 [intron]	rs1048194	Chr16:79622203	CENPN [utr-3]	0.224493			SCUBE1 [#380, 5.9560e-02], CENPN [#492, 1.0708e-01]
566	rs1048194	Chr16:79622203	CENPN [utr-3]	rs41492149	Chr15:83137810	ZNF592 [intron]	0.224492			CENPN [#492, 1.0708e-01], ZNF592 [#262, 3.2617e-02]
567	rs6056028	Chr20:8626875	PLCB1 [intron]	rs1048194	Chr16:79622203	CENPN [utr-3]	0.22449			PLCB1 [#3, 2.4736e-06], CENPN [#492, 1.0708e-01]
568	rs1807469	Chr22:32299016	LARGE [intron]	rs1048194	Chr16:79622203	CENPN [utr-3]	0.224452			LARGE [#109, 2.8641e-03], CENPN [#492, 1.0708e-01]
569	rs17705480	Chr2:19098788	FLJ41481 [near-gene-5_10k]	rs1048194	Chr16:79622203	CENPN [utr-3]	0.224447			FLJ41481 [#42, 2.8920e-04], CENPN [#492, 1.0708e-01]
570	rs16867450	Chr2:182165046	CERKL [intron]	rs1048194	Chr16:79622203	CENPN [utr-3]	0.224437			CERKL [#349, 5.1402e-02], CENPN [#492, 1.0708e-01]
571	rs641783	Chr1:206106325	C1orf132 [intron]	rs1048194	Chr16:79622203	CENPN [utr-3]	0.224435			C1orf132 [#82, 1.3749e-03], CENPN [#492, 1.0708e-01]
572	rs17197688	Chr2:137705560	THSD7B [intron]	rs1048194	Chr16:79622203	CENPN [utr-3]	0.224415			THSD7B [#478, 9.9883e-02], CENPN [#492, 1.0708e-01]
573	rs17023144	Chr1:212756019	PTPN14 [intron]	rs1048194	Chr16:79622203	CENPN [utr-3]	0.224412			PTPN14 [#578, 2.2277e-01], CENPN [#492, 1.0708e-01]
574	rs2518296	Chr6:102233451	GRIK2 [intron]	rs1048194	Chr16:79622203	CENPN [utr-3]	0.224406		GRIK2 [#1]	CENPN [#492, 1.0708e-01]
575	rs17024125	Chr4:96666527	UNC5C [intron]	rs1048194	Chr16:79622203	CENPN [utr-3]	0.22438			UNC5C [#179, 1.1996e-02], CENPN [#492, 1.0708e-01]
576	rs17219382	Chr6:56117597	COL21A1 [intron]	rs1048194	Chr16:79622203	CENPN [utr-3]	0.224375			COL21A1 [#248, 2.8193e-02], CENPN [#492, 1.0708e-01]
577	rs4845112	Chr1:204824480	RASSF5 [coding-synon]	rs1048194	Chr16:79622203	CENPN [utr-3]	0.22437			RASSF5 [#464, 9.5297e-02], CENPN [#492, 1.0708e-01]
578	rs16942544	Chr18:22518888	hCG_38480 [near-gene-3_10k]	rs1048194	Chr16:79622203	CENPN [utr-3]	0.224363			CENPN [#492, 1.0708e-01]
579	rs1048194	Chr16:79622203	CENPN [utr-3]	rs8030769	Chr15:80132487	MEX3B [near-gene-5_10k]	0.224359			CENPN [#492, 1.0708e-01], MEX3B [#312, 4.1172e-02]
580	rs10981613	Chr9:114836374	ZFP37 [near-gene-3_10k]	rs1048194	Chr16:79622203	CENPN [utr-3]	0.224351			ZFP37 [#496, 1.1127e-01], CENPN [#492, 1.0708e-01]
581	rs10087412	Chr8:101649780	SNX31 [near-gene-3_10k]	rs1048194	Chr16:79622203	CENPN [utr-3]	0.22435			SNX31 [#173, 1.0879e-02], CENPN [#492, 1.0708e-01]
582	rs7821713	Chr8:18636455	PSD3 [intron]	rs1048194	Chr16:79622203	CENPN [utr-3]	0.224349			PSD3 [#219, 2.1923e-02], CENPN [#492, 1.0708e-01]
583	rs10817918	Chr9:118446667	ASTN2 [intron]	rs1048194	Chr16:79622203	CENPN [utr-3]	0.224348		ASTN2 [#2]	CENPN [#492, 1.0708e-01]
584	rs8098336	Chr18:54202115	NEDD4L [intron]	rs1048194	Chr16:79622203	CENPN [utr-3]	0.224342			NEDD4L [#212, 1.9477e-02], CENPN [#492, 1.0708e-01]
585	rs7834743	Chr8:89380901	MMP16 [intron]	rs1048194	Chr16:79622203	CENPN [utr-3]	0.224326			MMP16 [#131, 5.3521e-03], CENPN [#492, 1.0708e-01]
586	rs1048194	Chr16:79622203	CENPN [utr-3]	rs7342248	Chr11:100255370	FLJ32810 [intron]	0.224321			CENPN [#492, 1.0708e-01]
587	rs1048194	Chr16:79622203	CENPN [utr-3]	rs17753627	Chr15:70762555	BBS4 [near-gene-5_10k]	0.224321			CENPN [#492, 1.0708e-01], BBS4 [#194, 1.5636e-02]
588	rs4644854	Chr16:81678901	CDH13 [intron]	rs1048194	Chr16:79622203	CENPN [utr-3]	0.224318			CDH13 [#166, 9.4522e-03], CENPN [#492, 1.0708e-01]
589	rs17461370	Chr6:128872742	PTPRK [intron]	rs1048194	Chr16:79622203	CENPN [utr-3]	0.224317			PTPRK [#64, 7.9548e-04], CENPN [#492, 1.0708e-01]
590	rs16893083	Chr8:125755158	MTSS1 [intron]	rs1048194	Chr16:79622203	CENPN [utr-3]	0.224316			MTSS1 [#202, 1.7367e-02], CENPN [#492, 1.0708e-01]
591	rs1934158	Chr9:35661627	CA9 [near-gene-5_10k]	rs1048194	Chr16:79622203	CENPN [utr-3]	0.224302			CA9 [#547, 1.6827e-01], CENPN [#492, 1.0708e-01]
592	rs6447534	Chr4:46832638	GABRB1 [intron]	rs1048194	Chr16:79622203	CENPN [utr-3]	0.224299	GABRB1 (rs7680321)	GABRB1 [#2]	CENPN [#492, 1.0708e-01]
593	rs2068061	Chr19:49302505	ZNF225 [near-gene-5_10k]	rs1048194	Chr16:79622203	CENPN [utr-3]	0.224295			ZNF225 [#485, 1.0270e-01], CENPN [#492, 1.0708e-01]
594	rs1048194	Chr16:79622203	CENPN [utr-3]	rs7075831	Chr10:97950945	BLNK [intron]	0.224289			CENPN [#492, 1.0708e-01], BLNK [#497, 1.1181e-01]
595	rs1048194	Chr16:79622203	CENPN [utr-3]	rs7978310	Chr12:103272750	TXNRD1 [near-gene-3_10k]	0.224281			CENPN [#492, 1.0708e-01], TXNRD1 [#246, 2.7707e-02]
596	rs174876	Chr22:18423370	C22orf25 [intron]	rs1048194	Chr16:79622203	CENPN [utr-3]	0.224278			C22orf25 [#515, 1.2390e-01], CENPN [#492, 1.0708e-01]
597	rs6433927	Chr2:182194410	CERKL [intron]	rs1048194	Chr16:79622203	CENPN [utr-3]	0.224277			CERKL [#349, 5.1402e-02], CENPN [#492, 1.0708e-01]
598	rs17531757	Chr4:42178416	ATP8A1 [intron]	rs1048194	Chr16:79622203	CENPN [utr-3]	0.224273			ATP8A1 [#95, 1.9136e-03], CENPN [#492, 1.0708e-01]
599	rs267840	Chr6:7804215	BMP6 [intron]	rs1048194	Chr16:79622203	CENPN [utr-3]	0.224269			BMP6 [#185, 1.3695e-02], CENPN [#492, 1.0708e-01]
600	rs6449162	Chr4:15304681	LOC285550 [near-gene-3_10k]	rs1048194	Chr16:79622203	CENPN [utr-3]	0.224268			CENPN [#492, 1.0708e-01]
601	rs1048194	Chr16:79622203	CENPN [utr-3]	rs7197351	Chr16:8616669	C16orf68 [near-gene-5_10k]	0.224268			CENPN [#492, 1.0708e-01]
602	rs4728425	Chr7:137328344	CREB3L2 [intron]	rs1048194	Chr16:79622203	CENPN [utr-3]	0.224251			CREB3L2 [#274, 3.5017e-02], CENPN [#492, 1.0708e-01]
603	rs1048194	Chr16:79622203	CENPN [utr-3]	rs1154119	Chr14:36421051	SLC25A21 [intron]	0.224251			CENPN [#492, 1.0708e-01], SLC25A21 [#281, 3.6142e-02]
604	rs7286060	Chr22:23484776	PIWIL3 [intron]	rs1048194	Chr16:79622203	CENPN [utr-3]	0.22425			PIWIL3 [#502, 1.1343e-01], CENPN [#492, 1.0708e-01]
605	rs1048194	Chr16:79622203	CENPN [utr-3]	rs2097104	Chr11:98674719	CNTN5 [intron]	0.22425		CNTN5 [#2]	CENPN [#492, 1.0708e-01]
606	rs17133280	Chr7:133638706	SLC35B4 [intron]	rs1048194	Chr16:79622203	CENPN [utr-3]	0.224247			SLC35B4 [#284, 3.6828e-02], CENPN [#492, 1.0708e-01]
607	rs1048194	Chr16:79622203	CENPN [utr-3]	rs11000467	Chr10:53445078	PRKG1 [intron]	0.22424			CENPN [#492, 1.0708e-01], PRKG1 [#100, 2.1180e-03]
608	rs2042990	Chr5:66268129	MAST4 [intron]	rs1048194	Chr16:79622203	CENPN [utr-3]	0.224234			MAST4 [#345, 5.0206e-02], CENPN [#492, 1.0708e-01]
609	rs13399632	Chr2:8938412	MBOAT2 [intron]	rs1048194	Chr16:79622203	CENPN [utr-3]	0.224233			MBOAT2 [#330, 4.5650e-02], CENPN [#492, 1.0708e-01]
610	rs1048194	Chr16:79622203	CENPN [utr-3]	rs9323996	Chr14:98243921	C14orf177 [near-gene-5_10k]	0.22423			CENPN [#492, 1.0708e-01], C14orf177 [#80, 1.3749e-03]
611	rs1048194	Chr16:79622203	CENPN [utr-3]	rs12447395	Chr16:55086841	BBS2 [intron]	0.224217			CENPN [#492, 1.0708e-01], BBS2 [#338, 4.7056e-02]
612	rs7672528	Chr4:84380974	LOC391674 [near-gene-5_10k]	rs1048194	Chr16:79622203	CENPN [utr-3]	0.224217			LOC391674 [#29, 2.8920e-04], CENPN [#492, 1.0708e-01]
613	rs3769219	Chr2:173598999	RAPGEF4 [intron]	rs1048194	Chr16:79622203	CENPN [utr-3]	0.224212		RAPGEF4 [#1]	CENPN [#492, 1.0708e-01]
614	rs1048194	Chr16:79622203	CENPN [utr-3]	rs3783938	Chr14:80664133	TSHR [intron]	0.22421			CENPN [#492, 1.0708e-01], TSHR [#6, 3.3810e-05]
615	rs12659166	Chr5:149087137	PPARGC1B [near-gene-5_10k]	rs1048194	Chr16:79622203	CENPN [utr-3]	0.22421			PPARGC1B [#91, 1.6939e-03], CENPN [#492, 1.0708e-01]
616	rs12526408	Chr6:22305567	FLJ22536 [near-gene-3_10k]	rs1048194	Chr16:79622203	CENPN [utr-3]	0.224203			CENPN [#492, 1.0708e-01]
617	rs271483	Chr18:28933471	C18orf34 [intron]	rs1048194	Chr16:79622203	CENPN [utr-3]	0.224193			C18orf34 [#446, 8.5157e-02], CENPN [#492, 1.0708e-01]
618	rs1048194	Chr16:79622203	CENPN [utr-3]	rs7924284	Chr10:102008079	CWF19L1 [intron]	0.224192			CENPN [#492, 1.0708e-01], CWF19L1 [#561, 1.8786e-01]
619	rs17139270	Chr7:116465875	ST7 [intron]	rs1048194	Chr16:79622203	CENPN [utr-3]	0.224185			ST7 [#283, 3.6502e-02], CENPN [#492, 1.0708e-01]
620	rs13171965	Chr5:140478782	PCDHB4 [near-gene-5_10k]	rs1048194	Chr16:79622203	CENPN [utr-3]	0.224181			PCDHB4 [#535, 1.4513e-01], CENPN [#492, 1.0708e-01]
621	rs6927351	Chr6:130592657	SAMD3 [near-gene-5_10k]	rs1048194	Chr16:79622203	CENPN [utr-3]	0.224174			SAMD3 [#510, 1.1954e-01], CENPN [#492, 1.0708e-01]
622	rs16934422	Chr9:119041657	ASTN2 [intron]	rs1048194	Chr16:79622203	CENPN [utr-3]	0.224168		ASTN2 [#2]	CENPN [#492, 1.0708e-01]
623	rs7425417	Chr2:189133524	GULP1 [intron]	rs1048194	Chr16:79622203	CENPN [utr-3]	0.224164			GULP1 [#171, 1.0692e-02], CENPN [#492, 1.0708e-01]
624	rs347744	Chr5:19581078	CDH18 [intron]	rs1048194	Chr16:79622203	CENPN [utr-3]	0.224161			CDH18 [#344, 5.0118e-02], CENPN [#492, 1.0708e-01]
625	rs2839373	Chr21:46894358	PRMT2 [intron]	rs1048194	Chr16:79622203	CENPN [utr-3]	0.224155			PRMT2 [#408, 6.8504e-02], CENPN [#492, 1.0708e-01]
626	rs17664833	Chr3:7558314	GRM7 [intron]	rs1048194	Chr16:79622203	CENPN [utr-3]	0.224154	GRM7 (rs1485171)	GRM7 [#3]	CENPN [#492, 1.0708e-01]
627	rs272938	Chr18:28898152	C18orf34 [intron]	rs1048194	Chr16:79622203	CENPN [utr-3]	0.224148			C18orf34 [#446, 8.5157e-02], CENPN [#492, 1.0708e-01]
628	rs4508871	Chr4:84380343	LOC391674 [near-gene-5_10k]	rs1048194	Chr16:79622203	CENPN [utr-3]	0.224147			LOC391674 [#29, 2.8920e-04], CENPN [#492, 1.0708e-01]
629	rs17364020	Chr6:128872933	PTPRK [intron]	rs1048194	Chr16:79622203	CENPN [utr-3]	0.224135			PTPRK [#64, 7.9548e-04], CENPN [#492, 1.0708e-01]
630	rs8112054	Chr19:21035703	ZNF430 [near-gene-3_10k]	rs1048194	Chr16:79622203	CENPN [utr-3]	0.224133			ZNF430 [#368, 5.6084e-02], CENPN [#492, 1.0708e-01]
631	rs17148851	Chr4:71265215	SMR3A [intron]	rs1048194	Chr16:79622203	CENPN [utr-3]	0.224128			SMR3A [#204, 1.7785e-02], CENPN [#492, 1.0708e-01]
632	rs1048194	Chr16:79622203	CENPN [utr-3]	rs17552199	Chr15:52107825	UNC13C [intron]	0.224124			CENPN [#492, 1.0708e-01], UNC13C [#295, 3.9634e-02]
633	rs10797929	Chr1:182228266	GLT25D2 [intron]	rs1048194	Chr16:79622203	CENPN [utr-3]	0.224119			GLT25D2 [#220, 2.2019e-02], CENPN [#492, 1.0708e-01]
634	rs3793576	Chr9:23727408	ELAVL2 [intron]	rs1048194	Chr16:79622203	CENPN [utr-3]	0.224115			ELAVL2 [#59, 4.8387e-04], CENPN [#492, 1.0708e-01]
635	rs12091215	Chr1:61419691	NFIA [intron]	rs1048194	Chr16:79622203	CENPN [utr-3]	0.224105			NFIA [#103, 2.4041e-03], CENPN [#492, 1.0708e-01]
636	rs7260385	Chr19:5549357	SAFB2 [intron]	rs1048194	Chr16:79622203	CENPN [utr-3]	0.224097			SAFB2 [#232, 2.5213e-02], CENPN [#492, 1.0708e-01]
637	rs1048194	Chr16:79622203	CENPN [utr-3]	rs11790027	Chr9:137148064	OLFM1 [intron]	0.224097			CENPN [#492, 1.0708e-01], OLFM1 [#61, 6.1242e-04]
638	rs1048194	Chr16:79622203	CENPN [utr-3]	rs3784723	Chr15:90806763	ST8SIA2 [intron]	0.224095		ST8SIA2 [#1]	CENPN [#492, 1.0708e-01]
639	rs1048194	Chr16:79622203	CENPN [utr-3]	rs2271079	Chr11:18519558	UEVLD [intron]	0.224095			CENPN [#492, 1.0708e-01], UEVLD [#425, 7.4339e-02]
640	rs10028834	Chr4:108073042	DKK2 [intron]	rs1048194	Chr16:79622203	CENPN [utr-3]	0.224088			DKK2 [#170, 1.0681e-02], CENPN [#492, 1.0708e-01]
641	rs9607044	Chr22:32150350	LARGE [intron]	rs1048194	Chr16:79622203	CENPN [utr-3]	0.224081			LARGE [#109, 2.8641e-03], CENPN [#492, 1.0708e-01]
642	rs11081798	Chr18:29140676	C18orf34 [intron]	rs1048194	Chr16:79622203	CENPN [utr-3]	0.224075			C18orf34 [#446, 8.5157e-02], CENPN [#492, 1.0708e-01]
643	rs4283654	Chr4:84380457	LOC391674 [near-gene-5_10k]	rs1048194	Chr16:79622203	CENPN [utr-3]	0.224066			LOC391674 [#29, 2.8920e-04], CENPN [#492, 1.0708e-01]
644	rs2294773	Chr6:142807098	GPR126 [utr-3]	rs1048194	Chr16:79622203	CENPN [utr-3]	0.224058			GPR126 [#316, 4.2182e-02], CENPN [#492, 1.0708e-01]
645	rs12060354	Chr1:115669905	NGF [intron]	rs1048194	Chr16:79622203	CENPN [utr-3]	0.224058		NGF [#2]	CENPN [#492, 1.0708e-01]
646	rs4148301	Chr4:70496631	UGT2A1 [missense]	rs1048194	Chr16:79622203	CENPN [utr-3]	0.224056			UGT2A1 [#388, 6.1255e-02], CENPN [#492, 1.0708e-01]
647	rs2007261	Chr21:31450121	TIAM1 [intron]	rs1048194	Chr16:79622203	CENPN [utr-3]	0.224055			TIAM1 [#93, 1.7384e-03], CENPN [#492, 1.0708e-01]
648	rs1048194	Chr16:79622203	CENPN [utr-3]	rs1128431	Chr15:80243282	EFTUD1 [missense]	0.224036			CENPN [#492, 1.0708e-01], EFTUD1 [#462, 9.4324e-02]
649	rs6815024	Chr4:84378505	LOC391674 [near-gene-5_10k]	rs1048194	Chr16:79622203	CENPN [utr-3]	0.224031			LOC391674 [#29, 2.8920e-04], CENPN [#492, 1.0708e-01]
650	rs1048194	Chr16:79622203	CENPN [utr-3]	rs17841329	Chr16:54260512	SLC6A2 [intron]	0.224019		SLC6A2 [#6]	CENPN [#492, 1.0708e-01]
651	rs17219063	Chr6:56108187	COL21A1 [intron]	rs1048194	Chr16:79622203	CENPN [utr-3]	0.224017			COL21A1 [#248, 2.8193e-02], CENPN [#492, 1.0708e-01]
652	rs6756073	Chr2:228192790	DKFZp547H025 [intron]	rs1048194	Chr16:79622203	CENPN [utr-3]	0.223991			CENPN [#492, 1.0708e-01]
653	rs2839244	Chr21:46658068	PCNT [intron]	rs1048194	Chr16:79622203	CENPN [utr-3]	0.22399		PCNT [#4]	CENPN [#492, 1.0708e-01]
654	rs6805864	Chr3:56729879	ARHGEF3 [near-gene-3_10k]	rs1048194	Chr16:79622203	CENPN [utr-3]	0.223982			ARHGEF3 [#229, 2.4671e-02], CENPN [#492, 1.0708e-01]
655	rs1048194	Chr16:79622203	CENPN [utr-3]	rs2271476	Chr12:53211941	NCKAP1L [intron]	0.223978			CENPN [#492, 1.0708e-01], NCKAP1L [#483, 1.0110e-01]
656	rs1048194	Chr16:79622203	CENPN [utr-3]	rs10743585	Chr12:26486215	ITPR2 [intron]	0.223974			CENPN [#492, 1.0708e-01], ITPR2 [#51, 3.2287e-04]
657	rs5751713	Chr22:22363466	RGL4 [utr-5]	rs1048194	Chr16:79622203	CENPN [utr-3]	0.223972			RGL4 [#367, 5.6061e-02], CENPN [#492, 1.0708e-01]
658	rs6118296	Chr20:8647532	PLCB1 [intron]	rs1048194	Chr16:79622203	CENPN [utr-3]	0.223971			PLCB1 [#3, 2.4736e-06], CENPN [#492, 1.0708e-01]
659	rs39713	Chr22:28673186	MTMR3 [intron]	rs1048194	Chr16:79622203	CENPN [utr-3]	0.223966			MTMR3 [#480, 1.0013e-01], CENPN [#492, 1.0708e-01]
660	rs7801772	Chr7:111370401	DOCK4 [intron]	rs1048194	Chr16:79622203	CENPN [utr-3]	0.223965			DOCK4 [#164, 9.4111e-03], CENPN [#492, 1.0708e-01]
661	rs4803674	Chr19:49276999	ZNF284 [intron]	rs1048194	Chr16:79622203	CENPN [utr-3]	0.223959			ZNF284 [#301, 4.0138e-02], CENPN [#492, 1.0708e-01]
662	rs899380	Chr1:34428890	C1orf94 [intron]	rs1048194	Chr16:79622203	CENPN [utr-3]	0.223958			C1orf94 [#418, 7.0318e-02], CENPN [#492, 1.0708e-01]
663	rs1048194	Chr16:79622203	CENPN [utr-3]	rs2513107	Chr11:106364153	GUCY1A2 [intron]	0.223958			CENPN [#492, 1.0708e-01], GUCY1A2 [#65, 8.7648e-04]
664	rs12500163	Chr4:143917597	INPP4B [intron]	rs1048194	Chr16:79622203	CENPN [utr-3]	0.223957			INPP4B [#319, 4.3244e-02], CENPN [#492, 1.0708e-01]
665	rs6900453	Chr6:124432726	NKAIN2 [intron]	rs1048194	Chr16:79622203	CENPN [utr-3]	0.223949			NKAIN2 [#127, 5.0641e-03], CENPN [#492, 1.0708e-01]
666	rs1048194	Chr16:79622203	CENPN [utr-3]	rs11189426	Chr10:99649457	CRTAC1 [intron]	0.223948			CENPN [#492, 1.0708e-01], CRTAC1 [#530, 1.3899e-01]
667	rs542451	Chr20:889312	RSPO4 [intron]	rs1048194	Chr16:79622203	CENPN [utr-3]	0.223948			RSPO4 [#488, 1.0486e-01], CENPN [#492, 1.0708e-01]
668	rs6062630	Chr20:62205589	NPBWR2 [near-gene-3_10k]	rs1048194	Chr16:79622203	CENPN [utr-3]	0.223946			NPBWR2 [#133, 5.4847e-03], CENPN [#492, 1.0708e-01]
669	rs1048194	Chr16:79622203	CENPN [utr-3]	rs1034579	Chr9:134845094	GFI1B [intron]	0.223941			CENPN [#492, 1.0708e-01], GFI1B [#379, 5.9527e-02]
670	rs1048194	Chr16:79622203	CENPN [utr-3]	rs7038256	Chr9:135725041	VAV2 [intron]	0.22394			CENPN [#492, 1.0708e-01], VAV2 [#139, 6.1853e-03]
671	rs6509137	Chr19:49260695	ZNF223 [intron]	rs1048194	Chr16:79622203	CENPN [utr-3]	0.223934			ZNF223 [#346, 5.0472e-02], CENPN [#492, 1.0708e-01]
672	rs166892	Chr4:100501788	ADH1C [near-gene-5_10k]	rs1048194	Chr16:79622203	CENPN [utr-3]	0.223928			ADH1C [#60, 5.5185e-04], CENPN [#492, 1.0708e-01]
673	rs9385994	Chr6:142729107	GPR126 [intron]	rs1048194	Chr16:79622203	CENPN [utr-3]	0.223909			GPR126 [#316, 4.2182e-02], CENPN [#492, 1.0708e-01]
674	rs1048194	Chr16:79622203	CENPN [utr-3]	rs3935796	Chr11:127896137	ETS1 [intron]	0.223902			CENPN [#492, 1.0708e-01], ETS1 [#149, 7.5806e-03]
675	rs6906192	Chr6:87587091	LOC643962 [near-gene-3_10k]	rs1048194	Chr16:79622203	CENPN [utr-3]	0.2239			LOC643962 [#25, 2.8920e-04], CENPN [#492, 1.0708e-01]
676	rs6507006	Chr18:29098078	C18orf34 [intron]	rs1048194	Chr16:79622203	CENPN [utr-3]	0.223898			C18orf34 [#446, 8.5157e-02], CENPN [#492, 1.0708e-01]
677	rs7736784	Chr5:171523127	STK10 [intron]	rs1048194	Chr16:79622203	CENPN [utr-3]	0.223897			STK10 [#360, 5.4549e-02], CENPN [#492, 1.0708e-01]
678	rs16830418	Chr2:152415860	CACNB4 [intron]	rs1048194	Chr16:79622203	CENPN [utr-3]	0.223886			CACNB4 [#2, 1.2339e-06], CENPN [#492, 1.0708e-01]
679	rs7518849	Chr1:65721379	LEPR [intron]	rs1048194	Chr16:79622203	CENPN [utr-3]	0.223875		LEPR [#1]	CENPN [#492, 1.0708e-01]
680	rs1348557	Chr2:80501388	CTNNA2 [intron]	rs1048194	Chr16:79622203	CENPN [utr-3]	0.223865			CTNNA2 [#147, 7.2607e-03], CENPN [#492, 1.0708e-01]
681	rs349543	Chr3:141738383	CLSTN2 [intron]	rs1048194	Chr16:79622203	CENPN [utr-3]	0.223862			CLSTN2 [#175, 1.1462e-02], CENPN [#492, 1.0708e-01]
682	rs3774474	Chr3:53614339	CACNA1D [intron]	rs1048194	Chr16:79622203	CENPN [utr-3]	0.22386			CACNA1D [#5, 3.1050e-05], CENPN [#492, 1.0708e-01]
683	rs2953452	Chr17:10011497	GAS7 [intron]	rs1048194	Chr16:79622203	CENPN [utr-3]	0.223859			GAS7 [#137, 6.0318e-03], CENPN [#492, 1.0708e-01]
684	rs4848941	Chr2:125059107	CNTNAP5 [intron]	rs1048194	Chr16:79622203	CENPN [utr-3]	0.223853		CNTNAP5 [#1]	CENPN [#492, 1.0708e-01]
685	rs1048194	Chr16:79622203	CENPN [utr-3]	rs8021632	Chr14:71560733	RGS6 [intron]	0.223848			CENPN [#492, 1.0708e-01], RGS6 [#92, 1.7151e-03]
686	rs1048194	Chr16:79622203	CENPN [utr-3]	rs17652307	Chr11:100198283	FLJ32810 [intron]	0.223825			CENPN [#492, 1.0708e-01]
687	rs2293347	Chr7:55236410	EGFR [coding-synon]	rs1048194	Chr16:79622203	CENPN [utr-3]	0.223823		EGFR [#3]	CENPN [#492, 1.0708e-01]
688	rs1048194	Chr16:79622203	CENPN [utr-3]	rs8013602	Chr14:42844607	HNRPUP [near-gene-3_10k]	0.223821			CENPN [#492, 1.0708e-01], HNRPUP [#33, 2.8920e-04]
689	rs1048194	Chr16:79622203	CENPN [utr-3]	rs12438640	Chr15:79303317	IL16 [intron]	0.223816			CENPN [#492, 1.0708e-01], IL16 [#183, 1.3028e-02]
690	rs17746573	Chr7:21622192	DNAH11 [intron]	rs1048194	Chr16:79622203	CENPN [utr-3]	0.223812			DNAH11 [#580, 2.3687e-01], CENPN [#492, 1.0708e-01]
691	rs1048194	Chr16:79622203	CENPN [utr-3]	rs581482	Chr10:38379327	ZNF33A [intron]	0.223811			CENPN [#492, 1.0708e-01], ZNF33A [#448, 8.7043e-02]
692	rs139038	Chr22:41997637	SCUBE1 [intron]	rs1048194	Chr16:79622203	CENPN [utr-3]	0.223805			SCUBE1 [#380, 5.9560e-02], CENPN [#492, 1.0708e-01]
693	rs10975897	Chr9:6907615	JMJD2C [intron]	rs1048194	Chr16:79622203	CENPN [utr-3]	0.223805			CENPN [#492, 1.0708e-01]
694	rs17809999	Chr7:29524279	CHN2 [near-gene-3_10k]	rs1048194	Chr16:79622203	CENPN [utr-3]	0.223791			CHN2 [#105, 2.6170e-03], CENPN [#492, 1.0708e-01]
695	rs1048194	Chr16:79622203	CENPN [utr-3]	rs10829158	Chr10:27333350	ANKRD26 [utr-3]	0.223788			CENPN [#492, 1.0708e-01], ANKRD26 [#481, 1.0041e-01]
696	rs272965	Chr18:28913859	C18orf34 [intron]	rs1048194	Chr16:79622203	CENPN [utr-3]	0.223785			C18orf34 [#446, 8.5157e-02], CENPN [#492, 1.0708e-01]
697	rs1048194	Chr16:79622203	CENPN [utr-3]	rs717207	Chr10:78713370	KCNMA1 [intron]	0.223783			CENPN [#492, 1.0708e-01], KCNMA1 [#11, 6.6287e-05]
698	rs1024757	Chr4:15036366	C1QTNF7 [intron]	rs1048194	Chr16:79622203	CENPN [utr-3]	0.223781			C1QTNF7 [#458, 9.1581e-02], CENPN [#492, 1.0708e-01]
699	rs6861487	Chr5:65927298	MAST4 [near-gene-5]	rs1048194	Chr16:79622203	CENPN [utr-3]	0.223778			MAST4 [#345, 5.0206e-02], CENPN [#492, 1.0708e-01]
700	rs6135199	Chr20:14531257	MACROD2 [intron]	rs1048194	Chr16:79622203	CENPN [utr-3]	0.223772			MACROD2 [#282, 3.6307e-02], CENPN [#492, 1.0708e-01]
701	rs1048194	Chr16:79622203	CENPN [utr-3]	rs8179137	Chr12:107543820	SELPLG [intron]	0.223771			CENPN [#492, 1.0708e-01], SELPLG [#489, 1.0513e-01]
702	rs41464152	Chr6:56096578	COL21A1 [intron]	rs1048194	Chr16:79622203	CENPN [utr-3]	0.223763			COL21A1 [#248, 2.8193e-02], CENPN [#492, 1.0708e-01]
703	rs4730603	Chr7:113318210	PPP1R3A [intron]	rs1048194	Chr16:79622203	CENPN [utr-3]	0.223754			PPP1R3A [#357, 5.3707e-02], CENPN [#492, 1.0708e-01]
704	rs1048194	Chr16:79622203	CENPN [utr-3]	rs17831669	Chr14:51810682	PTGDR [intron]	0.223753			CENPN [#492, 1.0708e-01], PTGDR [#122, 4.3912e-03]
705	rs17286383	Chr4:140870679	MAML3 [intron]	rs1048194	Chr16:79622203	CENPN [utr-3]	0.223753			MAML3 [#507, 1.1534e-01], CENPN [#492, 1.0708e-01]
706	rs1048194	Chr16:79622203	CENPN [utr-3]	rs17712680	Chr16:77619992	WWOX [intron]	0.223734			CENPN [#492, 1.0708e-01], WWOX [#266, 3.2959e-02]
707	rs11984308	Chr7:28525282	CREB5 [intron]	rs1048194	Chr16:79622203	CENPN [utr-3]	0.223729			CREB5 [#155, 8.0088e-03], CENPN [#492, 1.0708e-01]
708	rs1048194	Chr16:79622203	CENPN [utr-3]	rs2471507	Chr12:86983796	CEP290 [intron]	0.223701			CENPN [#492, 1.0708e-01], CEP290 [#405, 6.6395e-02]
709	rs1048194	Chr16:79622203	CENPN [utr-3]	rs17104474	Chr14:75987010	ESRRB [intron]	0.223696			CENPN [#492, 1.0708e-01], ESRRB [#106, 2.7548e-03]
710	rs17023384	Chr1:212888038	CENPF [intron]	rs1048194	Chr16:79622203	CENPN [utr-3]	0.223693			CENPF [#331, 4.5832e-02], CENPN [#492, 1.0708e-01]
711	rs1048194	Chr16:79622203	CENPN [utr-3]	rs11110522	Chr12:99708142	ANO4 [near-gene-5_10k]	0.223682			CENPN [#492, 1.0708e-01], ANO4 [#154, 7.8569e-03]
712	rs1048194	Chr16:79622203	CENPN [utr-3]	rs10483446	Chr14:32962713	NPAS3 [intron]	0.223679		NPAS3 [#2]	CENPN [#492, 1.0708e-01]
713	rs1048194	Chr16:79622203	CENPN [utr-3]	rs4549850	Chr9:135255060	C9orf96 [intron]	0.223676			CENPN [#492, 1.0708e-01], C9orf96 [#385, 6.0998e-02]
714	rs6549003	Chr3:68245565	FAM19A1 [intron]	rs1048194	Chr16:79622203	CENPN [utr-3]	0.223671			FAM19A1 [#275, 3.5239e-02], CENPN [#492, 1.0708e-01]
715	rs17115017	Chr5:153042789	GRIA1 [intron]	rs1048194	Chr16:79622203	CENPN [utr-3]	0.223666		GRIA1 [#5]	CENPN [#492, 1.0708e-01]
716	rs332545	Chr5:90815042	LOC133789 [near-gene-3_10k]	rs1048194	Chr16:79622203	CENPN [utr-3]	0.223659			LOC133789 [#96, 1.9448e-03], CENPN [#492, 1.0708e-01]
717	rs1048194	Chr16:79622203	CENPN [utr-3]	rs1940026	Chr11:131814583	OPCML [intron]	0.223656			CENPN [#492, 1.0708e-01], OPCML [#57, 4.6005e-04]
718	rs709336	Chr3:55657766	ERC2 [intron]	rs1048194	Chr16:79622203	CENPN [utr-3]	0.223656			ERC2 [#101, 2.1993e-03], CENPN [#492, 1.0708e-01]
719	rs17792315	Chr5:11274171	CTNND2 [intron]	rs1048194	Chr16:79622203	CENPN [utr-3]	0.223649			CTNND2 [#53, 3.6562e-04], CENPN [#492, 1.0708e-01]
720	rs2188828	Chr7:87243287	RUNDC3B [intron]	rs1048194	Chr16:79622203	CENPN [utr-3]	0.223648			RUNDC3B [#471, 9.7145e-02], CENPN [#492, 1.0708e-01]
721	rs11704523	Chr22:30011150	PIK3IP1 [intron]	rs1048194	Chr16:79622203	CENPN [utr-3]	0.223645			PIK3IP1 [#107, 2.8195e-03], CENPN [#492, 1.0708e-01]
722	rs1048194	Chr16:79622203	CENPN [utr-3]	rs999444	Chr12:112894811	RBM19 [near-gene-5_10k]	0.223638			CENPN [#492, 1.0708e-01], RBM19 [#429, 7.5313e-02]
723	rs17618704	Chr17:43576009	SKAP1 [intron]	rs1048194	Chr16:79622203	CENPN [utr-3]	0.223635			SKAP1 [#196, 1.5801e-02], CENPN [#492, 1.0708e-01]
724	rs7549603	Chr1:53261884	SCP2 [intron]	rs1048194	Chr16:79622203	CENPN [utr-3]	0.223632			SCP2 [#180, 1.2462e-02], CENPN [#492, 1.0708e-01]
725	rs4802905	Chr19:57415907	PPP2R1A [intron]	rs1048194	Chr16:79622203	CENPN [utr-3]	0.223624			PPP2R1A [#256, 3.0144e-02], CENPN [#492, 1.0708e-01]
726	rs16870710	Chr6:93863599	COPS5P [near-gene-5_10k]	rs1048194	Chr16:79622203	CENPN [utr-3]	0.223615			COPS5P [#23, 2.8920e-04], CENPN [#492, 1.0708e-01]
727	rs7529265	Chr1:53253333	SCP2 [intron]	rs1048194	Chr16:79622203	CENPN [utr-3]	0.22361			SCP2 [#180, 1.2462e-02], CENPN [#492, 1.0708e-01]
728	rs1555095	Chr6:56111642	COL21A1 [intron]	rs1048194	Chr16:79622203	CENPN [utr-3]	0.223605			COL21A1 [#248, 2.8193e-02], CENPN [#492, 1.0708e-01]
729	rs7872260	Chr9:78792416	LOC100128367 [near-gene-5_10k]	rs1048194	Chr16:79622203	CENPN [utr-3]	0.223599			CENPN [#492, 1.0708e-01]
730	rs1459802	Chr1:72015830	NEGR1 [intron]	rs1048194	Chr16:79622203	CENPN [utr-3]	0.223594			NEGR1 [#116, 3.9766e-03], CENPN [#492, 1.0708e-01]
731	rs2824797	Chr21:18684231	PRSS7 [intron]	rs1048194	Chr16:79622203	CENPN [utr-3]	0.223588			CENPN [#492, 1.0708e-01]
732	rs1048194	Chr16:79622203	CENPN [utr-3]	rs941623	Chr14:51568876	NID2 [intron]	0.22358			CENPN [#492, 1.0708e-01], NID2 [#384, 6.0698e-02]
733	rs267179	Chr6:7775047	BMP6 [intron]	rs1048194	Chr16:79622203	CENPN [utr-3]	0.223578			BMP6 [#185, 1.3695e-02], CENPN [#492, 1.0708e-01]
734	rs16877256	Chr5:79175133	LOC100132835 [near-gene-3_10k]	rs1048194	Chr16:79622203	CENPN [utr-3]	0.223578			CENPN [#492, 1.0708e-01]
735	rs10264856	Chr7:87100517	RUNDC3B [intron]	rs1048194	Chr16:79622203	CENPN [utr-3]	0.223569			RUNDC3B [#471, 9.7145e-02], CENPN [#492, 1.0708e-01]
736	rs1048194	Chr16:79622203	CENPN [utr-3]	rs9319234	Chr13:25154263	ATP8A2 [intron]	0.223565			CENPN [#492, 1.0708e-01], ATP8A2 [#152, 7.6528e-03]
737	rs3815483	Chr7:36427865	ANLN [intron]	rs1048194	Chr16:79622203	CENPN [utr-3]	0.223559			ANLN [#118, 4.0355e-03], CENPN [#492, 1.0708e-01]
738	rs5763857	Chr22:28909617	LOC729980 [near-gene-3_10k]	rs1048194	Chr16:79622203	CENPN [utr-3]	0.223558			CENPN [#492, 1.0708e-01]
739	rs6814565	Chr4:84378926	LOC391674 [near-gene-5_10k]	rs1048194	Chr16:79622203	CENPN [utr-3]	0.223553			LOC391674 [#29, 2.8920e-04], CENPN [#492, 1.0708e-01]
740	rs10983312	Chr9:118510621	ASTN2 [intron]	rs1048194	Chr16:79622203	CENPN [utr-3]	0.223552		ASTN2 [#2]	CENPN [#492, 1.0708e-01]
741	rs16942962	Chr18:334459	COLEC12 [intron]	rs1048194	Chr16:79622203	CENPN [utr-3]	0.22354			COLEC12 [#203, 1.7707e-02], CENPN [#492, 1.0708e-01]
742	rs1677761	Chr1:34428522	C1orf94 [intron]	rs1048194	Chr16:79622203	CENPN [utr-3]	0.22354			C1orf94 [#418, 7.0318e-02], CENPN [#492, 1.0708e-01]
743	rs1048194	Chr16:79622203	CENPN [utr-3]	rs11103698	Chr9:137156961	OLFM1 [near-gene-3_10k]	0.223539			CENPN [#492, 1.0708e-01], OLFM1 [#61, 6.1242e-04]
744	rs7349017	Chr21:42361938	UMODL1 [near-gene-5_10k]	rs1048194	Chr16:79622203	CENPN [utr-3]	0.223538			UMODL1 [#221, 2.2432e-02], CENPN [#492, 1.0708e-01]
745	rs11949105	Chr5:97096711	LOC391813 [near-gene-5_10k]	rs1048194	Chr16:79622203	CENPN [utr-3]	0.223536			LOC391813 [#32, 2.8920e-04], CENPN [#492, 1.0708e-01]
746	rs7601121	Chr2:84649465	DNHL1 [intron]	rs1048194	Chr16:79622203	CENPN [utr-3]	0.223531			CENPN [#492, 1.0708e-01]
747	rs2839462	Chr21:42374552	UMODL1 [intron]	rs1048194	Chr16:79622203	CENPN [utr-3]	0.22353			UMODL1 [#221, 2.2432e-02], CENPN [#492, 1.0708e-01]
748	rs186385	Chr5:169745778	KCNMB1 [intron]	rs1048194	Chr16:79622203	CENPN [utr-3]	0.223522			KCNMB1 [#163, 8.9367e-03], CENPN [#492, 1.0708e-01]
749	rs7601609	Chr2:190928095	INPP1 [intron]	rs1048194	Chr16:79622203	CENPN [utr-3]	0.223521		INPP1 [#4]	CENPN [#492, 1.0708e-01]
750	rs1048194	Chr16:79622203	CENPN [utr-3]	rs10901296	Chr9:132755477	ABL1 [near-gene-3_10k]	0.22352			CENPN [#492, 1.0708e-01], ABL1 [#113, 3.2693e-03]
751	rs11980669	Chr7:28525255	CREB5 [intron]	rs1048194	Chr16:79622203	CENPN [utr-3]	0.223519			CREB5 [#155, 8.0088e-03], CENPN [#492, 1.0708e-01]
752	rs10817917	Chr9:118446023	ASTN2 [intron]	rs1048194	Chr16:79622203	CENPN [utr-3]	0.223516		ASTN2 [#2]	CENPN [#492, 1.0708e-01]
753	rs9963685	Chr18:3857271	DLGAP1 [intron]	rs1048194	Chr16:79622203	CENPN [utr-3]	0.223514			DLGAP1 [#52, 3.4135e-04], CENPN [#492, 1.0708e-01]
754	rs4704680	Chr5:80055809	MSH3 [intron]	rs1048194	Chr16:79622203	CENPN [utr-3]	0.223512			MSH3 [#350, 5.1504e-02], CENPN [#492, 1.0708e-01]
755	rs1048194	Chr16:79622203	CENPN [utr-3]	rs822083	Chr10:108703222	SORCS1 [intron]	0.223511			CENPN [#492, 1.0708e-01], SORCS1 [#188, 1.3766e-02]
756	rs8100295	Chr19:58781764	ZNF331 [near-gene-3_10k]	rs1048194	Chr16:79622203	CENPN [utr-3]	0.223507			ZNF331 [#416, 6.9821e-02], CENPN [#492, 1.0708e-01]
757	rs6747533	Chr2:205452527	PARD3B [intron]	rs1048194	Chr16:79622203	CENPN [utr-3]	0.223503			PARD3B [#453, 8.9679e-02], CENPN [#492, 1.0708e-01]
758	rs1386687	Chr8:18625487	PSD3 [intron]	rs1048194	Chr16:79622203	CENPN [utr-3]	0.223501			PSD3 [#219, 2.1923e-02], CENPN [#492, 1.0708e-01]
759	rs10429454	Chr9:80096766	PSAT1 [near-gene-5_10k]	rs1048194	Chr16:79622203	CENPN [utr-3]	0.223492			PSAT1 [#151, 7.6185e-03], CENPN [#492, 1.0708e-01]
760	rs1048194	Chr16:79622203	CENPN [utr-3]	rs7918318	Chr10:75990464	ADK [intron]	0.223477			CENPN [#492, 1.0708e-01], ADK [#303, 4.0332e-02]
761	rs7589735	Chr2:28953256	FLJ20628 [near-gene-5_10k]	rs1048194	Chr16:79622203	CENPN [utr-3]	0.223442			CENPN [#492, 1.0708e-01]
762	rs1048194	Chr16:79622203	CENPN [utr-3]	rs588446	Chr11:94448093	SFRS2B [near-gene-3_10k]	0.223439			CENPN [#492, 1.0708e-01]
763	rs30998	Chr5:96521945	RIOK2 [near-gene-3_10k]	rs1048194	Chr16:79622203	CENPN [utr-3]	0.223436			RIOK2 [#430, 7.6883e-02], CENPN [#492, 1.0708e-01]
764	rs2963	Chr19:7114154	INSR [coding-synon]	rs1048194	Chr16:79622203	CENPN [utr-3]	0.223435			INSR [#10, 4.5611e-05], CENPN [#492, 1.0708e-01]
765	rs10486838	Chr7:77510477	MAGI2 [intron]	rs1048194	Chr16:79622203	CENPN [utr-3]	0.223432		MAGI2 [#1]	CENPN [#492, 1.0708e-01]
766	rs7725923	Chr5:155703331	SGCD [intron]	rs1048194	Chr16:79622203	CENPN [utr-3]	0.223414			SGCD [#292, 3.9142e-02], CENPN [#492, 1.0708e-01]
767	rs1048194	Chr16:79622203	CENPN [utr-3]	rs11006831	Chr10:28396193	MPP7 [intron]	0.223412			CENPN [#492, 1.0708e-01], MPP7 [#542, 1.5623e-01]
768	rs2191912	Chr2:210314488	MAP2 [near-gene-3_10k]	rs1048194	Chr16:79622203	CENPN [utr-3]	0.22341			MAP2 [#47, 3.0996e-04], CENPN [#492, 1.0708e-01]
769	rs6746771	Chr2:238466525	RAMP1 [intron]	rs1048194	Chr16:79622203	CENPN [utr-3]	0.223408			RAMP1 [#160, 8.6569e-03], CENPN [#492, 1.0708e-01]
770	rs12642021	Chr4:20870689	KCNIP4 [intron]	rs1048194	Chr16:79622203	CENPN [utr-3]	0.223406			KCNIP4 [#140, 6.3560e-03], CENPN [#492, 1.0708e-01]
771	rs10916703	Chr1:20268084	PLA2G5 [near-gene-5]	rs1048194	Chr16:79622203	CENPN [utr-3]	0.223402			PLA2G5 [#259, 3.0621e-02], CENPN [#492, 1.0708e-01]
772	rs6896160	Chr5:96540738	RIOK2 [intron]	rs1048194	Chr16:79622203	CENPN [utr-3]	0.2234			RIOK2 [#430, 7.6883e-02], CENPN [#492, 1.0708e-01]
773	rs2798349	Chr1:47471290	TAL1 [near-gene-5_10k]	rs1048194	Chr16:79622203	CENPN [utr-3]	0.223398			TAL1 [#278, 3.5786e-02], CENPN [#492, 1.0708e-01]
774	rs698894	Chr1:16182875	LOC100129063 [near-gene-5_10k]	rs1048194	Chr16:79622203	CENPN [utr-3]	0.223387			CENPN [#492, 1.0708e-01]
775	rs2756320	Chr6:105864985	PREP [intron]	rs1048194	Chr16:79622203	CENPN [utr-3]	0.223386		PREP [#1]	CENPN [#492, 1.0708e-01]
776	rs17107624	Chr1:53262256	SCP2 [intron]	rs1048194	Chr16:79622203	CENPN [utr-3]	0.223384			SCP2 [#180, 1.2462e-02], CENPN [#492, 1.0708e-01]
777	rs1048194	Chr16:79622203	CENPN [utr-3]	rs816860	Chr10:78930941	KCNMA1 [intron]	0.223384			CENPN [#492, 1.0708e-01], KCNMA1 [#11, 6.6287e-05]
778	rs6677726	Chr1:238559037	FMN2 [coding-synon]	rs1048194	Chr16:79622203	CENPN [utr-3]	0.223374			FMN2 [#286, 3.7160e-02], CENPN [#492, 1.0708e-01]
779	rs1048194	Chr16:79622203	CENPN [utr-3]	rs2247674	Chr13:34773125	NBEA [intron]	0.223373		NBEA [#1]	CENPN [#492, 1.0708e-01]
780	rs7340746	Chr3:152126021	CLRN1 [near-gene-3]	rs1048194	Chr16:79622203	CENPN [utr-3]	0.223372			CLRN1 [#211, 1.9213e-02], CENPN [#492, 1.0708e-01]
781	rs4722054	Chr7:21773017	DNAH11 [intron]	rs1048194	Chr16:79622203	CENPN [utr-3]	0.223371			DNAH11 [#580, 2.3687e-01], CENPN [#492, 1.0708e-01]
782	rs17354487	Chr3:315312	CHL1 [intron]	rs1048194	Chr16:79622203	CENPN [utr-3]	0.223364			CHL1 [#4, 1.4157e-05], CENPN [#492, 1.0708e-01]
783	rs7340748	Chr3:152126052	CLRN1 [near-gene-3]	rs1048194	Chr16:79622203	CENPN [utr-3]	0.223352			CLRN1 [#211, 1.9213e-02], CENPN [#492, 1.0708e-01]
784	rs28039	Chr5:11355509	CTNND2 [intron]	rs1048194	Chr16:79622203	CENPN [utr-3]	0.223351			CTNND2 [#53, 3.6562e-04], CENPN [#492, 1.0708e-01]
785	rs1048194	Chr16:79622203	CENPN [utr-3]	rs17615550	Chr10:53034313	PRKG1 [intron]	0.223339			CENPN [#492, 1.0708e-01], PRKG1 [#100, 2.1180e-03]
786	rs6547248	Chr2:79696102	CTNNA2 [intron]	rs1048194	Chr16:79622203	CENPN [utr-3]	0.223331			CTNNA2 [#147, 7.2607e-03], CENPN [#492, 1.0708e-01]
787	rs2811850	Chr1:59084929	LOC100131060 [intron]	rs1048194	Chr16:79622203	CENPN [utr-3]	0.223325			LOC100131060 [#49, 3.1307e-04], CENPN [#492, 1.0708e-01]
788	rs41508450	Chr1:176300758	LOC100131700 [near-gene-5_10k]	rs1048194	Chr16:79622203	CENPN [utr-3]	0.223322			CENPN [#492, 1.0708e-01]
789	rs17070996	Chr8:4508921	CSMD1 [intron]	rs1048194	Chr16:79622203	CENPN [utr-3]	0.22331			CSMD1 [#300, 4.0111e-02], CENPN [#492, 1.0708e-01]
790	rs11944996	Chr4:20842344	KCNIP4 [intron]	rs1048194	Chr16:79622203	CENPN [utr-3]	0.22331			KCNIP4 [#140, 6.3560e-03], CENPN [#492, 1.0708e-01]
791	rs17067111	Chr3:62697011	CADPS [intron]	rs1048194	Chr16:79622203	CENPN [utr-3]	0.223304			CADPS [#125, 4.9322e-03], CENPN [#492, 1.0708e-01]
792	rs17366938	Chr3:78723284	ROBO1 [near-gene-3_10k]	rs1048194	Chr16:79622203	CENPN [utr-3]	0.223294			ROBO1 [#16, 2.7738e-04], CENPN [#492, 1.0708e-01]
793	rs17037141	Chr4:108099522	DKK2 [intron]	rs1048194	Chr16:79622203	CENPN [utr-3]	0.223291			DKK2 [#170, 1.0681e-02], CENPN [#492, 1.0708e-01]
794	rs1048194	Chr16:79622203	CENPN [utr-3]	rs999445	Chr12:112894524	RBM19 [near-gene-5_10k]	0.223291			CENPN [#492, 1.0708e-01], RBM19 [#429, 7.5313e-02]
795	rs17219028	Chr6:56108131	COL21A1 [intron]	rs1048194	Chr16:79622203	CENPN [utr-3]	0.223285			COL21A1 [#248, 2.8193e-02], CENPN [#492, 1.0708e-01]
796	rs11936275	Chr4:20881374	KCNIP4 [intron]	rs1048194	Chr16:79622203	CENPN [utr-3]	0.223283			KCNIP4 [#140, 6.3560e-03], CENPN [#492, 1.0708e-01]
797	rs10964981	Chr9:21398292	IFNA8 [near-gene-5]	rs1048194	Chr16:79622203	CENPN [utr-3]	0.22327			IFNA8 [#457, 9.1554e-02], CENPN [#492, 1.0708e-01]
798	rs321623	Chr4:47719322	NPAL1 [intron]	rs1048194	Chr16:79622203	CENPN [utr-3]	0.22326			CENPN [#492, 1.0708e-01]
799	rs2040627	Chr7:111363329	DOCK4 [intron]	rs1048194	Chr16:79622203	CENPN [utr-3]	0.223254			DOCK4 [#164, 9.4111e-03], CENPN [#492, 1.0708e-01]
800	rs16862337	Chr2:174652915	OLA1 [intron]	rs1048194	Chr16:79622203	CENPN [utr-3]	0.223253			OLA1 [#378, 5.8870e-02], CENPN [#492, 1.0708e-01]
801	rs11655020	Chr17:59558292	ERN1 [intron]	rs1048194	Chr16:79622203	CENPN [utr-3]	0.223247			ERN1 [#472, 9.7638e-02], CENPN [#492, 1.0708e-01]
802	rs4482600	Chr22:28909886	LOC729980 [near-gene-3_10k]	rs1048194	Chr16:79622203	CENPN [utr-3]	0.223245			CENPN [#492, 1.0708e-01]
803	rs1467980	Chr8:3077146	CSMD1 [intron]	rs1048194	Chr16:79622203	CENPN [utr-3]	0.223237			CSMD1 [#300, 4.0111e-02], CENPN [#492, 1.0708e-01]
804	rs17263841	Chr20:14458925	MACROD2 [intron]	rs1048194	Chr16:79622203	CENPN [utr-3]	0.223235			MACROD2 [#282, 3.6307e-02], CENPN [#492, 1.0708e-01]
805	rs10490886	Chr3:62684434	CADPS [intron]	rs1048194	Chr16:79622203	CENPN [utr-3]	0.223225			CADPS [#125, 4.9322e-03], CENPN [#492, 1.0708e-01]
806	rs2371438	Chr2:212673776	ERBB4 [intron]	rs1048194	Chr16:79622203	CENPN [utr-3]	0.223217		ERBB4 [#2]	CENPN [#492, 1.0708e-01]
807	rs2728109	Chr4:89176747	PKD2 [intron]	rs1048194	Chr16:79622203	CENPN [utr-3]	0.223215			PKD2 [#123, 4.8017e-03], CENPN [#492, 1.0708e-01]
808	rs9857126	Chr3:152112357	LOC646951 [near-gene-5_10k]	rs1048194	Chr16:79622203	CENPN [utr-3]	0.223213			CENPN [#492, 1.0708e-01]
809	rs6745816	Chr2:79704997	CTNNA2 [intron]	rs1048194	Chr16:79622203	CENPN [utr-3]	0.223211			CTNNA2 [#147, 7.2607e-03], CENPN [#492, 1.0708e-01]
810	rs443239	Chr19:47197884	GRIK5 [intron]	rs1048194	Chr16:79622203	CENPN [utr-3]	0.223208		GRIK5 [#2]	CENPN [#492, 1.0708e-01]
811	rs4958734	Chr5:153769698	GALNT10 [intron]	rs1048194	Chr16:79622203	CENPN [utr-3]	0.223206			GALNT10 [#573, 2.1150e-01], CENPN [#492, 1.0708e-01]
812	rs1048194	Chr16:79622203	CENPN [utr-3]	rs16924742	Chr10:24756200	KIAA1217 [intron]	0.223202			CENPN [#492, 1.0708e-01], KIAA1217 [#428, 7.4961e-02]
813	rs12523666	Chr6:107146413	RTN4IP1 [intron]	rs1048194	Chr16:79622203	CENPN [utr-3]	0.223199			RTN4IP1 [#525, 1.3270e-01], CENPN [#492, 1.0708e-01]
814	rs11210643	Chr1:42665751	ZMYND12 [near-gene-3_10k]	rs1048194	Chr16:79622203	CENPN [utr-3]	0.223194			ZMYND12 [#571, 2.0890e-01], CENPN [#492, 1.0708e-01]
815	rs1098125	Chr1:77412754	PIGK [intron]	rs1048194	Chr16:79622203	CENPN [utr-3]	0.223193			PIGK [#391, 6.2350e-02], CENPN [#492, 1.0708e-01]
816	rs3768835	Chr2:210227745	MAP2 [intron]	rs1048194	Chr16:79622203	CENPN [utr-3]	0.223182			MAP2 [#47, 3.0996e-04], CENPN [#492, 1.0708e-01]
817	rs5751714	Chr22:22363486	RGL4 [utr-5]	rs1048194	Chr16:79622203	CENPN [utr-3]	0.223181			RGL4 [#367, 5.6061e-02], CENPN [#492, 1.0708e-01]
818	rs17149748	Chr5:122295266	SNX24 [intron]	rs1048194	Chr16:79622203	CENPN [utr-3]	0.223179			SNX24 [#519, 1.2721e-01], CENPN [#492, 1.0708e-01]
819	rs1048194	Chr16:79622203	CENPN [utr-3]	rs16948100	Chr16:77158256	WWOX [intron]	0.223174			CENPN [#492, 1.0708e-01], WWOX [#266, 3.2959e-02]
820	rs1048194	Chr16:79622203	CENPN [utr-3]	rs10786434	Chr10:100266029	HPSE2 [intron]	0.22317			CENPN [#492, 1.0708e-01], HPSE2 [#356, 5.3692e-02]
821	rs12214985	Chr6:56048546	COL21A1 [intron]	rs1048194	Chr16:79622203	CENPN [utr-3]	0.22316			COL21A1 [#248, 2.8193e-02], CENPN [#492, 1.0708e-01]
822	rs1048194	Chr16:79622203	CENPN [utr-3]	rs17807583	Chr14:61562646	SYT16 [intron]	0.223155			CENPN [#492, 1.0708e-01], SYT16 [#437, 8.1736e-02]
823	rs17756190	Chr2:19093363	FLJ41481 [near-gene-5_10k]	rs1048194	Chr16:79622203	CENPN [utr-3]	0.223146			FLJ41481 [#42, 2.8920e-04], CENPN [#492, 1.0708e-01]
824	rs7730733	Chr5:19649277	CDH18 [intron]	rs1048194	Chr16:79622203	CENPN [utr-3]	0.223142			CDH18 [#344, 5.0118e-02], CENPN [#492, 1.0708e-01]
825	rs3823804	Chr7:77511740	MAGI2 [intron]	rs1048194	Chr16:79622203	CENPN [utr-3]	0.223136		MAGI2 [#1]	CENPN [#492, 1.0708e-01]
826	rs17208376	Chr5:140376953	PCDHA1 [near-gene-3_10k]	rs1048194	Chr16:79622203	CENPN [utr-3]	0.223134		PCDHA1 [#1]	CENPN [#492, 1.0708e-01]
827	rs1048194	Chr16:79622203	CENPN [utr-3]	rs10846934	Chr12:124692293	TMEM132B [intron]	0.223129			CENPN [#492, 1.0708e-01], TMEM132B [#306, 4.0623e-02]
828	rs17214837	Chr9:125408947	DENND1A [intron]	rs1048194	Chr16:79622203	CENPN [utr-3]	0.223125			DENND1A [#228, 2.3979e-02], CENPN [#492, 1.0708e-01]
829	rs1048194	Chr16:79622203	CENPN [utr-3]	rs9601016	Chr13:35062936	NBEA [intron]	0.223125		NBEA [#1]	CENPN [#492, 1.0708e-01]
830	rs815419	Chr3:55677963	ERC2 [intron]	rs1048194	Chr16:79622203	CENPN [utr-3]	0.223121			ERC2 [#101, 2.1993e-03], CENPN [#492, 1.0708e-01]
831	rs7831871	Chr8:41666731	ANK1 [intron]	rs1048194	Chr16:79622203	CENPN [utr-3]	0.22312			ANK1 [#214, 1.9524e-02], CENPN [#492, 1.0708e-01]
832	rs1048194	Chr16:79622203	CENPN [utr-3]	rs16930908	Chr12:26551447	ITPR2 [intron]	0.22312			CENPN [#492, 1.0708e-01], ITPR2 [#51, 3.2287e-04]
833	rs1048194	Chr16:79622203	CENPN [utr-3]	rs4773939	Chr13:95630065	HS6ST3 [intron]	0.223116			CENPN [#492, 1.0708e-01], HS6ST3 [#375, 5.7915e-02]
834	rs2594854	Chr5:173167645	LOC729170 [near-gene-5_10k]	rs1048194	Chr16:79622203	CENPN [utr-3]	0.223113			CENPN [#492, 1.0708e-01]
835	rs1048194	Chr16:79622203	CENPN [utr-3]	rs7025939	Chr9:135726939	VAV2 [intron]	0.223108			CENPN [#492, 1.0708e-01], VAV2 [#139, 6.1853e-03]
836	rs17045574	Chr2:23648425	KLHL29 [intron]	rs1048194	Chr16:79622203	CENPN [utr-3]	0.223107			KLHL29 [#544, 1.6116e-01], CENPN [#492, 1.0708e-01]
837	rs12155132	Chr7:40350555	C7orf10 [intron]	rs1048194	Chr16:79622203	CENPN [utr-3]	0.223106			C7orf10 [#490, 1.0535e-01], CENPN [#492, 1.0708e-01]
838	rs347742	Chr5:19582761	CDH18 [intron]	rs1048194	Chr16:79622203	CENPN [utr-3]	0.223103			CDH18 [#344, 5.0118e-02], CENPN [#492, 1.0708e-01]
839	rs1019975	Chr8:103933586	AZIN1 [intron]	rs1048194	Chr16:79622203	CENPN [utr-3]	0.22309			AZIN1 [#291, 3.8612e-02], CENPN [#492, 1.0708e-01]
840	rs2395031	Chr6:31545284	3.8-1 [near-gene-5_10k]	rs1048194	Chr16:79622203	CENPN [utr-3]	0.223088			CENPN [#492, 1.0708e-01]
841	rs10494250	Chr1:145490671	BCL9 [intron]	rs1048194	Chr16:79622203	CENPN [utr-3]	0.223083		BCL9 [#1]	CENPN [#492, 1.0708e-01]
842	rs1048194	Chr16:79622203	CENPN [utr-3]	rs2928137	Chr10:79022558	KCNMA1 [intron]	0.223067			CENPN [#492, 1.0708e-01], KCNMA1 [#11, 6.6287e-05]
843	rs1048194	Chr16:79622203	CENPN [utr-3]	rs10137379	Chr14:56744620	EXOC5 [utr-3]	0.223066			CENPN [#492, 1.0708e-01], EXOC5 [#198, 1.6828e-02]
844	rs11790014	Chr9:118489051	TRIM32 [near-gene-5]	rs1048194	Chr16:79622203	CENPN [utr-3]	0.223047			TRIM32 [#434, 7.9550e-02], CENPN [#492, 1.0708e-01]
845	rs6809785	Chr3:42245074	TRAK1 [near-gene-3_10k]	rs1048194	Chr16:79622203	CENPN [utr-3]	0.223039			TRAK1 [#451, 8.8563e-02], CENPN [#492, 1.0708e-01]
846	rs1048194	Chr16:79622203	CENPN [utr-3]	rs9324009	Chr14:98928492	SETD3 [near-gene-3_10k]	0.223034			CENPN [#492, 1.0708e-01], SETD3 [#390, 6.1854e-02]
847	rs17106988	Chr1:52272527	TXNDC12 [intron]	rs1048194	Chr16:79622203	CENPN [utr-3]	0.223028			TXNDC12 [#514, 1.2181e-01], CENPN [#492, 1.0708e-01]
848	rs1048194	Chr16:79622203	CENPN [utr-3]	rs3935794	Chr11:127895887	ETS1 [intron]	0.223019			CENPN [#492, 1.0708e-01], ETS1 [#149, 7.5806e-03]
849	rs10516139	Chr5:175868923	UBXD8 [utr-3]	rs1048194	Chr16:79622203	CENPN [utr-3]	0.223018			CENPN [#492, 1.0708e-01]
850	rs6778281	Chr3:11028517	SLC6A1 [intron]	rs1048194	Chr16:79622203	CENPN [utr-3]	0.223015		SLC6A1 [#1]	CENPN [#492, 1.0708e-01]
851	rs1048194	Chr16:79622203	CENPN [utr-3]	rs2673416	Chr10:79006600	KCNMA1 [intron]	0.223007			CENPN [#492, 1.0708e-01], KCNMA1 [#11, 6.6287e-05]
852	rs1814199	Chr9:118440935	ASTN2 [intron]	rs1048194	Chr16:79622203	CENPN [utr-3]	0.223004		ASTN2 [#2]	CENPN [#492, 1.0708e-01]
853	rs1771374	Chr1:34428715	C1orf94 [intron]	rs1048194	Chr16:79622203	CENPN [utr-3]	0.222999			C1orf94 [#418, 7.0318e-02], CENPN [#492, 1.0708e-01]
854	rs7597183	Chr2:79680782	CTNNA2 [intron]	rs1048194	Chr16:79622203	CENPN [utr-3]	0.222996			CTNNA2 [#147, 7.2607e-03], CENPN [#492, 1.0708e-01]
855	rs6595708	Chr5:125823124	GRAMD3 [intron]	rs1048194	Chr16:79622203	CENPN [utr-3]	0.222996			GRAMD3 [#417, 7.0052e-02], CENPN [#492, 1.0708e-01]
856	rs12500138	Chr4:166367162	KLHL2 [intron]	rs1048194	Chr16:79622203	CENPN [utr-3]	0.22299			KLHL2 [#322, 4.3979e-02], CENPN [#492, 1.0708e-01]
857	rs1048194	Chr16:79622203	CENPN [utr-3]	rs11004353	Chr10:55964474	PCDH15 [intron]	0.222984			CENPN [#492, 1.0708e-01], PCDH15 [#250, 2.8310e-02]
858	rs3774473	Chr3:53613891	CACNA1D [intron]	rs1048194	Chr16:79622203	CENPN [utr-3]	0.222981			CACNA1D [#5, 3.1050e-05], CENPN [#492, 1.0708e-01]
859	rs4245713	Chr1:201044884	JARID1B [near-gene-5_10k]	rs1048194	Chr16:79622203	CENPN [utr-3]	0.222981			CENPN [#492, 1.0708e-01]
860	rs1763612	Chr1:16205158	C1orf64 [coding-synon]	rs1048194	Chr16:79622203	CENPN [utr-3]	0.22298			C1orf64 [#455, 9.0259e-02], CENPN [#492, 1.0708e-01]
861	rs41337347	Chr6:7229095	SSR1 [near-gene-3_10k]	rs1048194	Chr16:79622203	CENPN [utr-3]	0.222978			SSR1 [#249, 2.8210e-02], CENPN [#492, 1.0708e-01]
862	rs4376697	Chr1:33220934	hCG_1641703 [near-gene-3_10k]	rs1048194	Chr16:79622203	CENPN [utr-3]	0.222978			CENPN [#492, 1.0708e-01]
863	rs17029963	Chr1:6849613	CAMTA1 [intron]	rs1048194	Chr16:79622203	CENPN [utr-3]	0.222975			CAMTA1 [#168, 9.6017e-03], CENPN [#492, 1.0708e-01]
864	rs12672352	Chr7:100900791	EMID2 [intron]	rs1048194	Chr16:79622203	CENPN [utr-3]	0.222973			EMID2 [#486, 1.0274e-01], CENPN [#492, 1.0708e-01]
865	rs1048194	Chr16:79622203	CENPN [utr-3]	rs11255235	Chr10:7691615	ITIH5 [intron]	0.222971			CENPN [#492, 1.0708e-01], ITIH5 [#359, 5.4510e-02]
866	rs6433680	Chr2:152414564	CACNB4 [intron]	rs1048194	Chr16:79622203	CENPN [utr-3]	0.222949			CACNB4 [#2, 1.2339e-06], CENPN [#492, 1.0708e-01]
867	rs630792	Chr6:33798288	IHPK3 [utr-3]	rs1048194	Chr16:79622203	CENPN [utr-3]	0.222931			CENPN [#492, 1.0708e-01]
868	rs6548998	Chr3:68236875	FAM19A1 [intron]	rs1048194	Chr16:79622203	CENPN [utr-3]	0.22293			FAM19A1 [#275, 3.5239e-02], CENPN [#492, 1.0708e-01]
869	rs17149864	Chr7:87172320	ABCB1 [intron]	rs1048194	Chr16:79622203	CENPN [utr-3]	0.222929		ABCB1 [#3]	CENPN [#492, 1.0708e-01]
870	rs12024993	Chr1:229384810	TRIM67 [intron]	rs1048194	Chr16:79622203	CENPN [utr-3]	0.222928			TRIM67 [#189, 1.4041e-02], CENPN [#492, 1.0708e-01]
871	rs1048194	Chr16:79622203	CENPN [utr-3]	rs9539039	Chr13:33348933	RFC3 [intron]	0.222928			CENPN [#492, 1.0708e-01], RFC3 [#505, 1.1407e-01]
872	rs1048194	Chr16:79622203	CENPN [utr-3]	rs7309966	Chr12:48665934	RACGAP1 [near-gene-3_10k]	0.222922			CENPN [#492, 1.0708e-01], RACGAP1 [#389, 6.1345e-02]
873	rs1048194	Chr16:79622203	CENPN [utr-3]	rs10860491	Chr12:98611539	ANKS1B [intron]	0.222913			CENPN [#492, 1.0708e-01], ANKS1B [#236, 2.6168e-02]
874	rs168982	Chr20:58016602	CDH26 [intron]	rs1048194	Chr16:79622203	CENPN [utr-3]	0.222912			CDH26 [#512, 1.2148e-01], CENPN [#492, 1.0708e-01]
875	rs1048194	Chr16:79622203	CENPN [utr-3]	rs2051680	Chr9:135212610	SURF1 [intron]	0.222909			CENPN [#492, 1.0708e-01], SURF1 [#216, 2.0133e-02]
876	rs12458632	Chr18:19756374	LAMA3 [intron]	rs1048194	Chr16:79622203	CENPN [utr-3]	0.222905			LAMA3 [#240, 2.6524e-02], CENPN [#492, 1.0708e-01]
877	rs2288632	Chr2:73301682	SMYD5 [intron]	rs1048194	Chr16:79622203	CENPN [utr-3]	0.222901			SMYD5 [#558, 1.8099e-01], CENPN [#492, 1.0708e-01]
878	rs16852539	Chr3:169863696	LOC647158 [near-gene-5_10k]	rs1048194	Chr16:79622203	CENPN [utr-3]	0.2229			CENPN [#492, 1.0708e-01]
879	rs1485171	Chr3:7626185	GRM7 [intron]	rs1048194	Chr16:79622203	CENPN [utr-3]	0.222896	GRM7 (rs1485171)	GRM7 [#3]	CENPN [#492, 1.0708e-01]
880	rs17837729	Chr7:156700426	UBE3C [intron]	rs1048194	Chr16:79622203	CENPN [utr-3]	0.222887			UBE3C [#343, 5.0106e-02], CENPN [#492, 1.0708e-01]
881	rs1048194	Chr16:79622203	CENPN [utr-3]	rs11198985	Chr10:121267700	RGS10 [intron]	0.222874			CENPN [#492, 1.0708e-01], RGS10 [#90, 1.6568e-03]
882	rs1048194	Chr16:79622203	CENPN [utr-3]	rs12581163	Chr12:18466821	PIK3C2G [intron]	0.22286			CENPN [#492, 1.0708e-01], PIK3C2G [#121, 4.2303e-03]
883	rs1318222	Chr1:34428766	C1orf94 [intron]	rs1048194	Chr16:79622203	CENPN [utr-3]	0.222859			C1orf94 [#418, 7.0318e-02], CENPN [#492, 1.0708e-01]
884	rs1048194	Chr16:79622203	CENPN [utr-3]	rs1330458	Chr13:93288520	GPC6 [intron]	0.222854			CENPN [#492, 1.0708e-01], GPC6 [#277, 3.5581e-02]
885	rs1048194	Chr16:79622203	CENPN [utr-3]	rs2412462	Chr15:38088462	EIF2AK4 [intron]	0.222851			CENPN [#492, 1.0708e-01], EIF2AK4 [#309, 4.0896e-02]
886	rs17053447	Chr5:155702272	SGCD [intron]	rs1048194	Chr16:79622203	CENPN [utr-3]	0.22285			SGCD [#292, 3.9142e-02], CENPN [#492, 1.0708e-01]
887	rs6128	Chr1:167829528	SELP [coding-synon]	rs1048194	Chr16:79622203	CENPN [utr-3]	0.222835			SELP [#134, 5.7964e-03], CENPN [#492, 1.0708e-01]
888	rs1048194	Chr16:79622203	CENPN [utr-3]	rs17670833	Chr16:7232549	A2BP1 [intron]	0.222833		A2BP1 [#2]	CENPN [#492, 1.0708e-01]
889	rs1048194	Chr16:79622203	CENPN [utr-3]	rs2673402	Chr10:79027713	KCNMA1 [intron]	0.222832			CENPN [#492, 1.0708e-01], KCNMA1 [#11, 6.6287e-05]
890	rs1048194	Chr16:79622203	CENPN [utr-3]	rs10145685	Chr14:21864733	TRAV41 [near-gene-3_10k]	0.222827			CENPN [#492, 1.0708e-01], TRAV41 [#94, 1.8274e-03]
891	rs17832271	Chr3:66569070	LRIG1 [intron]	rs1048194	Chr16:79622203	CENPN [utr-3]	0.222825			LRIG1 [#177, 1.1912e-02], CENPN [#492, 1.0708e-01]
892	rs16990713	Chr20:5108469	CDS2 [intron]	rs1048194	Chr16:79622203	CENPN [utr-3]	0.222821			CDS2 [#363, 5.5009e-02], CENPN [#492, 1.0708e-01]
893	rs31861	Chr5:140445772	PCDHB2 [near-gene-5_10k]	rs1048194	Chr16:79622203	CENPN [utr-3]	0.222821			PCDHB2 [#548, 1.6875e-01], CENPN [#492, 1.0708e-01]
894	rs2770828	Chr9:87713623	LOC548599 [near-gene-3_10k]	rs1048194	Chr16:79622203	CENPN [utr-3]	0.222818			CENPN [#492, 1.0708e-01]
895	rs6713317	Chr2:128026101	MYO7B [intron]	rs1048194	Chr16:79622203	CENPN [utr-3]	0.222818			MYO7B [#340, 4.8439e-02], CENPN [#492, 1.0708e-01]
896	rs11985561	Chr8:3439670	CSMD1 [intron]	rs1048194	Chr16:79622203	CENPN [utr-3]	0.222802			CSMD1 [#300, 4.0111e-02], CENPN [#492, 1.0708e-01]
897	rs1048194	Chr16:79622203	CENPN [utr-3]	rs10905203	Chr10:7708643	ITIH5 [intron]	0.222793			CENPN [#492, 1.0708e-01], ITIH5 [#359, 5.4510e-02]
898	rs13438394	Chr7:87228266	RUNDC3B [intron]	rs1048194	Chr16:79622203	CENPN [utr-3]	0.22279			RUNDC3B [#471, 9.7145e-02], CENPN [#492, 1.0708e-01]
899	rs1048194	Chr16:79622203	CENPN [utr-3]	rs11637483	Chr15:43748189	SQRDL [intron]	0.222789			CENPN [#492, 1.0708e-01], SQRDL [#383, 6.0405e-02]
900	rs1048194	Chr16:79622203	CENPN [utr-3]	rs6493397	Chr15:48139853	ATP8B4 [intron]	0.222782			CENPN [#492, 1.0708e-01], ATP8B4 [#324, 4.4447e-02]
901	rs17167478	Chr5:133731491	CDKL3 [near-gene-5_10k]	rs1048194	Chr16:79622203	CENPN [utr-3]	0.222779			CDKL3 [#440, 8.3655e-02], CENPN [#492, 1.0708e-01]
902	rs2837563	Chr21:40593847	DSCAM [intron]	rs1048194	Chr16:79622203	CENPN [utr-3]	0.222774		DSCAM [#1]	CENPN [#492, 1.0708e-01]
903	rs4803596	Chr19:48497168	CEACAMP4 [near-gene-3_10k]	rs1048194	Chr16:79622203	CENPN [utr-3]	0.222772			CEACAMP4 [#83, 1.4092e-03], CENPN [#492, 1.0708e-01]
904	rs139148	Chr22:42925366	PARVG [intron]	rs1048194	Chr16:79622203	CENPN [utr-3]	0.222768			PARVG [#568, 2.0495e-01], CENPN [#492, 1.0708e-01]
905	rs1925178	Chr6:56124075	COL21A1 [intron]	rs1048194	Chr16:79622203	CENPN [utr-3]	0.222762			COL21A1 [#248, 2.8193e-02], CENPN [#492, 1.0708e-01]
906	rs1048194	Chr16:79622203	CENPN [utr-3]	rs17312221	Chr16:19096804	SYT17 [intron]	0.222758			CENPN [#492, 1.0708e-01], SYT17 [#233, 2.5530e-02]
907	rs1048194	Chr16:79622203	CENPN [utr-3]	rs1151350	Chr12:130124315	GPR133 [intron]	0.222753			CENPN [#492, 1.0708e-01], GPR133 [#532, 1.4008e-01]
908	rs1048194	Chr16:79622203	CENPN [utr-3]	rs2236279	Chr10:105521751	SH3PXD2A [intron]	0.222745			CENPN [#492, 1.0708e-01], SH3PXD2A [#135, 5.8366e-03]
909	rs12203179	Chr6:56102196	COL21A1 [intron]	rs1048194	Chr16:79622203	CENPN [utr-3]	0.222735			COL21A1 [#248, 2.8193e-02], CENPN [#492, 1.0708e-01]
910	rs4808278	Chr19:15256623	BRD4 [near-gene-5_10k]	rs1048194	Chr16:79622203	CENPN [utr-3]	0.222729			BRD4 [#353, 5.2047e-02], CENPN [#492, 1.0708e-01]
911	rs11700199	Chr20:6025907	FERMT1 [intron]	rs1048194	Chr16:79622203	CENPN [utr-3]	0.222728			FERMT1 [#475, 9.9373e-02], CENPN [#492, 1.0708e-01]
912	rs1048194	Chr16:79622203	CENPN [utr-3]	rs1464150	Chr15:87177505	ACAN [intron]	0.222727			CENPN [#492, 1.0708e-01], ACAN [#136, 5.9483e-03]
913	rs1048194	Chr16:79622203	CENPN [utr-3]	rs363184	Chr16:65360598	CCDC79 [intron]	0.22272			CENPN [#492, 1.0708e-01], CCDC79 [#423, 7.3788e-02]
914	rs6862648	Chr5:738504	TPPP [intron]	rs1048194	Chr16:79622203	CENPN [utr-3]	0.222704			TPPP [#201, 1.7340e-02], CENPN [#492, 1.0708e-01]
915	rs3843489	Chr5:158112801	EBF1 [intron]	rs1048194	Chr16:79622203	CENPN [utr-3]	0.222696			EBF1 [#217, 2.1333e-02], CENPN [#492, 1.0708e-01]
916	rs1048194	Chr16:79622203	CENPN [utr-3]	rs11792273	Chr9:132743853	ABL1 [intron]	0.222691			CENPN [#492, 1.0708e-01], ABL1 [#113, 3.2693e-03]
917	rs1048194	Chr16:79622203	CENPN [utr-3]	rs17414154	Chr14:32106408	AKAP6 [intron]	0.222684			CENPN [#492, 1.0708e-01], AKAP6 [#193, 1.5280e-02]
918	rs2979062	Chr8:56477473	XKR4 [intron]	rs1048194	Chr16:79622203	CENPN [utr-3]	0.222676			XKR4 [#263, 3.2882e-02], CENPN [#492, 1.0708e-01]
919	rs12492072	Chr3:190366915	TPRG1 [near-gene-5_10k]	rs1048194	Chr16:79622203	CENPN [utr-3]	0.222674			TPRG1 [#473, 9.7742e-02], CENPN [#492, 1.0708e-01]
920	rs10975044	Chr9:5292095	RLN2 [intron]	rs1048194	Chr16:79622203	CENPN [utr-3]	0.222674			RLN2 [#182, 1.2816e-02], CENPN [#492, 1.0708e-01]
921	rs3738904	Chr2:233430337	GIGYF2 [utr-3]	rs1048194	Chr16:79622203	CENPN [utr-3]	0.222661			GIGYF2 [#146, 7.2478e-03], CENPN [#492, 1.0708e-01]
922	rs12639177	Chr3:40712313	LOC729505 [near-gene-3_10k]	rs1048194	Chr16:79622203	CENPN [utr-3]	0.22266			CENPN [#492, 1.0708e-01]
923	rs1048194	Chr16:79622203	CENPN [utr-3]	rs650853	Chr11:59763277	MS4A4E [near-gene-5_10k]	0.222655			CENPN [#492, 1.0708e-01], MS4A4E [#267, 3.3024e-02]
924	rs17100317	Chr1:77561050	AK5 [intron]	rs1048194	Chr16:79622203	CENPN [utr-3]	0.222652			AK5 [#339, 4.7165e-02], CENPN [#492, 1.0708e-01]
925	rs13423425	Chr2:104375767	LOC402093 [near-gene-3_10k]	rs1048194	Chr16:79622203	CENPN [utr-3]	0.222644			LOC402093 [#21, 2.8920e-04], CENPN [#492, 1.0708e-01]
926	rs1048194	Chr16:79622203	CENPN [utr-3]	rs9535627	Chr13:50722702	FAM124A [intron]	0.222639			CENPN [#492, 1.0708e-01], FAM124A [#567, 1.9973e-01]
927	rs11145169	Chr9:78782479	LOC100128790 [near-gene-3_10k]	rs1048194	Chr16:79622203	CENPN [utr-3]	0.222638			LOC100128790 [#18, 2.8920e-04], CENPN [#492, 1.0708e-01]
928	rs1048194	Chr16:79622203	CENPN [utr-3]	rs10885322	Chr10:114026810	TECTB [near-gene-5_10k]	0.222629			CENPN [#492, 1.0708e-01], TECTB [#559, 1.8286e-01]
929	rs1048194	Chr16:79622203	CENPN [utr-3]	rs11041699	Chr11:7962046	EIF3F [near-gene-5_10k]	0.222626			CENPN [#492, 1.0708e-01], EIF3F [#508, 1.1720e-01]
930	rs12141713	Chr1:235758730	RYR2 [intron]	rs1048194	Chr16:79622203	CENPN [utr-3]	0.222622			RYR2 [#8, 3.6821e-05], CENPN [#492, 1.0708e-01]
931	rs1048194	Chr16:79622203	CENPN [utr-3]	rs12441273	Chr15:79306636	IL16 [intron]	0.22262			CENPN [#492, 1.0708e-01], IL16 [#183, 1.3028e-02]
932	rs1048194	Chr16:79622203	CENPN [utr-3]	rs10885348	Chr10:114197470	VTI1A [intron]	0.222615			CENPN [#492, 1.0708e-01], VTI1A [#222, 2.2813e-02]
933	rs17107654	Chr1:53267467	SCP2 [intron]	rs1048194	Chr16:79622203	CENPN [utr-3]	0.222613			SCP2 [#180, 1.2462e-02], CENPN [#492, 1.0708e-01]
934	rs12059239	Chr1:12743662	C1orf158 [utr-3]	rs1048194	Chr16:79622203	CENPN [utr-3]	0.222608			C1orf158 [#552, 1.7353e-01], CENPN [#492, 1.0708e-01]
935	rs9303417	Chr17:55523104	LOC645638 [near-gene-5_10k]	rs1048194	Chr16:79622203	CENPN [utr-3]	0.222603			LOC645638 [#294, 3.9318e-02], CENPN [#492, 1.0708e-01]
936	rs8111071	Chr19:50999246	RSHL1 [intron]	rs1048194	Chr16:79622203	CENPN [utr-3]	0.2226			CENPN [#492, 1.0708e-01]
937	rs1865584	Chr2:133918130	NAP5 [intron]	rs1048194	Chr16:79622203	CENPN [utr-3]	0.222595		NAP5 [#1]	CENPN [#492, 1.0708e-01]
938	rs1048194	Chr16:79622203	CENPN [utr-3]	rs12413409	Chr10:104709086	CNNM2 [intron]	0.222587			CENPN [#492, 1.0708e-01], CNNM2 [#518, 1.2693e-01]
939	rs9372479	Chr6:117837800	ROS1 [intron]	rs1048194	Chr16:79622203	CENPN [utr-3]	0.222585			ROS1 [#142, 6.8203e-03], CENPN [#492, 1.0708e-01]
940	rs6883590	Chr5:19880055	CDH18 [intron]	rs1048194	Chr16:79622203	CENPN [utr-3]	0.222585			CDH18 [#344, 5.0118e-02], CENPN [#492, 1.0708e-01]
941	rs8104694	Chr19:49242145	ZNF223 [near-gene-5_10k]	rs1048194	Chr16:79622203	CENPN [utr-3]	0.22258			ZNF223 [#346, 5.0472e-02], CENPN [#492, 1.0708e-01]
942	rs17427907	Chr1:66577858	PDE4B [intron]	rs1048194	Chr16:79622203	CENPN [utr-3]	0.222573		PDE4B [#5]	CENPN [#492, 1.0708e-01]
943	rs10799626	Chr1:20500703	FLJ32784 [near-gene-5]	rs1048194	Chr16:79622203	CENPN [utr-3]	0.222573			CENPN [#492, 1.0708e-01]
944	rs4239268	Chr17:37408303	DNAJC7 [intron]	rs1048194	Chr16:79622203	CENPN [utr-3]	0.222566			DNAJC7 [#539, 1.5019e-01], CENPN [#492, 1.0708e-01]
945	rs1048194	Chr16:79622203	CENPN [utr-3]	rs16934560	Chr10:78739959	KCNMA1 [intron]	0.222559			CENPN [#492, 1.0708e-01], KCNMA1 [#11, 6.6287e-05]
946	rs4319991	Chr20:8622271	PLCB1 [intron]	rs1048194	Chr16:79622203	CENPN [utr-3]	0.222559			PLCB1 [#3, 2.4736e-06], CENPN [#492, 1.0708e-01]
947	rs1048194	Chr16:79622203	CENPN [utr-3]	rs2471513	Chr12:86977302	CEP290 [intron]	0.222556			CENPN [#492, 1.0708e-01], CEP290 [#405, 6.6395e-02]
948	rs17061806	Chr4:176854534	GPM6A [intron]	rs1048194	Chr16:79622203	CENPN [utr-3]	0.22255			GPM6A [#9, 4.0866e-05], CENPN [#492, 1.0708e-01]
949	rs2429032	Chr7:116472857	ST7 [intron]	rs1048194	Chr16:79622203	CENPN [utr-3]	0.222549			ST7 [#283, 3.6502e-02], CENPN [#492, 1.0708e-01]
950	rs36608	Chr22:28672191	MTMR3 [intron]	rs1048194	Chr16:79622203	CENPN [utr-3]	0.222544			MTMR3 [#480, 1.0013e-01], CENPN [#492, 1.0708e-01]
951	rs17058546	Chr6:130592441	SAMD3 [near-gene-5_10k]	rs1048194	Chr16:79622203	CENPN [utr-3]	0.222537			SAMD3 [#510, 1.1954e-01], CENPN [#492, 1.0708e-01]
952	rs1542634	Chr16:87867072	ANKRD11 [intron]	rs1048194	Chr16:79622203	CENPN [utr-3]	0.222533			ANKRD11 [#527, 1.3279e-01], CENPN [#492, 1.0708e-01]
953	rs17159026	Chr7:111367831	DOCK4 [intron]	rs1048194	Chr16:79622203	CENPN [utr-3]	0.222529			DOCK4 [#164, 9.4111e-03], CENPN [#492, 1.0708e-01]
954	rs10518659	Chr1:82187284	LPHN2 [intron]	rs1048194	Chr16:79622203	CENPN [utr-3]	0.222527			LPHN2 [#120, 4.1856e-03], CENPN [#492, 1.0708e-01]
955	rs1542633	Chr16:87867000	ANKRD11 [intron]	rs1048194	Chr16:79622203	CENPN [utr-3]	0.222527			ANKRD11 [#527, 1.3279e-01], CENPN [#492, 1.0708e-01]
956	rs2267324	Chr22:32645294	LARGE [intron]	rs1048194	Chr16:79622203	CENPN [utr-3]	0.222525			LARGE [#109, 2.8641e-03], CENPN [#492, 1.0708e-01]
957	rs1331190	Chr9:90910439	SHC3 [intron]	rs1048194	Chr16:79622203	CENPN [utr-3]	0.22252			SHC3 [#562, 1.8973e-01], CENPN [#492, 1.0708e-01]
958	rs1048194	Chr16:79622203	CENPN [utr-3]	rs397282	Chr14:68394555	MAGOHP [near-gene-5_10k]	0.222519			CENPN [#492, 1.0708e-01]
959	rs1048194	Chr16:79622203	CENPN [utr-3]	rs3743709	Chr16:65072463	BEAN [utr-3]	0.222518			CENPN [#492, 1.0708e-01]
960	rs17253713	Chr9:33435895	AQP3 [intron]	rs1048194	Chr16:79622203	CENPN [utr-3]	0.222516			AQP3 [#255, 2.9093e-02], CENPN [#492, 1.0708e-01]
961	rs16835645	Chr1:33824859	CSMD2 [intron]	rs1048194	Chr16:79622203	CENPN [utr-3]	0.222505			CSMD2 [#454, 8.9906e-02], CENPN [#492, 1.0708e-01]
962	rs6995842	Chr8:116666873	TRPS1 [intron]	rs1048194	Chr16:79622203	CENPN [utr-3]	0.222505			TRPS1 [#119, 4.0540e-03], CENPN [#492, 1.0708e-01]
963	rs1048194	Chr16:79622203	CENPN [utr-3]	rs12319392	Chr12:6040747	VWF [intron]	0.222501			CENPN [#492, 1.0708e-01], VWF [#126, 4.9366e-03]
964	rs12614930	Chr2:70091602	LOC100128333 [near-gene-5]	rs1048194	Chr16:79622203	CENPN [utr-3]	0.222499			LOC100128333 [#37, 2.8920e-04], CENPN [#492, 1.0708e-01]
965	rs1048194	Chr16:79622203	CENPN [utr-3]	rs17036007	Chr12:103556711	CHST11 [intron]	0.222497			CENPN [#492, 1.0708e-01], CHST11 [#521, 1.2722e-01]
966	rs852441	Chr7:5627212	RNF216 [utr-3]	rs1048194	Chr16:79622203	CENPN [utr-3]	0.222495			RNF216 [#426, 7.4696e-02], CENPN [#492, 1.0708e-01]
967	rs7571713	Chr2:70094718	LOC100128333 [near-gene-5_10k]	rs1048194	Chr16:79622203	CENPN [utr-3]	0.222494			LOC100128333 [#37, 2.8920e-04], CENPN [#492, 1.0708e-01]
968	rs9378164	Chr6:31751501	LY6G5C [near-gene-3]	rs1048194	Chr16:79622203	CENPN [utr-3]	0.222494			LY6G5C [#563, 1.9226e-01], CENPN [#492, 1.0708e-01]
969	rs12618595	Chr2:178910166	OSBPL6 [intron]	rs1048194	Chr16:79622203	CENPN [utr-3]	0.222485			OSBPL6 [#479, 9.9898e-02], CENPN [#492, 1.0708e-01]
970	rs1048194	Chr16:79622203	CENPN [utr-3]	rs16964764	Chr15:50284225	MYO5C [intron]	0.222482			CENPN [#492, 1.0708e-01], MYO5C [#195, 1.5673e-02]
971	rs7541879	Chr1:232182537	SLC35F3 [intron]	rs1048194	Chr16:79622203	CENPN [utr-3]	0.222477			SLC35F3 [#321, 4.3514e-02], CENPN [#492, 1.0708e-01]
972	rs1048194	Chr16:79622203	CENPN [utr-3]	rs17101083	Chr14:32965666	NPAS3 [intron]	0.222476		NPAS3 [#2]	CENPN [#492, 1.0708e-01]
973	rs17135958	Chr6:2843623	SERPINB9 [intron]	rs1048194	Chr16:79622203	CENPN [utr-3]	0.222476			SERPINB9 [#452, 8.9160e-02], CENPN [#492, 1.0708e-01]
974	rs1048194	Chr16:79622203	CENPN [utr-3]	rs3793791	Chr10:50511710	CHAT [intron]	0.222476		CHAT [#2]	CENPN [#492, 1.0708e-01]
975	rs1048194	Chr16:79622203	CENPN [utr-3]	rs2255649	Chr10:79013818	KCNMA1 [intron]	0.222468			CENPN [#492, 1.0708e-01], KCNMA1 [#11, 6.6287e-05]
976	rs1048194	Chr16:79622203	CENPN [utr-3]	rs2877537	Chr14:68809646	GALNTL1 [intron]	0.222457			CENPN [#492, 1.0708e-01], GALNTL1 [#435, 7.9592e-02]
977	rs2837564	Chr21:40594043	DSCAM [intron]	rs1048194	Chr16:79622203	CENPN [utr-3]	0.222455		DSCAM [#1]	CENPN [#492, 1.0708e-01]
978	rs9332618	Chr1:167767105	F5 [intron]	rs1048194	Chr16:79622203	CENPN [utr-3]	0.222448			F5 [#161, 8.8454e-03], CENPN [#492, 1.0708e-01]
979	rs1048194	Chr16:79622203	CENPN [utr-3]	rs2182227	Chr13:23421768	FLJ46358 [near-gene-5_10k]	0.222448			CENPN [#492, 1.0708e-01]
980	rs3771738	Chr2:74394425	SLC4A5 [intron]	rs1048194	Chr16:79622203	CENPN [utr-3]	0.222447			SLC4A5 [#191, 1.4928e-02], CENPN [#492, 1.0708e-01]
981	rs7006099	Chr8:97403295	PTDSS1 [intron]	rs1048194	Chr16:79622203	CENPN [utr-3]	0.222447			PTDSS1 [#529, 1.3533e-01], CENPN [#492, 1.0708e-01]
982	rs1048194	Chr16:79622203	CENPN [utr-3]	rs17793827	Chr14:21867401	TRAV41 [near-gene-3_10k]	0.222442			CENPN [#492, 1.0708e-01], TRAV41 [#94, 1.8274e-03]
983	rs10257460	Chr7:37151960	ELMO1 [intron]	rs1048194	Chr16:79622203	CENPN [utr-3]	0.222442			ELMO1 [#165, 9.4489e-03], CENPN [#492, 1.0708e-01]
984	rs17332279	Chr1:202263654	C1orf157 [near-gene-3_10k]	rs1048194	Chr16:79622203	CENPN [utr-3]	0.222441			CENPN [#492, 1.0708e-01]
985	rs595285	Chr5:41615243	TCP1L2 [near-gene-3_10k]	rs1048194	Chr16:79622203	CENPN [utr-3]	0.222438			CENPN [#492, 1.0708e-01]
986	rs1048194	Chr16:79622203	CENPN [utr-3]	rs7123109	Chr11:124532318	PKNOX2 [near-gene-5_10k]	0.222435			CENPN [#492, 1.0708e-01], PKNOX2 [#224, 2.3277e-02]
987	rs1048194	Chr16:79622203	CENPN [utr-3]	rs608552	Chr11:94453905	ENDOD1 [near-gene-5_10k]	0.222434			CENPN [#492, 1.0708e-01], ENDOD1 [#332, 4.6133e-02]
988	rs17066499	Chr8:3439321	CSMD1 [intron]	rs1048194	Chr16:79622203	CENPN [utr-3]	0.222434			CSMD1 [#300, 4.0111e-02], CENPN [#492, 1.0708e-01]
989	rs2541103	Chr7:37122872	ELMO1 [intron]	rs1048194	Chr16:79622203	CENPN [utr-3]	0.22243			ELMO1 [#165, 9.4489e-03], CENPN [#492, 1.0708e-01]
990	rs7813023	Chr8:67110603	DNAJC5B [intron]	rs1048194	Chr16:79622203	CENPN [utr-3]	0.222422			DNAJC5B [#551, 1.7304e-01], CENPN [#492, 1.0708e-01]
991	rs660543	Chr6:90644201	CASP8AP2 [near-gene-3_10k]	rs1048194	Chr16:79622203	CENPN [utr-3]	0.222414			CASP8AP2 [#293, 3.9202e-02], CENPN [#492, 1.0708e-01]
992	rs1048194	Chr16:79622203	CENPN [utr-3]	rs941486	Chr14:93497493	ASB2 [near-gene-5_10k]	0.222413			CENPN [#492, 1.0708e-01], ASB2 [#549, 1.7171e-01]
993	rs1048194	Chr16:79622203	CENPN [utr-3]	rs12761676	Chr10:37272421	LOC389948 [near-gene-3_10k]	0.222411			CENPN [#492, 1.0708e-01], LOC389948 [#43, 2.8920e-04]
994	rs1753251	Chr6:70959002	COL19A1 [intron]	rs1048194	Chr16:79622203	CENPN [utr-3]	0.222408			COL19A1 [#320, 4.3454e-02], CENPN [#492, 1.0708e-01]
995	rs2068871	Chr1:172062792	DARS2 [intron]	rs1048194	Chr16:79622203	CENPN [utr-3]	0.222406			DARS2 [#531, 1.3926e-01], CENPN [#492, 1.0708e-01]
996	rs6866394	Chr5:155729835	SGCD [intron]	rs1048194	Chr16:79622203	CENPN [utr-3]	0.222397			SGCD [#292, 3.9142e-02], CENPN [#492, 1.0708e-01]
997	rs1048194	Chr16:79622203	CENPN [utr-3]	rs8004558	Chr14:76861793	GSTZ1 [intron]	0.222397		GSTZ1 [#1]	CENPN [#492, 1.0708e-01]
998	rs17185226	Chr2:165273589	COBLL1 [intron]	rs1048194	Chr16:79622203	CENPN [utr-3]	0.22239			COBLL1 [#487, 1.0418e-01], CENPN [#492, 1.0708e-01]
999	rs1994619	Chr6:129690397	LAMA2 [intron]	rs1048194	Chr16:79622203	CENPN [utr-3]	0.222382			LAMA2 [#102, 2.3331e-03], CENPN [#492, 1.0708e-01]
1000	rs10496046	Chr2:55704409	SMEK2 [near-gene-5_10k]	rs1048194	Chr16:79622203	CENPN [utr-3]	0.22238			SMEK2 [#252, 2.8657e-02], CENPN [#492, 1.0708e-01]

## Sheet: CAD
Pair no	SNP1	SNP1 position	SNP1 assoc. genes	SNP2	SNP2 position	SNP2 assoc. genes	ρdiff score	WTCCC reported	HuGE reported [#pub]	ToppGene candidates [rank#, P-value]
1	rs3801671	Chr7:81862858	CACNA2D1 [intron]	rs3785579	Chr17:62472963	CACNG1 [intron]	0.929376			CACNA2D1 [#262, 3.0318e-02], CACNG1 [#309, 3.8768e-02]
2	rs2126021	Chr4:87339787	MAPK10 [intron]	rs3785579	Chr17:62472963	CACNG1 [intron]	0.929031			MAPK10 [#135, 1.1907e-02], CACNG1 [#309, 3.8768e-02]
3	rs768921	Chr2:218372224	TNS1 [near-gene-3]	rs3785579	Chr17:62472963	CACNG1 [intron]	0.927105			TNS1 [#283, 3.2407e-02], CACNG1 [#309, 3.8768e-02]
4	rs7810	Chr4:78187370	CCNI [near-gene-3]	rs3785579	Chr17:62472963	CACNG1 [intron]	0.926582			CCNI [#539, 1.1042e-01], CACNG1 [#309, 3.8768e-02]
5	rs6714317	Chr2:86416007	REEP1 [intron]	rs3785579	Chr17:62472963	CACNG1 [intron]	0.926201			REEP1 [#418, 7.2850e-02], CACNG1 [#309, 3.8768e-02]
6	rs7682171	Chr4:78258060	LOC339966 [near-gene-5_10k]	rs3785579	Chr17:62472963	CACNG1 [intron]	0.926197			LOC339966 [#82, 4.6372e-03], CACNG1 [#309, 3.8768e-02]
7	rs16909084	Chr8:139475145	FAM135B [intron]	rs3785579	Chr17:62472963	CACNG1 [intron]	0.925972			FAM135B [#657, 2.6250e-01], CACNG1 [#309, 3.8768e-02]
8	rs3785579	Chr17:62472963	CACNG1 [intron]	rs912617	Chr14:61003289	PRKCH [intron]	0.925621		PRKCH [#1]	CACNG1 [#309, 3.8768e-02]
9	rs17788598	Chr5:11183879	CTNND2 [intron]	rs3785579	Chr17:62472963	CACNG1 [intron]	0.925524			CTNND2 [#478, 9.1213e-02], CACNG1 [#309, 3.8768e-02]
10	rs10487466	Chr7:126484050	GRM8 [intron]	rs3785579	Chr17:62472963	CACNG1 [intron]	0.925496			GRM8 [#120, 8.8486e-03], CACNG1 [#309, 3.8768e-02]
11	rs3796767	Chr4:55232404	KIT [intron]	rs3785579	Chr17:62472963	CACNG1 [intron]	0.924744			KIT [#6, 7.2513e-05], CACNG1 [#309, 3.8768e-02]
12	rs6958658	Chr7:126484414	GRM8 [intron]	rs3785579	Chr17:62472963	CACNG1 [intron]	0.924498			GRM8 [#120, 8.8486e-03], CACNG1 [#309, 3.8768e-02]
13	rs10487465	Chr7:126484017	GRM8 [intron]	rs3785579	Chr17:62472963	CACNG1 [intron]	0.924368			GRM8 [#120, 8.8486e-03], CACNG1 [#309, 3.8768e-02]
14	rs3785579	Chr17:62472963	CACNG1 [intron]	rs17099196	Chr10:121439998	LOC93202 [near-gene-5_10k]	0.924268			CACNG1 [#309, 3.8768e-02], LOC93202 [#163, 1.6112e-02]
15	rs11563773	Chr7:126478786	GRM8 [intron]	rs3785579	Chr17:62472963	CACNG1 [intron]	0.924232			GRM8 [#120, 8.8486e-03], CACNG1 [#309, 3.8768e-02]
16	rs6013602	Chr20:51067627	TSHZ2 [intron]	rs3785579	Chr17:62472963	CACNG1 [intron]	0.924221			TSHZ2 [#597, 1.4461e-01], CACNG1 [#309, 3.8768e-02]
17	rs4647297	Chr7:142701483	CASP2 [missense]	rs3785579	Chr17:62472963	CACNG1 [intron]	0.92406			CASP2 [#183, 1.6303e-02], CACNG1 [#309, 3.8768e-02]
18	rs3785579	Chr17:62472963	CACNG1 [intron]	rs3797	Chr15:27199858	APBA2 [near-gene-3_10k]	0.923649			CACNG1 [#309, 3.8768e-02], APBA2 [#216, 2.1912e-02]
19	rs2140904	Chr7:142719609	tcag7.1217 [near-gene-3]	rs3785579	Chr17:62472963	CACNG1 [intron]	0.923473			CACNG1 [#309, 3.8768e-02]
20	rs1495371	Chr3:55709713	ERC2 [intron]	rs3785579	Chr17:62472963	CACNG1 [intron]	0.923125			ERC2 [#352, 5.6093e-02], CACNG1 [#309, 3.8768e-02]
21	rs3785579	Chr17:62472963	CACNG1 [intron]	rs994827	Chr14:21419526	TRAV12-2 [near-gene-5_10k]	0.923084			CACNG1 [#309, 3.8768e-02], TRAV12-2 [#370, 6.0714e-02]
22	rs17053871	Chr4:169411644	DDX60 [intron]	rs3785579	Chr17:62472963	CACNG1 [intron]	0.923077			DDX60 [#548, 1.1571e-01], CACNG1 [#309, 3.8768e-02]
23	rs279223	Chr19:11852638	ZNF69 [near-gene-5_10k]	rs3785579	Chr17:62472963	CACNG1 [intron]	0.923046			ZNF69 [#361, 5.9240e-02], CACNG1 [#309, 3.8768e-02]
24	rs2281870	Chr1:156078209	CD5L [near-gene-5]	rs3785579	Chr17:62472963	CACNG1 [intron]	0.923008			CD5L [#254, 2.8188e-02], CACNG1 [#309, 3.8768e-02]
25	rs3785579	Chr17:62472963	CACNG1 [intron]	rs7488997	Chr12:3181034	TSPAN9 [intron]	0.922914			CACNG1 [#309, 3.8768e-02], TSPAN9 [#346, 5.4887e-02]
26	rs7518849	Chr1:65721379	LEPR [intron]	rs3785579	Chr17:62472963	CACNG1 [intron]	0.922778		LEPR [#1]	CACNG1 [#309, 3.8768e-02]
27	rs3785579	Chr17:62472963	CACNG1 [intron]	rs2797887	Chr10:14011662	FRMD4A [intron]	0.92277			CACNG1 [#309, 3.8768e-02], FRMD4A [#576, 1.2956e-01]
28	rs2422077	Chr1:170536265	DNM3 [intron]	rs3785579	Chr17:62472963	CACNG1 [intron]	0.92269			DNM3 [#465, 8.6213e-02], CACNG1 [#309, 3.8768e-02]
29	rs10981559	Chr9:114764292	MUP [missense]	rs3785579	Chr17:62472963	CACNG1 [intron]	0.922587			MUP [#171, 1.6112e-02], CACNG1 [#309, 3.8768e-02]
30	rs10986999	Chr9:100407829	GABBR2 [intron]	rs3785579	Chr17:62472963	CACNG1 [intron]	0.922508			GABBR2 [#187, 1.6611e-02], CACNG1 [#309, 3.8768e-02]
31	rs823066	Chr1:204037796	SLC41A1 [intron]	rs3785579	Chr17:62472963	CACNG1 [intron]	0.922423			SLC41A1 [#524, 1.0253e-01], CACNG1 [#309, 3.8768e-02]
32	rs7785374	Chr7:147143245	CNTNAP2 [intron]	rs3785579	Chr17:62472963	CACNG1 [intron]	0.922397			CNTNAP2 [#267, 3.1046e-02], CACNG1 [#309, 3.8768e-02]
33	rs268531	Chr5:9495192	SEMA5A [intron]	rs3785579	Chr17:62472963	CACNG1 [intron]	0.922229			SEMA5A [#454, 8.2595e-02], CACNG1 [#309, 3.8768e-02]
34	rs3785579	Chr17:62472963	CACNG1 [intron]	rs12286616	Chr11:70887601	NADSYN1 [intron]	0.92221			CACNG1 [#309, 3.8768e-02], NADSYN1 [#413, 7.2165e-02]
35	rs12703517	Chr7:139407471	PARP12 [intron]	rs3785579	Chr17:62472963	CACNG1 [intron]	0.921812			PARP12 [#280, 3.2195e-02], CACNG1 [#309, 3.8768e-02]
36	rs9268541	Chr6:32492505	BTNL2 [near-gene-5_10k]	rs3785579	Chr17:62472963	CACNG1 [intron]	0.921667			BTNL2 [#305, 3.7907e-02], CACNG1 [#309, 3.8768e-02]
37	rs12711535	Chr2:121426006	GLI2 [intron]	rs3785579	Chr17:62472963	CACNG1 [intron]	0.921661			GLI2 [#277, 3.1922e-02], CACNG1 [#309, 3.8768e-02]
38	rs10916703	Chr1:20268084	PLA2G5 [near-gene-5]	rs3785579	Chr17:62472963	CACNG1 [intron]	0.921604		PLA2G5 [#1]	CACNG1 [#309, 3.8768e-02]
39	rs16861384	Chr3:188167205	ST6GAL1 [intron]	rs3785579	Chr17:62472963	CACNG1 [intron]	0.921524			ST6GAL1 [#235, 2.4338e-02], CACNG1 [#309, 3.8768e-02]
40	rs7780478	Chr7:142623691	TAS2R40 [near-gene-5_10k]	rs3785579	Chr17:62472963	CACNG1 [intron]	0.921491			TAS2R40 [#486, 9.3190e-02], CACNG1 [#309, 3.8768e-02]
41	rs3805398	Chr4:169405263	DDX60 [intron]	rs3785579	Chr17:62472963	CACNG1 [intron]	0.921484			DDX60 [#548, 1.1571e-01], CACNG1 [#309, 3.8768e-02]
42	rs1402595	Chr4:169404928	DDX60 [intron]	rs3785579	Chr17:62472963	CACNG1 [intron]	0.921445			DDX60 [#548, 1.1571e-01], CACNG1 [#309, 3.8768e-02]
43	rs896930	Chr2:3189203	TSSC1 [intron]	rs3785579	Chr17:62472963	CACNG1 [intron]	0.921425			TSSC1 [#631, 1.8138e-01], CACNG1 [#309, 3.8768e-02]
44	rs12486864	Chr3:157139481	GMPS [near-gene-3_10k]	rs3785579	Chr17:62472963	CACNG1 [intron]	0.921414			GMPS [#220, 2.2307e-02], CACNG1 [#309, 3.8768e-02]
45	rs3785579	Chr17:62472963	CACNG1 [intron]	rs6495271	Chr15:31914874	RYR3 [intron]	0.921319			CACNG1 [#309, 3.8768e-02], RYR3 [#218, 2.2065e-02]
46	rs4366964	Chr20:42329320	GDAP1L1 [intron]	rs3785579	Chr17:62472963	CACNG1 [intron]	0.921302			GDAP1L1 [#624, 1.7210e-01], CACNG1 [#309, 3.8768e-02]
47	rs3785579	Chr17:62472963	CACNG1 [intron]	rs1912401	Chr15:53948901	NEDD4 [intron]	0.921302			CACNG1 [#309, 3.8768e-02], NEDD4 [#28, 1.2170e-03]
48	rs3785579	Chr17:62472963	CACNG1 [intron]	rs11188273	Chr10:97069529	SORBS1 [intron]	0.921285			CACNG1 [#309, 3.8768e-02], SORBS1 [#53, 4.0516e-03]
49	rs11723488	Chr4:169409357	DDX60 [intron]	rs3785579	Chr17:62472963	CACNG1 [intron]	0.921238			DDX60 [#548, 1.1571e-01], CACNG1 [#309, 3.8768e-02]
50	rs9999978	Chr4:121201086	MAD2L1 [intron]	rs3785579	Chr17:62472963	CACNG1 [intron]	0.921206			MAD2L1 [#221, 2.2360e-02], CACNG1 [#309, 3.8768e-02]
51	rs3805396	Chr4:169395106	DDX60 [coding-synon]	rs3785579	Chr17:62472963	CACNG1 [intron]	0.921154			DDX60 [#548, 1.1571e-01], CACNG1 [#309, 3.8768e-02]
52	rs41355644	Chr1:4744683	AJAP1 [near-gene-3_10k]	rs3785579	Chr17:62472963	CACNG1 [intron]	0.921114			AJAP1 [#450, 8.1321e-02], CACNG1 [#309, 3.8768e-02]
53	rs267786	Chr5:36110648	UGT3A2 [near-gene-5_10k]	rs3785579	Chr17:62472963	CACNG1 [intron]	0.921084			UGT3A2 [#460, 8.4622e-02], CACNG1 [#309, 3.8768e-02]
54	rs12509406	Chr4:169407455	DDX60 [intron]	rs3785579	Chr17:62472963	CACNG1 [intron]	0.921043			DDX60 [#548, 1.1571e-01], CACNG1 [#309, 3.8768e-02]
55	rs7286572	Chr22:32106430	LARGE [intron]	rs3785579	Chr17:62472963	CACNG1 [intron]	0.920986			LARGE [#318, 4.3315e-02], CACNG1 [#309, 3.8768e-02]
56	rs16891940	Chr6:39409648	KIF6 [near-gene-3]	rs3785579	Chr17:62472963	CACNG1 [intron]	0.920918		KIF6 [#2]	CACNG1 [#309, 3.8768e-02]
57	rs3785579	Chr17:62472963	CACNG1 [intron]	rs3781500	Chr10:121537856	INPP5F [intron]	0.920894			CACNG1 [#309, 3.8768e-02], INPP5F [#610, 1.5699e-01]
58	rs3785579	Chr17:62472963	CACNG1 [intron]	rs8014232	Chr14:93271679	PRIMA1 [intron]	0.92087			CACNG1 [#309, 3.8768e-02], PRIMA1 [#503, 9.6545e-02]
59	rs1345591	Chr5:168563193	SLIT3 [intron]	rs3785579	Chr17:62472963	CACNG1 [intron]	0.920862			SLIT3 [#47, 3.1337e-03], CACNG1 [#309, 3.8768e-02]
60	rs17070982	Chr5:168560543	SLIT3 [intron]	rs3785579	Chr17:62472963	CACNG1 [intron]	0.920853			SLIT3 [#47, 3.1337e-03], CACNG1 [#309, 3.8768e-02]
61	rs3785579	Chr17:62472963	CACNG1 [intron]	rs10506081	Chr12:31826165	LOC440093 [near-gene-3_10k]	0.920822			CACNG1 [#309, 3.8768e-02]
62	rs3785579	Chr17:62472963	CACNG1 [intron]	rs16920737	Chr11:93994290	PIWIL4 [near-gene-3]	0.920767			CACNG1 [#309, 3.8768e-02], PIWIL4 [#656, 2.4772e-01]
63	rs7281425	Chr21:39806741	SH3BGR [intron]	rs3785579	Chr17:62472963	CACNG1 [intron]	0.920611			SH3BGR [#591, 1.4281e-01], CACNG1 [#309, 3.8768e-02]
64	rs140378	Chr22:15257135	ABCD1P4 [near-gene-3_10k]	rs3785579	Chr17:62472963	CACNG1 [intron]	0.920606			ABCD1P4 [#179, 1.6112e-02], CACNG1 [#309, 3.8768e-02]
65	rs7424996	Chr2:242620923	FLJ41327 [near-gene-3_10k]	rs3785579	Chr17:62472963	CACNG1 [intron]	0.920584			FLJ41327 [#84, 4.6372e-03], CACNG1 [#309, 3.8768e-02]
66	rs3785579	Chr17:62472963	CACNG1 [intron]	rs2279941	Chr10:121682142	SEC23IP [intron]	0.920573			CACNG1 [#309, 3.8768e-02], SEC23IP [#517, 1.0031e-01]
67	rs6105227	Chr20:14136759	MACROD2 [intron]	rs3785579	Chr17:62472963	CACNG1 [intron]	0.920529		MACROD2 [#2]	CACNG1 [#309, 3.8768e-02]
68	rs3772345	Chr3:1242186	CNTN6 [intron]	rs3785579	Chr17:62472963	CACNG1 [intron]	0.920514			CNTN6 [#231, 2.3652e-02], CACNG1 [#309, 3.8768e-02]
69	rs6802598	Chr3:140755647	NMNAT3 [near-gene-3_10k]	rs3785579	Chr17:62472963	CACNG1 [intron]	0.920508			NMNAT3 [#408, 7.1101e-02], CACNG1 [#309, 3.8768e-02]
70	rs3763962	Chr4:169405605	DDX60 [intron]	rs3785579	Chr17:62472963	CACNG1 [intron]	0.92048			DDX60 [#548, 1.1571e-01], CACNG1 [#309, 3.8768e-02]
71	rs10974390	Chr9:4193214	GLIS3 [intron]	rs3785579	Chr17:62472963	CACNG1 [intron]	0.920477			GLIS3 [#506, 9.7523e-02], CACNG1 [#309, 3.8768e-02]
72	rs3785579	Chr17:62472963	CACNG1 [intron]	rs9323996	Chr14:98243921	C14orf177 [near-gene-5_10k]	0.920427			CACNG1 [#309, 3.8768e-02], C14orf177 [#191, 1.6860e-02]
73	rs12493934	Chr3:157146649	GMPS [near-gene-3_10k]	rs3785579	Chr17:62472963	CACNG1 [intron]	0.92016			GMPS [#220, 2.2307e-02], CACNG1 [#309, 3.8768e-02]
74	rs17716261	Chr20:1094048	PSMF1 [utr-3]	rs3785579	Chr17:62472963	CACNG1 [intron]	0.920131			PSMF1 [#563, 1.2257e-01], CACNG1 [#309, 3.8768e-02]
75	rs6079346	Chr20:14119725	MACROD2 [intron]	rs3785579	Chr17:62472963	CACNG1 [intron]	0.920118		MACROD2 [#2]	CACNG1 [#309, 3.8768e-02]
76	rs1417371	Chr1:44693579	C1orf164 [intron]	rs3785579	Chr17:62472963	CACNG1 [intron]	0.920102			CACNG1 [#309, 3.8768e-02]
77	rs12349388	Chr9:124316688	OR1J2 [near-gene-3_10k]	rs3785579	Chr17:62472963	CACNG1 [intron]	0.920076			OR1J2 [#306, 3.8473e-02], CACNG1 [#309, 3.8768e-02]
78	rs3785579	Chr17:62472963	CACNG1 [intron]	rs11057970	Chr12:124052703	BRI3BP [intron]	0.920028			CACNG1 [#309, 3.8768e-02], BRI3BP [#564, 1.2337e-01]
79	rs6552559	Chr4:169395046	DDX60 [coding-synon]	rs3785579	Chr17:62472963	CACNG1 [intron]	0.920012			DDX60 [#548, 1.1571e-01], CACNG1 [#309, 3.8768e-02]
80	rs17090073	Chr18:51924210	hCG_1776047 [near-gene-3_10k]	rs3785579	Chr17:62472963	CACNG1 [intron]	0.919974			CACNG1 [#309, 3.8768e-02]
81	rs11714814	Chr3:1246940	CNTN6 [intron]	rs3785579	Chr17:62472963	CACNG1 [intron]	0.919961			CNTN6 [#231, 2.3652e-02], CACNG1 [#309, 3.8768e-02]
82	rs12653365	Chr5:161221202	GABRA1 [intron]	rs3785579	Chr17:62472963	CACNG1 [intron]	0.919953			GABRA1 [#133, 1.1255e-02], CACNG1 [#309, 3.8768e-02]
83	rs10224172	Chr7:137969498	SVOPL [intron]	rs3785579	Chr17:62472963	CACNG1 [intron]	0.919945			SVOPL [#525, 1.0257e-01], CACNG1 [#309, 3.8768e-02]
84	rs3785579	Chr17:62472963	CACNG1 [intron]	rs2113688	Chr15:64000977	MEGF11 [intron]	0.919925			CACNG1 [#309, 3.8768e-02], MEGF11 [#403, 6.8936e-02]
85	rs3772344	Chr3:1246183	CNTN6 [intron]	rs3785579	Chr17:62472963	CACNG1 [intron]	0.919921			CNTN6 [#231, 2.3652e-02], CACNG1 [#309, 3.8768e-02]
86	rs4814290	Chr20:14137779	MACROD2 [intron]	rs3785579	Chr17:62472963	CACNG1 [intron]	0.919863		MACROD2 [#2]	CACNG1 [#309, 3.8768e-02]
87	rs9258220	Chr6:29819020	HCG9P5 [near-gene-3_10k]	rs3785579	Chr17:62472963	CACNG1 [intron]	0.919858			HCG9P5 [#343, 5.4338e-02], CACNG1 [#309, 3.8768e-02]
88	rs3785579	Chr17:62472963	CACNG1 [intron]	rs2298776	Chr11:70886523	NADSYN1 [intron]	0.919798			CACNG1 [#309, 3.8768e-02], NADSYN1 [#413, 7.2165e-02]
89	rs6869405	Chr5:150367929	LOC100128543 [near-gene-5_10k]	rs3785579	Chr17:62472963	CACNG1 [intron]	0.919791			CACNG1 [#309, 3.8768e-02]
90	rs3785579	Chr17:62472963	CACNG1 [intron]	rs3808959	Chr10:121642170	SEC23IP [near-gene-5]	0.919713			CACNG1 [#309, 3.8768e-02], SEC23IP [#517, 1.0031e-01]
91	rs17689957	Chr6:73105658	RIMS1 [intron]	rs3785579	Chr17:62472963	CACNG1 [intron]	0.919705			RIMS1 [#607, 1.5128e-01], CACNG1 [#309, 3.8768e-02]
92	rs3785579	Chr17:62472963	CACNG1 [intron]	rs4445563	Chr10:121692000	SEC23IP [near-gene-3_10k]	0.919692			CACNG1 [#309, 3.8768e-02], SEC23IP [#517, 1.0031e-01]
93	rs3785579	Chr17:62472963	CACNG1 [intron]	rs1357239	Chr12:72844055	LOC100128674 [near-gene-5_10k]	0.919661			CACNG1 [#309, 3.8768e-02], LOC100128674 [#83, 4.6372e-03]
94	rs3777754	Chr6:12268533	HIVEP1 [intron]	rs3785579	Chr17:62472963	CACNG1 [intron]	0.919656			HIVEP1 [#498, 9.5699e-02], CACNG1 [#309, 3.8768e-02]
95	rs3785579	Chr17:62472963	CACNG1 [intron]	rs17099338	Chr10:121592722	C10orf119 [intron]	0.919645			CACNG1 [#309, 3.8768e-02]
96	rs9496784	Chr6:144221558	LTV1 [intron]	rs3785579	Chr17:62472963	CACNG1 [intron]	0.919511			LTV1 [#556, 1.2092e-01], CACNG1 [#309, 3.8768e-02]
97	rs10115578	Chr9:3474373	RFX3 [intron]	rs3785579	Chr17:62472963	CACNG1 [intron]	0.919508			RFX3 [#636, 1.9808e-01], CACNG1 [#309, 3.8768e-02]
98	rs3785579	Chr17:62472963	CACNG1 [intron]	rs4759384	Chr12:121922964	VPS37B [intron]	0.919482			CACNG1 [#309, 3.8768e-02], VPS37B [#452, 8.1989e-02]
99	rs12935938	Chr17:68829578	CDC42EP4 [near-gene-5_10k]	rs3785579	Chr17:62472963	CACNG1 [intron]	0.919455			CDC42EP4 [#440, 7.7763e-02], CACNG1 [#309, 3.8768e-02]
100	rs16997780	Chr21:39813561	SH3BGR [near-gene-3_10k]	rs3785579	Chr17:62472963	CACNG1 [intron]	0.91943			SH3BGR [#591, 1.4281e-01], CACNG1 [#309, 3.8768e-02]
101	rs13325588	Chr3:117010754	LSAMP [near-gene-3]	rs3785579	Chr17:62472963	CACNG1 [intron]	0.919393		LSAMP [#1]	CACNG1 [#309, 3.8768e-02]
102	rs4814289	Chr20:14137628	MACROD2 [intron]	rs3785579	Chr17:62472963	CACNG1 [intron]	0.91938		MACROD2 [#2]	CACNG1 [#309, 3.8768e-02]
103	rs6751498	Chr2:127582164	BIN1 [near-gene-5_10k]	rs3785579	Chr17:62472963	CACNG1 [intron]	0.919311			BIN1 [#258, 2.9476e-02], CACNG1 [#309, 3.8768e-02]
104	rs1153971	Chr1:222066211	TP53BP2 [intron]	rs3785579	Chr17:62472963	CACNG1 [intron]	0.919297			TP53BP2 [#256, 2.9107e-02], CACNG1 [#309, 3.8768e-02]
105	rs3785579	Chr17:62472963	CACNG1 [intron]	rs16924742	Chr10:24756200	KIAA1217 [intron]	0.919286			CACNG1 [#309, 3.8768e-02], KIAA1217 [#602, 1.4712e-01]
106	rs3785579	Chr17:62472963	CACNG1 [intron]	rs2271125	Chr10:121670132	SEC23IP [intron]	0.91925			CACNG1 [#309, 3.8768e-02], SEC23IP [#517, 1.0031e-01]
107	rs1153937	Chr1:222045867	TP53BP2 [intron]	rs3785579	Chr17:62472963	CACNG1 [intron]	0.919238			TP53BP2 [#256, 2.9107e-02], CACNG1 [#309, 3.8768e-02]
108	rs3785579	Chr17:62472963	CACNG1 [intron]	rs10819612	Chr9:132006067	FREQ [intron]	0.919236			CACNG1 [#309, 3.8768e-02]
109	rs3785579	Chr17:62472963	CACNG1 [intron]	rs4771882	Chr13:93192954	GPC6 [intron]	0.919198			CACNG1 [#309, 3.8768e-02], GPC6 [#52, 3.4980e-03]
110	rs3785579	Chr17:62472963	CACNG1 [intron]	rs3781708	Chr11:34461235	ELF5 [intron]	0.919192			CACNG1 [#309, 3.8768e-02], ELF5 [#579, 1.3125e-01]
111	rs7459614	Chr8:17991226	MRPS18CP3 [near-gene-3_10k]	rs3785579	Chr17:62472963	CACNG1 [intron]	0.919179			MRPS18CP3 [#165, 1.6112e-02], CACNG1 [#309, 3.8768e-02]
112	rs9484237	Chr6:139502690	HECA [intron]	rs3785579	Chr17:62472963	CACNG1 [intron]	0.91917			HECA [#385, 6.4605e-02], CACNG1 [#309, 3.8768e-02]
113	rs11922772	Chr3:140748326	RBP1 [near-gene-5_10k]	rs3785579	Chr17:62472963	CACNG1 [intron]	0.919146			RBP1 [#31, 1.3050e-03], CACNG1 [#309, 3.8768e-02]
114	rs3785579	Chr17:62472963	CACNG1 [intron]	rs9914156	Chr17:43249734	OSBPL7 [intron]	0.919075			CACNG1 [#309, 3.8768e-02], OSBPL7 [#554, 1.2017e-01]
115	rs3785579	Chr17:62472963	CACNG1 [intron]	rs7140090	Chr13:41164889	KIAA0564 [intron]	0.919065			CACNG1 [#309, 3.8768e-02], KIAA0564 [#334, 5.0671e-02]
116	rs17210001	Chr22:18294854	TXNRD2 [intron]	rs3785579	Chr17:62472963	CACNG1 [intron]	0.91906			TXNRD2 [#148, 1.4389e-02], CACNG1 [#309, 3.8768e-02]
117	rs10094520	Chr8:106055619	LOC100129377 [near-gene-3_10k]	rs3785579	Chr17:62472963	CACNG1 [intron]	0.919056			CACNG1 [#309, 3.8768e-02]
118	rs10409961	Chr19:58688107	ZNF813 [utr-3]	rs3785579	Chr17:62472963	CACNG1 [intron]	0.919044			ZNF813 [#233, 2.4320e-02], CACNG1 [#309, 3.8768e-02]
119	rs11713975	Chr3:150681281	TM4SF4 [intron]	rs3785579	Chr17:62472963	CACNG1 [intron]	0.919027			TM4SF4 [#14, 3.3779e-04], CACNG1 [#309, 3.8768e-02]
120	rs3785579	Chr17:62472963	CACNG1 [intron]	rs2600932	Chr12:41226192	PRICKLE1 [intron]	0.919027			CACNG1 [#309, 3.8768e-02], PRICKLE1 [#212, 2.1570e-02]
121	rs17596634	Chr5:1618568	SDHAP3 [near-gene-3_10k]	rs3785579	Chr17:62472963	CACNG1 [intron]	0.919001			SDHAP3 [#200, 1.9164e-02], CACNG1 [#309, 3.8768e-02]
122	rs3785579	Chr17:62472963	CACNG1 [intron]	rs11199414	Chr10:122323419	PPAPDC1A [intron]	0.918989			CACNG1 [#309, 3.8768e-02], PPAPDC1A [#513, 9.9627e-02]
123	rs3785579	Chr17:62472963	CACNG1 [intron]	rs17106421	Chr14:68404309	MAGOHP [near-gene-3_10k]	0.918933			CACNG1 [#309, 3.8768e-02]
124	rs189509	Chr8:28247625	PNOC [intron]	rs3785579	Chr17:62472963	CACNG1 [intron]	0.918928			PNOC [#154, 1.5168e-02], CACNG1 [#309, 3.8768e-02]
125	rs3755592	Chr3:39397143	SLC25A38 [near-gene-5_10k]	rs3785579	Chr17:62472963	CACNG1 [intron]	0.918912			SLC25A38 [#381, 6.3516e-02], CACNG1 [#309, 3.8768e-02]
126	rs3785579	Chr17:62472963	CACNG1 [intron]	rs8016670	Chr14:80166452	C14orf145 [intron]	0.918893			CACNG1 [#309, 3.8768e-02]
127	rs17155264	Chr7:81079591	LOC100128317 [intron]	rs3785579	Chr17:62472963	CACNG1 [intron]	0.918838			LOC100128317 [#177, 1.6112e-02], CACNG1 [#309, 3.8768e-02]
128	rs3785579	Chr17:62472963	CACNG1 [intron]	rs483182	Chr11:56227770	OR9G1 [near-gene-3_10k]	0.91879			CACNG1 [#309, 3.8768e-02], OR9G1 [#321, 4.4348e-02]
129	rs13390226	Chr2:212448106	ERBB4 [intron]	rs3785579	Chr17:62472963	CACNG1 [intron]	0.918777			ERBB4 [#41, 2.3733e-03], CACNG1 [#309, 3.8768e-02]
130	rs3785579	Chr17:62472963	CACNG1 [intron]	rs16928444	Chr10:28317675	ARMC4 [intron]	0.918665			CACNG1 [#309, 3.8768e-02], ARMC4 [#635, 1.9137e-01]
131	rs3785579	Chr17:62472963	CACNG1 [intron]	rs7330971	Chr13:93185450	GPC6 [intron]	0.918639			CACNG1 [#309, 3.8768e-02], GPC6 [#52, 3.4980e-03]
132	rs3785579	Chr17:62472963	CACNG1 [intron]	rs12900401	Chr15:65273644	SMAD3 [utr-3]	0.918619		SMAD3 [#2]	CACNG1 [#309, 3.8768e-02]
133	rs16834996	Chr1:32728512	RP1-27O5.1 [near-gene-3_10k]	rs3785579	Chr17:62472963	CACNG1 [intron]	0.918565			CACNG1 [#309, 3.8768e-02]
134	rs659030	Chr1:100140479	AGL [intron]	rs3785579	Chr17:62472963	CACNG1 [intron]	0.918543			AGL [#51, 3.4617e-03], CACNG1 [#309, 3.8768e-02]
135	rs28408341	Chr4:141848172	TBC1D9 [intron]	rs3785579	Chr17:62472963	CACNG1 [intron]	0.918529			TBC1D9 [#159, 1.5753e-02], CACNG1 [#309, 3.8768e-02]
136	rs3785579	Chr17:62472963	CACNG1 [intron]	rs614128	Chr11:88853762	NOX4 [intron]	0.918444			CACNG1 [#309, 3.8768e-02], NOX4 [#54, 4.3937e-03]
137	rs3785579	Chr17:62472963	CACNG1 [intron]	rs4838592	Chr10:49331671	ARHGAP22 [intron]	0.918404			CACNG1 [#309, 3.8768e-02], ARHGAP22 [#477, 9.0951e-02]
138	rs17002403	Chr4:78261175	LOC339966 [near-gene-5_10k]	rs3785579	Chr17:62472963	CACNG1 [intron]	0.918348			LOC339966 [#82, 4.6372e-03], CACNG1 [#309, 3.8768e-02]
139	rs9878208	Chr3:186838870	IGF2BP2 [near-gene-3_10k]	rs3785579	Chr17:62472963	CACNG1 [intron]	0.918292		IGF2BP2 [#2]	CACNG1 [#309, 3.8768e-02]
140	rs3785579	Chr17:62472963	CACNG1 [intron]	rs17096257	Chr14:59013523	C14orf149 [intron]	0.918285			CACNG1 [#309, 3.8768e-02], C14orf149 [#490, 9.3570e-02]
141	rs9982023	Chr21:28837097	C21orf100 [near-gene-3_10k]	rs3785579	Chr17:62472963	CACNG1 [intron]	0.918272			CACNG1 [#309, 3.8768e-02]
142	rs9863611	Chr3:186839849	IGF2BP2 [near-gene-3_10k]	rs3785579	Chr17:62472963	CACNG1 [intron]	0.918257		IGF2BP2 [#2]	CACNG1 [#309, 3.8768e-02]
143	rs3785579	Chr17:62472963	CACNG1 [intron]	rs2567982	Chr12:120160097	CAMKK2 [utr-3]	0.918249			CACNG1 [#309, 3.8768e-02], CAMKK2 [#281, 3.2218e-02]
144	rs6727239	Chr2:24812099	NCOA1 [intron]	rs3785579	Chr17:62472963	CACNG1 [intron]	0.918243			NCOA1 [#43, 2.5407e-03], CACNG1 [#309, 3.8768e-02]
145	rs1153930	Chr1:222059742	TP53BP2 [intron]	rs3785579	Chr17:62472963	CACNG1 [intron]	0.918226			TP53BP2 [#256, 2.9107e-02], CACNG1 [#309, 3.8768e-02]
146	rs3768835	Chr2:210227745	MAP2 [intron]	rs3785579	Chr17:62472963	CACNG1 [intron]	0.91821			MAP2 [#143, 1.2791e-02], CACNG1 [#309, 3.8768e-02]
147	rs3785579	Chr17:62472963	CACNG1 [intron]	rs35600085	Chr10:121430463	LOC93202 [near-gene-3_10k]	0.918182			CACNG1 [#309, 3.8768e-02], LOC93202 [#163, 1.6112e-02]
148	rs17695081	Chr8:18491653	PSD3 [intron]	rs3785579	Chr17:62472963	CACNG1 [intron]	0.918181			PSD3 [#429, 7.4302e-02], CACNG1 [#309, 3.8768e-02]
149	rs3785579	Chr17:62472963	CACNG1 [intron]	rs1055061	Chr14:22814772	HOMEZ [missense]	0.918162			CACNG1 [#309, 3.8768e-02], HOMEZ [#546, 1.1457e-01]
150	rs3785579	Chr17:62472963	CACNG1 [intron]	rs10998150	Chr10:69849132	DNA2 [intron]	0.918152			CACNG1 [#309, 3.8768e-02], DNA2 [#330, 4.8944e-02]
151	rs16952620	Chr18:7871142	PTPRM [intron]	rs3785579	Chr17:62472963	CACNG1 [intron]	0.918142			PTPRM [#156, 1.5488e-02], CACNG1 [#309, 3.8768e-02]
152	rs11579567	Chr1:65729729	LEPR [intron]	rs3785579	Chr17:62472963	CACNG1 [intron]	0.91813		LEPR [#1]	CACNG1 [#309, 3.8768e-02]
153	rs7844514	Chr8:98199356	PGCP [intron]	rs3785579	Chr17:62472963	CACNG1 [intron]	0.918114			PGCP [#138, 1.2523e-02], CACNG1 [#309, 3.8768e-02]
154	rs10985662	Chr9:124311883	OR1J2 [near-gene-5]	rs3785579	Chr17:62472963	CACNG1 [intron]	0.918104			OR1J2 [#306, 3.8473e-02], CACNG1 [#309, 3.8768e-02]
155	rs3785579	Chr17:62472963	CACNG1 [intron]	rs3781080	Chr10:13285759	MCM10 [intron]	0.918099			CACNG1 [#309, 3.8768e-02], MCM10 [#466, 8.6226e-02]
156	rs3785579	Chr17:62472963	CACNG1 [intron]	rs2252304	Chr12:120157983	CAMKK2 [near-gene-3]	0.918092			CACNG1 [#309, 3.8768e-02], CAMKK2 [#281, 3.2218e-02]
157	rs10814865	Chr9:4174508	GLIS3 [intron]	rs3785579	Chr17:62472963	CACNG1 [intron]	0.918088			GLIS3 [#506, 9.7523e-02], CACNG1 [#309, 3.8768e-02]
158	rs3785579	Chr17:62472963	CACNG1 [intron]	rs7934686	Chr11:93992368	PIWIL4 [intron]	0.918062			CACNG1 [#309, 3.8768e-02], PIWIL4 [#656, 2.4772e-01]
159	rs10495750	Chr2:24847949	NCOA1 [near-gene-3_10k]	rs3785579	Chr17:62472963	CACNG1 [intron]	0.918021			NCOA1 [#43, 2.5407e-03], CACNG1 [#309, 3.8768e-02]
160	rs4148751	Chr7:86981089	ABCB1 [intron]	rs3785579	Chr17:62472963	CACNG1 [intron]	0.91801		ABCB1 [#4]	CACNG1 [#309, 3.8768e-02]
161	rs3785579	Chr17:62472963	CACNG1 [intron]	rs11199404	Chr10:122311086	PPAPDC1A [intron]	0.917915			CACNG1 [#309, 3.8768e-02], PPAPDC1A [#513, 9.9627e-02]
162	rs3785579	Chr17:62472963	CACNG1 [intron]	rs17598561	Chr15:82999610	NMB [coding-synon]	0.917889			CACNG1 [#309, 3.8768e-02], NMB [#137, 1.2464e-02]
163	rs3785579	Chr17:62472963	CACNG1 [intron]	rs9561965	Chr13:95297574	UGCGL2 [intron]	0.917888			CACNG1 [#309, 3.8768e-02]
164	rs3785579	Chr17:62472963	CACNG1 [intron]	rs11199375	Chr10:122272330	PPAPDC1A [intron]	0.917887			CACNG1 [#309, 3.8768e-02], PPAPDC1A [#513, 9.9627e-02]
165	rs7695033	Chr4:86730149	ARHGAP24 [intron]	rs3785579	Chr17:62472963	CACNG1 [intron]	0.917879			ARHGAP24 [#186, 1.6484e-02], CACNG1 [#309, 3.8768e-02]
166	rs17651866	Chr6:161909960	PARK2 [intron]	rs3785579	Chr17:62472963	CACNG1 [intron]	0.917867			PARK2 [#50, 3.3661e-03], CACNG1 [#309, 3.8768e-02]
167	rs4339853	Chr1:239347816	RGS7 [intron]	rs3785579	Chr17:62472963	CACNG1 [intron]	0.917831			RGS7 [#366, 6.0307e-02], CACNG1 [#309, 3.8768e-02]
168	rs7793482	Chr7:141858913	TRBV7-6 [near-gene-5_10k]	rs3785579	Chr17:62472963	CACNG1 [intron]	0.917827			TRBV7-6 [#423, 7.3854e-02], CACNG1 [#309, 3.8768e-02]
169	rs4140960	Chr7:122104514	CADPS2 [intron]	rs3785579	Chr17:62472963	CACNG1 [intron]	0.91781			CADPS2 [#265, 3.0805e-02], CACNG1 [#309, 3.8768e-02]
170	rs3785579	Chr17:62472963	CACNG1 [intron]	rs7318651	Chr13:20644005	C13orf3 [intron]	0.917779			CACNG1 [#309, 3.8768e-02]
171	rs3785579	Chr17:62472963	CACNG1 [intron]	rs4796760	Chr17:37431741	ZNF385C [utr-3]	0.917774			CACNG1 [#309, 3.8768e-02], ZNF385C [#406, 7.0281e-02]
172	rs3785579	Chr17:62472963	CACNG1 [intron]	rs10519643	Chr15:27075712	APBA2 [intron]	0.917772			CACNG1 [#309, 3.8768e-02], APBA2 [#216, 2.1912e-02]
173	rs1324738	Chr1:158579249	COPA [intron]	rs3785579	Chr17:62472963	CACNG1 [intron]	0.91777			COPA [#266, 3.0928e-02], CACNG1 [#309, 3.8768e-02]
174	rs6926318	Chr6:124674305	NKAIN2 [intron]	rs3785579	Chr17:62472963	CACNG1 [intron]	0.917769			NKAIN2 [#569, 1.2570e-01], CACNG1 [#309, 3.8768e-02]
175	rs3785579	Chr17:62472963	CACNG1 [intron]	rs1653586	Chr12:120159958	CAMKK2 [utr-3]	0.917767			CACNG1 [#309, 3.8768e-02], CAMKK2 [#281, 3.2218e-02]
176	rs16903956	Chr5:38403652	EGFLAM [intron]	rs3785579	Chr17:62472963	CACNG1 [intron]	0.917755			EGFLAM [#105, 6.5670e-03], CACNG1 [#309, 3.8768e-02]
177	rs16996066	Chr20:49569251	NFATC2 [intron]	rs3785579	Chr17:62472963	CACNG1 [intron]	0.917724			NFATC2 [#324, 4.4667e-02], CACNG1 [#309, 3.8768e-02]
178	rs566035	Chr6:10934277	MAK [intron]	rs3785579	Chr17:62472963	CACNG1 [intron]	0.917714			MAK [#421, 7.3491e-02], CACNG1 [#309, 3.8768e-02]
179	rs17005669	Chr4:83593872	ENOPH1 [intron]	rs3785579	Chr17:62472963	CACNG1 [intron]	0.917685			ENOPH1 [#407, 7.1005e-02], CACNG1 [#309, 3.8768e-02]
180	rs2272225	Chr7:96146957	SHFM1 [near-gene-3_10k]	rs3785579	Chr17:62472963	CACNG1 [intron]	0.917654			SHFM1 [#405, 6.9999e-02], CACNG1 [#309, 3.8768e-02]
181	rs11886024	Chr2:53998323	PSME4 [intron]	rs3785579	Chr17:62472963	CACNG1 [intron]	0.917643			PSME4 [#594, 1.4343e-01], CACNG1 [#309, 3.8768e-02]
182	rs5744724	Chr5:74931230	POLK [near-gene-3]	rs3785579	Chr17:62472963	CACNG1 [intron]	0.917601			POLK [#538, 1.1030e-01], CACNG1 [#309, 3.8768e-02]
183	rs960536	Chr2:124630068	CNTNAP5 [intron]	rs3785579	Chr17:62472963	CACNG1 [intron]	0.917598			CNTNAP5 [#451, 8.1759e-02], CACNG1 [#309, 3.8768e-02]
184	rs3785579	Chr17:62472963	CACNG1 [intron]	rs11019834	Chr11:87791355	GAPDHL15 [near-gene-5_10k]	0.917593			CACNG1 [#309, 3.8768e-02]
185	rs3785579	Chr17:62472963	CACNG1 [intron]	rs10892425	Chr11:119021310	PVRL1 [intron]	0.917583			CACNG1 [#309, 3.8768e-02], PVRL1 [#32, 1.3161e-03]
186	rs3785579	Chr17:62472963	CACNG1 [intron]	rs2288693	Chr12:120171857	CAMKK2 [intron]	0.917579			CACNG1 [#309, 3.8768e-02], CAMKK2 [#281, 3.2218e-02]
187	rs3746367	Chr20:61505547	KCNQ2 [near-gene-3_10k]	rs3785579	Chr17:62472963	CACNG1 [intron]	0.917576			KCNQ2 [#430, 7.4315e-02], CACNG1 [#309, 3.8768e-02]
188	rs11567734	Chr5:35902700	IL7R [intron]	rs3785579	Chr17:62472963	CACNG1 [intron]	0.917556			IL7R [#25, 9.7100e-04], CACNG1 [#309, 3.8768e-02]
189	rs16985084	Chr21:30116887	GRIK1 [intron]	rs3785579	Chr17:62472963	CACNG1 [intron]	0.917534			GRIK1 [#112, 7.4086e-03], CACNG1 [#309, 3.8768e-02]
190	rs2215625	Chr2:210309454	MAP2 [near-gene-3_10k]	rs3785579	Chr17:62472963	CACNG1 [intron]	0.917515			MAP2 [#143, 1.2791e-02], CACNG1 [#309, 3.8768e-02]
191	rs1000548	Chr2:233900041	SAG [intron]	rs3785579	Chr17:62472963	CACNG1 [intron]	0.917508			SAG [#617, 1.6348e-01], CACNG1 [#309, 3.8768e-02]
192	rs10239908	Chr7:87335259	SLC25A40 [intron]	rs3785579	Chr17:62472963	CACNG1 [intron]	0.917473			SLC25A40 [#415, 7.2782e-02], CACNG1 [#309, 3.8768e-02]
193	rs3785579	Chr17:62472963	CACNG1 [intron]	rs12871645	Chr13:49829566	LOC100130718 [near-gene-3_10k]	0.917469			CACNG1 [#309, 3.8768e-02]
194	rs8178890	Chr8:42154511	PLAT [intron]	rs3785579	Chr17:62472963	CACNG1 [intron]	0.917455		PLAT [#6]	CACNG1 [#309, 3.8768e-02]
195	rs10903250	Chr5:179574343	RASGEF1C [near-gene-5_10k]	rs3785579	Chr17:62472963	CACNG1 [intron]	0.91745			RASGEF1C [#547, 1.1529e-01], CACNG1 [#309, 3.8768e-02]
196	rs7683581	Chr4:6254457	LOC285484 [intron]	rs3785579	Chr17:62472963	CACNG1 [intron]	0.917446			LOC285484 [#79, 4.6372e-03], CACNG1 [#309, 3.8768e-02]
197	rs12628963	Chr22:32116342	LARGE [intron]	rs3785579	Chr17:62472963	CACNG1 [intron]	0.917444			LARGE [#318, 4.3315e-02], CACNG1 [#309, 3.8768e-02]
198	rs17154930	Chr7:107511677	LAMB4 [intron]	rs3785579	Chr17:62472963	CACNG1 [intron]	0.917443			LAMB4 [#130, 1.0288e-02], CACNG1 [#309, 3.8768e-02]
199	rs3785579	Chr17:62472963	CACNG1 [intron]	rs17334045	Chr13:44467862	KIAA1704 [intron]	0.917434			CACNG1 [#309, 3.8768e-02], KIAA1704 [#632, 1.8315e-01]
200	rs3785579	Chr17:62472963	CACNG1 [intron]	rs2071272	Chr12:120155175	P2RX4 [intron]	0.917425			CACNG1 [#309, 3.8768e-02], P2RX4 [#147, 1.3927e-02]
201	rs10232457	Chr7:87300451	RUNDC3B [near-gene-3_10k]	rs3785579	Chr17:62472963	CACNG1 [intron]	0.917396			RUNDC3B [#613, 1.5769e-01], CACNG1 [#309, 3.8768e-02]
202	rs3785579	Chr17:62472963	CACNG1 [intron]	rs7304787	Chr12:81964761	TMTC2 [intron]	0.917372			CACNG1 [#309, 3.8768e-02], TMTC2 [#439, 7.6460e-02]
203	rs17059827	Chr5:161253329	GABRA1 [intron]	rs3785579	Chr17:62472963	CACNG1 [intron]	0.917358			GABRA1 [#133, 1.1255e-02], CACNG1 [#309, 3.8768e-02]
204	rs3785579	Chr17:62472963	CACNG1 [intron]	rs11199389	Chr10:122294432	PPAPDC1A [intron]	0.917357			CACNG1 [#309, 3.8768e-02], PPAPDC1A [#513, 9.9627e-02]
205	rs17021210	Chr1:108547196	SLC25A24 [near-gene-5_10k]	rs3785579	Chr17:62472963	CACNG1 [intron]	0.917343			SLC25A24 [#469, 8.7283e-02], CACNG1 [#309, 3.8768e-02]
206	rs3785579	Chr17:62472963	CACNG1 [intron]	rs10131615	Chr14:44591333	KIAA0423 [intron]	0.917341			CACNG1 [#309, 3.8768e-02]
207	rs3768826	Chr2:210244573	MAP2 [intron]	rs3785579	Chr17:62472963	CACNG1 [intron]	0.91733			MAP2 [#143, 1.2791e-02], CACNG1 [#309, 3.8768e-02]
208	rs6545367	Chr2:53890789	C2orf30 [intron]	rs3785579	Chr17:62472963	CACNG1 [intron]	0.91731			CACNG1 [#309, 3.8768e-02]
209	rs3785579	Chr17:62472963	CACNG1 [intron]	rs17497251	Chr14:33016381	NPAS3 [intron]	0.917293			CACNG1 [#309, 3.8768e-02], NPAS3 [#411, 7.1568e-02]
210	rs12481296	Chr20:15767785	MACROD2 [intron]	rs3785579	Chr17:62472963	CACNG1 [intron]	0.917277		MACROD2 [#2]	CACNG1 [#309, 3.8768e-02]
211	rs3785579	Chr17:62472963	CACNG1 [intron]	rs7160618	Chr14:50062686	MAP4K5 [intron]	0.917273			CACNG1 [#309, 3.8768e-02], MAP4K5 [#472, 8.8254e-02]
212	rs6013600	Chr20:51063832	TSHZ2 [intron]	rs3785579	Chr17:62472963	CACNG1 [intron]	0.917269			TSHZ2 [#597, 1.4461e-01], CACNG1 [#309, 3.8768e-02]
213	rs17195435	Chr3:142908155	LOC646730 [intron]	rs3785579	Chr17:62472963	CACNG1 [intron]	0.917213			LOC646730 [#168, 1.6112e-02], CACNG1 [#309, 3.8768e-02]
214	rs1533819	Chr3:189954633	LPP [intron]	rs3785579	Chr17:62472963	CACNG1 [intron]	0.917209			LPP [#260, 3.0085e-02], CACNG1 [#309, 3.8768e-02]
215	rs3785579	Chr17:62472963	CACNG1 [intron]	rs1535852	Chr10:13283351	MCM10 [intron]	0.917124			CACNG1 [#309, 3.8768e-02], MCM10 [#466, 8.6226e-02]
216	rs959563	Chr3:136288859	EPHB1 [intron]	rs3785579	Chr17:62472963	CACNG1 [intron]	0.917109			EPHB1 [#121, 8.8742e-03], CACNG1 [#309, 3.8768e-02]
217	rs3772341	Chr3:1249590	CNTN6 [intron]	rs3785579	Chr17:62472963	CACNG1 [intron]	0.917095			CNTN6 [#231, 2.3652e-02], CACNG1 [#309, 3.8768e-02]
218	rs7801337	Chr7:87339158	SLC25A40 [intron]	rs3785579	Chr17:62472963	CACNG1 [intron]	0.917068			SLC25A40 [#415, 7.2782e-02], CACNG1 [#309, 3.8768e-02]
219	rs3785579	Chr17:62472963	CACNG1 [intron]	rs10823432	Chr10:71226377	COL13A1 [near-gene-5_10k]	0.917063			CACNG1 [#309, 3.8768e-02], COL13A1 [#19, 5.1083e-04]
220	rs3785579	Chr17:62472963	CACNG1 [intron]	rs4933929	Chr10:81586964	FAM22E [near-gene-5_10k]	0.917063			CACNG1 [#309, 3.8768e-02], FAM22E [#61, 4.6372e-03]
221	rs10208649	Chr2:54014867	PSME4 [intron]	rs3785579	Chr17:62472963	CACNG1 [intron]	0.917002			PSME4 [#594, 1.4343e-01], CACNG1 [#309, 3.8768e-02]
222	rs3785579	Chr17:62472963	CACNG1 [intron]	rs16941528	Chr15:83907474	AKAP13 [intron]	0.91699			CACNG1 [#309, 3.8768e-02], AKAP13 [#207, 2.0587e-02]
223	rs17839480	Chr5:116769176	LOC728342 [near-gene-5_10k]	rs3785579	Chr17:62472963	CACNG1 [intron]	0.916927			LOC728342 [#150, 1.4643e-02], CACNG1 [#309, 3.8768e-02]
224	rs6003389	Chr22:21589859	IGLJ6 [near-gene-5_10k]	rs3785579	Chr17:62472963	CACNG1 [intron]	0.916886			IGLJ6 [#426, 7.3854e-02], CACNG1 [#309, 3.8768e-02]
225	rs41534448	Chr3:7113976	GRM7 [intron]	rs3785579	Chr17:62472963	CACNG1 [intron]	0.916879			GRM7 [#125, 9.5467e-03], CACNG1 [#309, 3.8768e-02]
226	rs3785579	Chr17:62472963	CACNG1 [intron]	rs7988746	Chr13:20638113	C13orf3 [intron]	0.916853			CACNG1 [#309, 3.8768e-02]
227	rs1427421	Chr3:69870404	MITF [near-gene-5]	rs3785579	Chr17:62472963	CACNG1 [intron]	0.916832			MITF [#27, 1.1428e-03], CACNG1 [#309, 3.8768e-02]
228	rs3785579	Chr17:62472963	CACNG1 [intron]	rs10873300	Chr14:76558673	C14orf4 [near-gene-3]	0.916828			CACNG1 [#309, 3.8768e-02]
229	rs1881793	Chr2:124634127	CNTNAP5 [intron]	rs3785579	Chr17:62472963	CACNG1 [intron]	0.916823			CNTNAP5 [#451, 8.1759e-02], CACNG1 [#309, 3.8768e-02]
230	rs17053774	Chr6:138757930	HEBP2 [near-gene-5_10k]	rs3785579	Chr17:62472963	CACNG1 [intron]	0.916813			HEBP2 [#565, 1.2377e-01], CACNG1 [#309, 3.8768e-02]
231	rs174699	Chr22:18334458	COMT [intron]	rs3785579	Chr17:62472963	CACNG1 [intron]	0.916806			COMT [#17, 4.0900e-04], CACNG1 [#309, 3.8768e-02]
232	rs10919903	Chr1:198575443	LOC647209 [near-gene-3_10k]	rs3785579	Chr17:62472963	CACNG1 [intron]	0.916779			CACNG1 [#309, 3.8768e-02]
233	rs17029241	Chr3:32360575	CMTM8 [intron]	rs3785579	Chr17:62472963	CACNG1 [intron]	0.916762			CMTM8 [#312, 3.9115e-02], CACNG1 [#309, 3.8768e-02]
234	rs3785579	Chr17:62472963	CACNG1 [intron]	rs6584356	Chr10:102040232	BLOC1S2 [near-gene-5_10k]	0.916739			CACNG1 [#309, 3.8768e-02], BLOC1S2 [#448, 7.9706e-02]
235	rs3785579	Chr17:62472963	CACNG1 [intron]	rs840716	Chr11:4910038	OR51A3P [near-gene-3_10k]	0.916694			CACNG1 [#309, 3.8768e-02], OR51A3P [#108, 6.7375e-03]
236	rs3785579	Chr17:62472963	CACNG1 [intron]	rs7943255	Chr11:124450756	SLC37A2 [intron]	0.916687			CACNG1 [#309, 3.8768e-02], SLC37A2 [#467, 8.6629e-02]
237	rs41511748	Chr3:36873385	LBA1 [coding-synon]	rs3785579	Chr17:62472963	CACNG1 [intron]	0.916667			CACNG1 [#309, 3.8768e-02]
238	rs3785579	Chr17:62472963	CACNG1 [intron]	rs9316170	Chr13:45309070	SIAH3 [intron]	0.916654			CACNG1 [#309, 3.8768e-02], SIAH3 [#442, 7.8231e-02]
239	rs3772353	Chr3:1221075	CNTN6 [intron]	rs3785579	Chr17:62472963	CACNG1 [intron]	0.916651			CNTN6 [#231, 2.3652e-02], CACNG1 [#309, 3.8768e-02]
240	rs3785579	Chr17:62472963	CACNG1 [intron]	rs11002003	Chr10:78498167	KCNMA1 [intron]	0.916647			CACNG1 [#309, 3.8768e-02], KCNMA1 [#96, 5.0404e-03]
241	rs11676659	Chr2:191627599	STAT4 [intron]	rs3785579	Chr17:62472963	CACNG1 [intron]	0.916647			STAT4 [#49, 3.3115e-03], CACNG1 [#309, 3.8768e-02]
242	rs10513388	Chr9:123856819	TTLL11 [intron]	rs3785579	Chr17:62472963	CACNG1 [intron]	0.91662			TTLL11 [#543, 1.1276e-01], CACNG1 [#309, 3.8768e-02]
243	rs3785579	Chr17:62472963	CACNG1 [intron]	rs640631	Chr17:39441706	NAGS [utr-3]	0.916582			CACNG1 [#309, 3.8768e-02], NAGS [#504, 9.6647e-02]
244	rs7739751	Chr6:162016556	PARK2 [intron]	rs3785579	Chr17:62472963	CACNG1 [intron]	0.916576			PARK2 [#50, 3.3661e-03], CACNG1 [#309, 3.8768e-02]
245	rs3785579	Chr17:62472963	CACNG1 [intron]	rs1686806	Chr13:63322252	LOC100128201 [near-gene-5_10k]	0.916571			CACNG1 [#309, 3.8768e-02]
246	rs13274253	Chr8:43227364	LOC643654 [near-gene-3_10k]	rs3785579	Chr17:62472963	CACNG1 [intron]	0.916544			CACNG1 [#309, 3.8768e-02]
247	rs17573347	Chr6:161901279	PARK2 [intron]	rs3785579	Chr17:62472963	CACNG1 [intron]	0.916532			PARK2 [#50, 3.3661e-03], CACNG1 [#309, 3.8768e-02]
248	rs11123020	Chr2:124575159	CNTNAP5 [intron]	rs3785579	Chr17:62472963	CACNG1 [intron]	0.916526			CNTNAP5 [#451, 8.1759e-02], CACNG1 [#309, 3.8768e-02]
249	rs3785579	Chr17:62472963	CACNG1 [intron]	rs3749397	Chr13:45298852	SIAH3 [intron]	0.916433			CACNG1 [#309, 3.8768e-02], SIAH3 [#442, 7.8231e-02]
250	rs17145135	Chr5:118673219	TNFAIP8 [intron]	rs3785579	Chr17:62472963	CACNG1 [intron]	0.916408			TNFAIP8 [#100, 5.9334e-03], CACNG1 [#309, 3.8768e-02]
251	rs3785579	Chr17:62472963	CACNG1 [intron]	rs11544077	Chr10:106415715	SORCS3 [intron]	0.916386			CACNG1 [#309, 3.8768e-02], SORCS3 [#474, 8.8401e-02]
252	rs5014281	Chr3:24451890	THRB [intron]	rs3785579	Chr17:62472963	CACNG1 [intron]	0.916372			THRB [#2, 9.9655e-06], CACNG1 [#309, 3.8768e-02]
253	rs958935	Chr3:113753102	ATG3 [intron]	rs3785579	Chr17:62472963	CACNG1 [intron]	0.91636			ATG3 [#437, 7.6030e-02], CACNG1 [#309, 3.8768e-02]
254	rs10497089	Chr2:152509200	CACNB4 [intron]	rs3785579	Chr17:62472963	CACNG1 [intron]	0.916357			CACNB4 [#268, 3.1055e-02], CACNG1 [#309, 3.8768e-02]
255	rs13257503	Chr8:75383533	JPH1 [intron]	rs3785579	Chr17:62472963	CACNG1 [intron]	0.916357			JPH1 [#224, 2.2587e-02], CACNG1 [#309, 3.8768e-02]
256	rs6414802	Chr5:64115179	SDCCAG10 [intron]	rs3785579	Chr17:62472963	CACNG1 [intron]	0.916317			CACNG1 [#309, 3.8768e-02]
257	rs4805151	Chr19:33497008	LOC727780 [near-gene-5_10k]	rs3785579	Chr17:62472963	CACNG1 [intron]	0.916285			CACNG1 [#309, 3.8768e-02]
258	rs10947028	Chr6:29940846	HCP5P10 [near-gene-3_10k]	rs3785579	Chr17:62472963	CACNG1 [intron]	0.91622			HCP5P10 [#174, 1.6112e-02], CACNG1 [#309, 3.8768e-02]
259	rs7539166	Chr1:15368492	TMEM51 [intron]	rs3785579	Chr17:62472963	CACNG1 [intron]	0.916205			TMEM51 [#574, 1.2913e-01], CACNG1 [#309, 3.8768e-02]
260	rs748156	Chr3:132523895	NEK11 [intron]	rs3785579	Chr17:62472963	CACNG1 [intron]	0.916201			NEK11 [#541, 1.1161e-01], CACNG1 [#309, 3.8768e-02]
261	rs16859727	Chr3:113737534	ATG3 [intron]	rs3785579	Chr17:62472963	CACNG1 [intron]	0.916173			ATG3 [#437, 7.6030e-02], CACNG1 [#309, 3.8768e-02]
262	rs8098336	Chr18:54202115	NEDD4L [intron]	rs3785579	Chr17:62472963	CACNG1 [intron]	0.916169			NEDD4L [#122, 8.9659e-03], CACNG1 [#309, 3.8768e-02]
263	rs7603234	Chr2:102592980	SLC9A2 [near-gene-5_10k]	rs3785579	Chr17:62472963	CACNG1 [intron]	0.916155			SLC9A2 [#390, 6.5476e-02], CACNG1 [#309, 3.8768e-02]
264	rs7577683	Chr2:102592917	SLC9A2 [near-gene-5_10k]	rs3785579	Chr17:62472963	CACNG1 [intron]	0.916138			SLC9A2 [#390, 6.5476e-02], CACNG1 [#309, 3.8768e-02]
265	rs12132899	Chr1:221907240	CAPN8 [intron]	rs3785579	Chr17:62472963	CACNG1 [intron]	0.916136			CAPN8 [#489, 9.3386e-02], CACNG1 [#309, 3.8768e-02]
266	rs3785579	Chr17:62472963	CACNG1 [intron]	rs17010563	Chr12:81971669	TMTC2 [intron]	0.916099			CACNG1 [#309, 3.8768e-02], TMTC2 [#439, 7.6460e-02]
267	rs2244262	Chr1:52149357	RAB3B [near-gene-3_10k]	rs3785579	Chr17:62472963	CACNG1 [intron]	0.916073			RAB3B [#508, 9.8606e-02], CACNG1 [#309, 3.8768e-02]
268	rs7593982	Chr2:102592837	SLC9A2 [near-gene-5_10k]	rs3785579	Chr17:62472963	CACNG1 [intron]	0.916051			SLC9A2 [#390, 6.5476e-02], CACNG1 [#309, 3.8768e-02]
269	rs17034890	Chr2:68139538	C1D [intron]	rs3785579	Chr17:62472963	CACNG1 [intron]	0.916037			C1D [#194, 1.7828e-02], CACNG1 [#309, 3.8768e-02]
270	rs12651951	Chr5:79681719	LOC441089 [near-gene-3_10k]	rs3785579	Chr17:62472963	CACNG1 [intron]	0.916028			CACNG1 [#309, 3.8768e-02]
271	rs10494777	Chr1:196756080	ATP6V1G3 [near-gene-3_10k]	rs3785579	Chr17:62472963	CACNG1 [intron]	0.916021			ATP6V1G3 [#354, 5.7374e-02], CACNG1 [#309, 3.8768e-02]
272	rs7644558	Chr3:132549003	NEK11 [intron]	rs3785579	Chr17:62472963	CACNG1 [intron]	0.916014			NEK11 [#541, 1.1161e-01], CACNG1 [#309, 3.8768e-02]
273	rs7659534	Chr4:84231062	PLAC8 [utr-3]	rs3785579	Chr17:62472963	CACNG1 [intron]	0.916013			PLAC8 [#456, 8.3703e-02], CACNG1 [#309, 3.8768e-02]
274	rs3791247	Chr2:183608519	NCKAP1 [intron]	rs3785579	Chr17:62472963	CACNG1 [intron]	0.915988			NCKAP1 [#515, 9.9925e-02], CACNG1 [#309, 3.8768e-02]
275	rs3846795	Chr6:64048053	GLULD1 [coding-synon]	rs3785579	Chr17:62472963	CACNG1 [intron]	0.915986			CACNG1 [#309, 3.8768e-02]
276	rs7013654	Chr8:14489072	SGCZ [intron]	rs3785579	Chr17:62472963	CACNG1 [intron]	0.915955			SGCZ [#398, 6.7281e-02], CACNG1 [#309, 3.8768e-02]
277	rs17073922	Chr3:65792223	MAGI1 [intron]	rs3785579	Chr17:62472963	CACNG1 [intron]	0.915949			MAGI1 [#239, 2.4890e-02], CACNG1 [#309, 3.8768e-02]
278	rs12234842	Chr7:15575207	TMEM195 [near-gene-5_10k]	rs3785579	Chr17:62472963	CACNG1 [intron]	0.915936			CACNG1 [#309, 3.8768e-02]
279	rs1078545	Chr17:68279579	SLC39A11 [intron]	rs3785579	Chr17:62472963	CACNG1 [intron]	0.915928			SLC39A11 [#526, 1.0273e-01], CACNG1 [#309, 3.8768e-02]
280	rs17032149	Chr4:156010096	LOC729902 [near-gene-5_10k]	rs3785579	Chr17:62472963	CACNG1 [intron]	0.915919			CACNG1 [#309, 3.8768e-02]
281	rs17010972	Chr2:124645196	CNTNAP5 [intron]	rs3785579	Chr17:62472963	CACNG1 [intron]	0.915902			CNTNAP5 [#451, 8.1759e-02], CACNG1 [#309, 3.8768e-02]
282	rs3785579	Chr17:62472963	CACNG1 [intron]	rs5018094	Chr10:114281287	VTI1A [intron]	0.915897			CACNG1 [#309, 3.8768e-02], VTI1A [#391, 6.5665e-02]
283	rs10517000	Chr4:40872702	APBB2 [intron]	rs3785579	Chr17:62472963	CACNG1 [intron]	0.915886			APBB2 [#379, 6.2152e-02], CACNG1 [#309, 3.8768e-02]
284	rs3785579	Chr17:62472963	CACNG1 [intron]	rs1154929	Chr17:51706322	ANKFN1 [intron]	0.915865			CACNG1 [#309, 3.8768e-02], ANKFN1 [#658, 2.8298e-01]
285	rs6448858	Chr4:9205016	LOC100130675 [near-gene-5_10k]	rs3785579	Chr17:62472963	CACNG1 [intron]	0.915848			CACNG1 [#309, 3.8768e-02]
286	rs3785579	Chr17:62472963	CACNG1 [intron]	rs7142134	Chr14:78476657	NRXN3 [intron]	0.915812			CACNG1 [#309, 3.8768e-02], NRXN3 [#155, 1.5220e-02]
287	rs3785579	Chr17:62472963	CACNG1 [intron]	rs11199401	Chr10:122306307	PPAPDC1A [intron]	0.915801			CACNG1 [#309, 3.8768e-02], PPAPDC1A [#513, 9.9627e-02]
288	rs7661062	Chr4:22828003	LOC643751 [intron]	rs3785579	Chr17:62472963	CACNG1 [intron]	0.915788			LOC643751 [#94, 4.8702e-03], CACNG1 [#309, 3.8768e-02]
289	rs2809942	Chr1:52188666	RAB3B [intron]	rs3785579	Chr17:62472963	CACNG1 [intron]	0.915775			RAB3B [#508, 9.8606e-02], CACNG1 [#309, 3.8768e-02]
290	rs16843712	Chr1:196927347	PTPRC [intron]	rs3785579	Chr17:62472963	CACNG1 [intron]	0.915771			PTPRC [#9, 1.0625e-04], CACNG1 [#309, 3.8768e-02]
291	rs3785579	Chr17:62472963	CACNG1 [intron]	rs41392450	Chr12:94968685	LOC100132930 [near-gene-3_10k]	0.91577			CACNG1 [#309, 3.8768e-02]
292	rs11925620	Chr3:5001898	BHLHB2 [near-gene-3]	rs3785579	Chr17:62472963	CACNG1 [intron]	0.915735			CACNG1 [#309, 3.8768e-02]
293	rs3785579	Chr17:62472963	CACNG1 [intron]	rs2696845	Chr16:84929010	LOC732275 [intron]	0.915716			CACNG1 [#309, 3.8768e-02], LOC732275 [#167, 1.6112e-02]
294	rs17145249	Chr7:21761240	DNAH11 [intron]	rs3785579	Chr17:62472963	CACNG1 [intron]	0.915702			DNAH11 [#245, 2.6756e-02], CACNG1 [#309, 3.8768e-02]
295	rs11562721	Chr8:119151174	EXT1 [intron]	rs3785579	Chr17:62472963	CACNG1 [intron]	0.915685			EXT1 [#259, 2.9627e-02], CACNG1 [#309, 3.8768e-02]
296	rs10264856	Chr7:87100517	RUNDC3B [intron]	rs3785579	Chr17:62472963	CACNG1 [intron]	0.915668			RUNDC3B [#613, 1.5769e-01], CACNG1 [#309, 3.8768e-02]
297	rs6928603	Chr6:121789664	GJA1 [near-gene-5_10k]	rs3785579	Chr17:62472963	CACNG1 [intron]	0.915654			GJA1 [#7, 7.7457e-05], CACNG1 [#309, 3.8768e-02]
298	rs3785579	Chr17:62472963	CACNG1 [intron]	rs3743005	Chr15:40433184	CAPN3 [intron]	0.915651			CACNG1 [#309, 3.8768e-02], CAPN3 [#329, 4.8558e-02]
299	rs891877	Chr2:2022356	MYT1L [intron]	rs3785579	Chr17:62472963	CACNG1 [intron]	0.915643			MYT1L [#491, 9.3841e-02], CACNG1 [#309, 3.8768e-02]
300	rs3799021	Chr6:69817049	BAI3 [intron]	rs3785579	Chr17:62472963	CACNG1 [intron]	0.915636			BAI3 [#196, 1.8422e-02], CACNG1 [#309, 3.8768e-02]
301	rs177680	Chr7:89928462	LOC100129289 [near-gene-5_10k]	rs3785579	Chr17:62472963	CACNG1 [intron]	0.915608			CACNG1 [#309, 3.8768e-02]
302	rs12406698	Chr1:196933593	PTPRC [intron]	rs3785579	Chr17:62472963	CACNG1 [intron]	0.915589			PTPRC [#9, 1.0625e-04], CACNG1 [#309, 3.8768e-02]
303	rs2276490	Chr20:52065902	BCAS1 [intron]	rs3785579	Chr17:62472963	CACNG1 [intron]	0.915581			BCAS1 [#241, 2.5607e-02], CACNG1 [#309, 3.8768e-02]
304	rs3785579	Chr17:62472963	CACNG1 [intron]	rs1741153	Chr14:101492967	DYNC1H1 [near-gene-5_10k]	0.915581			CACNG1 [#309, 3.8768e-02], DYNC1H1 [#542, 1.1175e-01]
305	rs7630340	Chr3:38062127	DLEC1 [coding-synon]	rs3785579	Chr17:62472963	CACNG1 [intron]	0.915572			DLEC1 [#192, 1.7190e-02], CACNG1 [#309, 3.8768e-02]
306	rs3785579	Chr17:62472963	CACNG1 [intron]	rs9893585	Chr17:10301980	MYH4 [intron]	0.915563			CACNG1 [#309, 3.8768e-02], MYH4 [#325, 4.5924e-02]
307	rs16913986	Chr9:111008116	EPB41L4B [intron]	rs3785579	Chr17:62472963	CACNG1 [intron]	0.915545			EPB41L4B [#549, 1.1579e-01], CACNG1 [#309, 3.8768e-02]
308	rs750874	Chr2:159931125	BAZ2B [intron]	rs3785579	Chr17:62472963	CACNG1 [intron]	0.915538			BAZ2B [#535, 1.0818e-01], CACNG1 [#309, 3.8768e-02]
309	rs12337147	Chr9:36182599	CLTA [intron]	rs3785579	Chr17:62472963	CACNG1 [intron]	0.915532			CLTA [#337, 5.2079e-02], CACNG1 [#309, 3.8768e-02]
310	rs3785579	Chr17:62472963	CACNG1 [intron]	rs17147488	Chr11:84058269	DLG2 [intron]	0.915521		DLG2 [#1]	CACNG1 [#309, 3.8768e-02]
311	rs783841	Chr1:39694890	MACF1 [intron]	rs3785579	Chr17:62472963	CACNG1 [intron]	0.915505			MACF1 [#395, 6.6810e-02], CACNG1 [#309, 3.8768e-02]
312	rs3785579	Chr17:62472963	CACNG1 [intron]	rs12275977	Chr11:11589216	GALNTL4 [intron]	0.9155			CACNG1 [#309, 3.8768e-02], GALNTL4 [#373, 6.1042e-02]
313	rs6724282	Chr2:24847176	NCOA1 [near-gene-3]	rs3785579	Chr17:62472963	CACNG1 [intron]	0.915497			NCOA1 [#43, 2.5407e-03], CACNG1 [#309, 3.8768e-02]
314	rs13058493	Chr22:26824756	TTC28 [intron]	rs3785579	Chr17:62472963	CACNG1 [intron]	0.915477			TTC28 [#586, 1.3753e-01], CACNG1 [#309, 3.8768e-02]
315	rs16831611	Chr3:162113817	PPM1L [intron]	rs3785579	Chr17:62472963	CACNG1 [intron]	0.915475			PPM1L [#228, 2.3421e-02], CACNG1 [#309, 3.8768e-02]
316	rs7010362	Chr8:23274046	LOXL2 [intron]	rs3785579	Chr17:62472963	CACNG1 [intron]	0.915462			LOXL2 [#45, 2.7006e-03], CACNG1 [#309, 3.8768e-02]
317	rs1269851	Chr6:32200185	CREBL1 [intron]	rs3785579	Chr17:62472963	CACNG1 [intron]	0.915453			CACNG1 [#309, 3.8768e-02]
318	rs2050045	Chr6:138642641	KIAA1244 [intron]	rs3785579	Chr17:62472963	CACNG1 [intron]	0.915443			KIAA1244 [#512, 9.9176e-02], CACNG1 [#309, 3.8768e-02]
319	rs41513546	Chr1:228342320	GALNT2 [intron]	rs3785579	Chr17:62472963	CACNG1 [intron]	0.915442		GALNT2 [#4]	CACNG1 [#309, 3.8768e-02]
320	rs6570232	Chr6:138771357	HEBP2 [intron]	rs3785579	Chr17:62472963	CACNG1 [intron]	0.91542			HEBP2 [#565, 1.2377e-01], CACNG1 [#309, 3.8768e-02]
321	rs3734271	Chr6:12237922	HIVEP1 [intron]	rs3785579	Chr17:62472963	CACNG1 [intron]	0.915416			HIVEP1 [#498, 9.5699e-02], CACNG1 [#309, 3.8768e-02]
322	rs3785579	Chr17:62472963	CACNG1 [intron]	rs11216539	Chr11:117136994	DSCAML1 [intron]	0.915408			CACNG1 [#309, 3.8768e-02], DSCAML1 [#520, 1.0118e-01]
323	rs3785579	Chr17:62472963	CACNG1 [intron]	rs1882586	Chr16:7269808	A2BP1 [intron]	0.915406	A2BP1 (rs11647415)		CACNG1 [#309, 3.8768e-02]
324	rs3785579	Chr17:62472963	CACNG1 [intron]	rs11182965	Chr12:43981086	TMEM16F [intron]	0.915371			CACNG1 [#309, 3.8768e-02]
325	rs17166714	Chr5:132843661	FSTL4 [intron]	rs3785579	Chr17:62472963	CACNG1 [intron]	0.915368			FSTL4 [#349, 5.5129e-02], CACNG1 [#309, 3.8768e-02]
326	rs2296730	Chr20:21315741	XRN2 [intron]	rs3785579	Chr17:62472963	CACNG1 [intron]	0.915358			XRN2 [#537, 1.0969e-01], CACNG1 [#309, 3.8768e-02]
327	rs3785579	Chr17:62472963	CACNG1 [intron]	rs1577528	Chr10:24033855	KIAA1217 [intron]	0.915358			CACNG1 [#309, 3.8768e-02], KIAA1217 [#602, 1.4712e-01]
328	rs7038386	Chr9:36181830	CLTA [intron]	rs3785579	Chr17:62472963	CACNG1 [intron]	0.915337			CLTA [#337, 5.2079e-02], CACNG1 [#309, 3.8768e-02]
329	rs2467670	Chr8:95965282	CCNE2 [intron]	rs3785579	Chr17:62472963	CACNG1 [intron]	0.915318			CCNE2 [#289, 3.4179e-02], CACNG1 [#309, 3.8768e-02]
330	rs41342747	Chr4:15341761	BST1 [intron]	rs3785579	Chr17:62472963	CACNG1 [intron]	0.915293			BST1 [#55, 4.4678e-03], CACNG1 [#309, 3.8768e-02]
331	rs163655	Chr2:110192286	MALL [near-gene-3_10k]	rs3785579	Chr17:62472963	CACNG1 [intron]	0.915279			MALL [#109, 6.8424e-03], CACNG1 [#309, 3.8768e-02]
332	rs17577396	Chr2:159939600	BAZ2B [intron]	rs3785579	Chr17:62472963	CACNG1 [intron]	0.915275			BAZ2B [#535, 1.0818e-01], CACNG1 [#309, 3.8768e-02]
333	rs3785579	Chr17:62472963	CACNG1 [intron]	rs17281013	Chr16:54877936	GNAO1 [intron]	0.915264			CACNG1 [#309, 3.8768e-02], GNAO1 [#199, 1.9015e-02]
334	rs3785579	Chr17:62472963	CACNG1 [intron]	rs11170451	Chr12:51841725	CSAD [intron]	0.91525			CACNG1 [#309, 3.8768e-02], CSAD [#274, 3.1733e-02]
335	rs16855729	Chr1:203761547	PCTK3 [intron]	rs3785579	Chr17:62472963	CACNG1 [intron]	0.915245			CACNG1 [#309, 3.8768e-02]
336	rs3785579	Chr17:62472963	CACNG1 [intron]	rs4924672	Chr15:40409071	GANC [intron]	0.915242			CACNG1 [#309, 3.8768e-02], GANC [#206, 2.0384e-02]
337	rs16933052	Chr9:36192491	CLTA [intron]	rs3785579	Chr17:62472963	CACNG1 [intron]	0.915228			CLTA [#337, 5.2079e-02], CACNG1 [#309, 3.8768e-02]
338	rs7854144	Chr9:107660200	LOC100129319 [near-gene-3_10k]	rs3785579	Chr17:62472963	CACNG1 [intron]	0.915224			LOC100129319 [#77, 4.6372e-03], CACNG1 [#309, 3.8768e-02]
339	rs9609781	Chr22:32137967	LARGE [intron]	rs3785579	Chr17:62472963	CACNG1 [intron]	0.915223			LARGE [#318, 4.3315e-02], CACNG1 [#309, 3.8768e-02]
340	rs3785579	Chr17:62472963	CACNG1 [intron]	rs11865410	Chr16:7273567	A2BP1 [intron]	0.915217	A2BP1 (rs11647415)		CACNG1 [#309, 3.8768e-02]
341	rs3785579	Chr17:62472963	CACNG1 [intron]	rs4763196	Chr12:61449337	PPM1H [intron]	0.915202			CACNG1 [#309, 3.8768e-02], PPM1H [#470, 8.7707e-02]
342	rs12341943	Chr9:36182570	CLTA [intron]	rs3785579	Chr17:62472963	CACNG1 [intron]	0.915188			CLTA [#337, 5.2079e-02], CACNG1 [#309, 3.8768e-02]
343	rs3785579	Chr17:62472963	CACNG1 [intron]	rs11019835	Chr11:87791549	GAPDHL15 [near-gene-5_10k]	0.915187			CACNG1 [#309, 3.8768e-02]
344	rs673668	Chr18:55320562	CCBE1 [intron]	rs3785579	Chr17:62472963	CACNG1 [intron]	0.915186			CCBE1 [#197, 1.8467e-02], CACNG1 [#309, 3.8768e-02]
345	rs2706669	Chr17:63109404	PITPNC1 [intron]	rs3785579	Chr17:62472963	CACNG1 [intron]	0.915175			PITPNC1 [#422, 7.3676e-02], CACNG1 [#309, 3.8768e-02]
346	rs12340670	Chr9:111008731	EPB41L4B [intron]	rs3785579	Chr17:62472963	CACNG1 [intron]	0.915173			EPB41L4B [#549, 1.1579e-01], CACNG1 [#309, 3.8768e-02]
347	rs1377242	Chr18:51285554	TCF4 [intron]	rs3785579	Chr17:62472963	CACNG1 [intron]	0.915169			TCF4 [#30, 1.2685e-03], CACNG1 [#309, 3.8768e-02]
348	rs2795007	Chr1:52195451	RAB3B [intron]	rs3785579	Chr17:62472963	CACNG1 [intron]	0.91515			RAB3B [#508, 9.8606e-02], CACNG1 [#309, 3.8768e-02]
349	rs3785579	Chr17:62472963	CACNG1 [intron]	rs6482316	Chr10:24031080	KIAA1217 [intron]	0.915135			CACNG1 [#309, 3.8768e-02], KIAA1217 [#602, 1.4712e-01]
350	rs9812755	Chr3:123808647	PARP15 [near-gene-5_10k]	rs3785579	Chr17:62472963	CACNG1 [intron]	0.915125			PARP15 [#532, 1.0742e-01], CACNG1 [#309, 3.8768e-02]
351	rs2296818	Chr9:36210134	GNE [intron]	rs3785579	Chr17:62472963	CACNG1 [intron]	0.915121			GNE [#275, 3.1775e-02], CACNG1 [#309, 3.8768e-02]
352	rs3785579	Chr17:62472963	CACNG1 [intron]	rs2033385	Chr14:44675568	FANCM [intron]	0.915118			CACNG1 [#309, 3.8768e-02], FANCM [#653, 2.4390e-01]
353	rs17028828	Chr4:153488393	FBXW7 [intron]	rs3785579	Chr17:62472963	CACNG1 [intron]	0.915065			FBXW7 [#311, 3.8994e-02], CACNG1 [#309, 3.8768e-02]
354	rs7739127	Chr6:138565621	KIAA1244 [intron]	rs3785579	Chr17:62472963	CACNG1 [intron]	0.915049			KIAA1244 [#512, 9.9176e-02], CACNG1 [#309, 3.8768e-02]
355	rs2306942	Chr6:129677493	LAMA2 [missense]	rs3785579	Chr17:62472963	CACNG1 [intron]	0.915034			LAMA2 [#13, 2.8649e-04], CACNG1 [#309, 3.8768e-02]
356	rs3785579	Chr17:62472963	CACNG1 [intron]	rs11115559	Chr12:81956407	TMTC2 [intron]	0.915023			CACNG1 [#309, 3.8768e-02], TMTC2 [#439, 7.6460e-02]
357	rs9607044	Chr22:32150350	LARGE [intron]	rs3785579	Chr17:62472963	CACNG1 [intron]	0.914998			LARGE [#318, 4.3315e-02], CACNG1 [#309, 3.8768e-02]
358	rs8103085	Chr19:56435857	CD33 [near-gene-3_10k]	rs3785579	Chr17:62472963	CACNG1 [intron]	0.914981			CD33 [#36, 1.4485e-03], CACNG1 [#309, 3.8768e-02]
359	rs11142962	Chr9:73501827	TMEM2 [intron]	rs3785579	Chr17:62472963	CACNG1 [intron]	0.914957			TMEM2 [#480, 9.1596e-02], CACNG1 [#309, 3.8768e-02]
360	rs3785579	Chr17:62472963	CACNG1 [intron]	rs1830994	Chr10:20210760	PLXDC2 [intron]	0.91492			CACNG1 [#309, 3.8768e-02], PLXDC2 [#307, 3.8474e-02]
361	rs3785579	Chr17:62472963	CACNG1 [intron]	rs41426852	Chr12:65331151	GRIP1 [intron]	0.914898			CACNG1 [#309, 3.8768e-02], GRIP1 [#198, 1.8595e-02]
362	rs11143130	Chr9:73946373	GDA [near-gene-5_10k]	rs3785579	Chr17:62472963	CACNG1 [intron]	0.914894			GDA [#492, 9.4075e-02], CACNG1 [#309, 3.8768e-02]
363	rs3785579	Chr17:62472963	CACNG1 [intron]	rs6483690	Chr11:20447662	PRMT3 [intron]	0.914881			CACNG1 [#309, 3.8768e-02], PRMT3 [#638, 2.0516e-01]
364	rs1716739	Chr3:60641652	FHIT [intron]	rs3785579	Chr17:62472963	CACNG1 [intron]	0.914861			FHIT [#106, 6.6283e-03], CACNG1 [#309, 3.8768e-02]
365	rs3785579	Chr17:62472963	CACNG1 [intron]	rs2403590	Chr11:20362222	HTATIP2 [near-gene-3]	0.914839			CACNG1 [#309, 3.8768e-02], HTATIP2 [#291, 3.4676e-02]
366	rs3785579	Chr17:62472963	CACNG1 [intron]	rs11054476	Chr12:11910639	ETV6 [intron]	0.914836			CACNG1 [#309, 3.8768e-02], ETV6 [#232, 2.3826e-02]
367	rs16831246	Chr2:153074375	FMNL2 [intron]	rs3785579	Chr17:62472963	CACNG1 [intron]	0.91481			FMNL2 [#606, 1.5091e-01], CACNG1 [#309, 3.8768e-02]
368	rs1404732	Chr7:147136796	CNTNAP2 [intron]	rs3785579	Chr17:62472963	CACNG1 [intron]	0.914803			CNTNAP2 [#267, 3.1046e-02], CACNG1 [#309, 3.8768e-02]
369	rs1038692	Chr2:28313165	BRE [intron]	rs3785579	Chr17:62472963	CACNG1 [intron]	0.914802			BRE [#153, 1.5155e-02], CACNG1 [#309, 3.8768e-02]
370	rs41530448	Chr7:83432059	SEMA3A [intron]	rs3785579	Chr17:62472963	CACNG1 [intron]	0.914778			SEMA3A [#33, 1.3517e-03], CACNG1 [#309, 3.8768e-02]
371	rs630033	Chr6:46939731	GPR116 [intron]	rs3785579	Chr17:62472963	CACNG1 [intron]	0.914774			GPR116 [#377, 6.1733e-02], CACNG1 [#309, 3.8768e-02]
372	rs16900795	Chr5:31297645	CDH6 [intron]	rs3785579	Chr17:62472963	CACNG1 [intron]	0.914767			CDH6 [#158, 1.5617e-02], CACNG1 [#309, 3.8768e-02]
373	rs16994139	Chr4:37682578	TBC1D1 [intron]	rs3785579	Chr17:62472963	CACNG1 [intron]	0.914762			TBC1D1 [#219, 2.2070e-02], CACNG1 [#309, 3.8768e-02]
374	rs41434744	Chr1:42072227	HIVEP3 [intron]	rs3785579	Chr17:62472963	CACNG1 [intron]	0.914724			HIVEP3 [#264, 3.0779e-02], CACNG1 [#309, 3.8768e-02]
375	rs6761956	Chr2:230246305	DNER [intron]	rs3785579	Chr17:62472963	CACNG1 [intron]	0.91472			DNER [#101, 6.0641e-03], CACNG1 [#309, 3.8768e-02]
376	rs3785579	Chr17:62472963	CACNG1 [intron]	rs1998479	Chr13:107274840	FAM155A [intron]	0.914707			CACNG1 [#309, 3.8768e-02], FAM155A [#375, 6.1125e-02]
377	rs3785579	Chr17:62472963	CACNG1 [intron]	rs2553769	Chr11:108274040	DDX10 [intron]	0.914688			CACNG1 [#309, 3.8768e-02], DDX10 [#575, 1.2920e-01]
378	rs4961725	Chr9:16589255	BNC2 [intron]	rs3785579	Chr17:62472963	CACNG1 [intron]	0.914686			BNC2 [#459, 8.4401e-02], CACNG1 [#309, 3.8768e-02]
379	rs3785579	Chr17:62472963	CACNG1 [intron]	rs9533469	Chr13:42855158	ENOX1 [intron]	0.914686			CACNG1 [#309, 3.8768e-02], ENOX1 [#527, 1.0296e-01]
380	rs6720576	Chr2:242622167	FLJ41327 [near-gene-3_10k]	rs3785579	Chr17:62472963	CACNG1 [intron]	0.91468			FLJ41327 [#84, 4.6372e-03], CACNG1 [#309, 3.8768e-02]
381	rs1877648	Chr3:18560369	LOC131185 [near-gene-3_10k]	rs3785579	Chr17:62472963	CACNG1 [intron]	0.914649			LOC131185 [#59, 4.6372e-03], CACNG1 [#309, 3.8768e-02]
382	rs3785579	Chr17:62472963	CACNG1 [intron]	rs9567160	Chr13:42829728	ENOX1 [intron]	0.914648			CACNG1 [#309, 3.8768e-02], ENOX1 [#527, 1.0296e-01]
383	rs9503009	Chr6:1646838	GMDS [intron]	rs3785579	Chr17:62472963	CACNG1 [intron]	0.91464			GMDS [#386, 6.4924e-02], CACNG1 [#309, 3.8768e-02]
384	rs10754883	Chr1:15343760	TMEM51 [near-gene-5_10k]	rs3785579	Chr17:62472963	CACNG1 [intron]	0.914634			TMEM51 [#574, 1.2913e-01], CACNG1 [#309, 3.8768e-02]
385	rs17604022	Chr7:14641589	DGKB [intron]	rs3785579	Chr17:62472963	CACNG1 [intron]	0.914628			DGKB [#250, 2.7435e-02], CACNG1 [#309, 3.8768e-02]
386	rs2378237	Chr3:188577254	RTP4 [near-gene-3_10k]	rs3785579	Chr17:62472963	CACNG1 [intron]	0.914607			RTP4 [#371, 6.0840e-02], CACNG1 [#309, 3.8768e-02]
387	rs13087154	Chr3:17884194	PP1P [near-gene-3_10k]	rs3785579	Chr17:62472963	CACNG1 [intron]	0.914595			PP1P [#66, 4.6372e-03], CACNG1 [#309, 3.8768e-02]
388	rs16984993	Chr21:30087188	GRIK1 [intron]	rs3785579	Chr17:62472963	CACNG1 [intron]	0.914593			GRIK1 [#112, 7.4086e-03], CACNG1 [#309, 3.8768e-02]
389	rs6785425	Chr3:7100901	GRM7 [intron]	rs3785579	Chr17:62472963	CACNG1 [intron]	0.914587			GRM7 [#125, 9.5467e-03], CACNG1 [#309, 3.8768e-02]
390	rs7758483	Chr6:111895841	REV3L [intron]	rs3785579	Chr17:62472963	CACNG1 [intron]	0.914579			REV3L [#389, 6.5460e-02], CACNG1 [#309, 3.8768e-02]
391	rs3785579	Chr17:62472963	CACNG1 [intron]	rs10793338	Chr11:77964680	NARS2 [near-gene-5_10k]	0.914578			CACNG1 [#309, 3.8768e-02], NARS2 [#434, 7.5211e-02]
392	rs3785579	Chr17:62472963	CACNG1 [intron]	rs10836192	Chr11:34329197	ABTB2 [intron]	0.914551			CACNG1 [#309, 3.8768e-02], ABTB2 [#384, 6.4484e-02]
393	rs10518439	Chr4:125837632	ANKRD50 [intron]	rs3785579	Chr17:62472963	CACNG1 [intron]	0.914543			ANKRD50 [#630, 1.7853e-01], CACNG1 [#309, 3.8768e-02]
394	rs3785579	Chr17:62472963	CACNG1 [intron]	rs10766671	Chr11:20391316	PRMT3 [intron]	0.914508			CACNG1 [#309, 3.8768e-02], PRMT3 [#638, 2.0516e-01]
395	rs3785579	Chr17:62472963	CACNG1 [intron]	rs16952720	Chr15:67067184	NOX5 [intron]	0.914503			CACNG1 [#309, 3.8768e-02], NOX5 [#117, 8.7152e-03]
396	rs3785579	Chr17:62472963	CACNG1 [intron]	rs4614448	Chr11:21502712	NELL1 [intron]	0.914502			CACNG1 [#309, 3.8768e-02], NELL1 [#39, 2.0853e-03]
397	rs3785579	Chr17:62472963	CACNG1 [intron]	rs10746145	Chr12:78766388	PPP1R12A [intron]	0.914483			CACNG1 [#309, 3.8768e-02], PPP1R12A [#201, 1.9322e-02]
398	rs3785579	Chr17:62472963	CACNG1 [intron]	rs10833331	Chr11:20447280	PRMT3 [intron]	0.914473			CACNG1 [#309, 3.8768e-02], PRMT3 [#638, 2.0516e-01]
399	rs3785579	Chr17:62472963	CACNG1 [intron]	rs7168056	Chr15:77541995	KIAA1024 [intron]	0.91447			CACNG1 [#309, 3.8768e-02], KIAA1024 [#593, 1.4340e-01]
400	rs3785579	Chr17:62472963	CACNG1 [intron]	rs17834140	Chr17:52820770	MSI2 [intron]	0.91446			CACNG1 [#309, 3.8768e-02], MSI2 [#596, 1.4438e-01]
401	rs3785579	Chr17:62472963	CACNG1 [intron]	rs11258248	Chr10:13282385	MCM10 [intron]	0.914457			CACNG1 [#309, 3.8768e-02], MCM10 [#466, 8.6226e-02]
402	rs6131728	Chr20:15756487	MACROD2 [intron]	rs3785579	Chr17:62472963	CACNG1 [intron]	0.914429		MACROD2 [#2]	CACNG1 [#309, 3.8768e-02]
403	rs9375346	Chr6:124984287	NKAIN2 [intron]	rs3785579	Chr17:62472963	CACNG1 [intron]	0.914415			NKAIN2 [#569, 1.2570e-01], CACNG1 [#309, 3.8768e-02]
404	rs3785579	Chr17:62472963	CACNG1 [intron]	rs11172817	Chr12:57584374	LRIG3 [intron]	0.914392			CACNG1 [#309, 3.8768e-02], LRIG3 [#417, 7.2818e-02]
405	rs11928702	Chr3:198762894	BDH1 [intron]	rs3785579	Chr17:62472963	CACNG1 [intron]	0.914383			BDH1 [#48, 3.1599e-03], CACNG1 [#309, 3.8768e-02]
406	rs3785579	Chr17:62472963	CACNG1 [intron]	rs9927826	Chr16:82632172	SLC38A8 [intron]	0.914363			CACNG1 [#309, 3.8768e-02], SLC38A8 [#208, 2.1006e-02]
407	rs17120597	Chr8:14817151	SGCZ [intron]	rs3785579	Chr17:62472963	CACNG1 [intron]	0.914354			SGCZ [#398, 6.7281e-02], CACNG1 [#309, 3.8768e-02]
408	rs2161320	Chr5:110083019	FLJ43080 [intron]	rs3785579	Chr17:62472963	CACNG1 [intron]	0.914316			CACNG1 [#309, 3.8768e-02]
409	rs7723504	Chr5:142375209	ARHGAP26 [intron]	rs3785579	Chr17:62472963	CACNG1 [intron]	0.914307			ARHGAP26 [#559, 1.2144e-01], CACNG1 [#309, 3.8768e-02]
410	rs10739214	Chr9:107660782	LOC100129319 [near-gene-3_10k]	rs3785579	Chr17:62472963	CACNG1 [intron]	0.914262			LOC100129319 [#77, 4.6372e-03], CACNG1 [#309, 3.8768e-02]
411	rs3785579	Chr17:62472963	CACNG1 [intron]	rs6494165	Chr15:30108578	CHRNA7 [near-gene-5]	0.914261			CACNG1 [#309, 3.8768e-02], CHRNA7 [#44, 2.6449e-03]
412	rs3785579	Chr17:62472963	CACNG1 [intron]	rs17685278	Chr16:81869362	CDH13 [intron]	0.914256	CDH13 (rs8055236)	CDH13 [#2]	CACNG1 [#309, 3.8768e-02]
413	rs4959068	Chr6:31451823	DHFRP2 [near-gene-5_10k]	rs3785579	Chr17:62472963	CACNG1 [intron]	0.914251			DHFRP2 [#172, 1.6112e-02], CACNG1 [#309, 3.8768e-02]
414	rs3785579	Chr17:62472963	CACNG1 [intron]	rs11192251	Chr10:83788221	NRG3 [intron]	0.914239	NRG3 (rs10884019)		CACNG1 [#309, 3.8768e-02], NRG3 [#188, 1.6750e-02]
415	rs3746754	Chr20:61050111	C20orf11 [utr-3]	rs3785579	Chr17:62472963	CACNG1 [intron]	0.914234			C20orf11 [#495, 9.4408e-02], CACNG1 [#309, 3.8768e-02]
416	rs1932818	Chr1:206144880	CD34 [intron]	rs3785579	Chr17:62472963	CACNG1 [intron]	0.91422			CD34 [#23, 7.7952e-04], CACNG1 [#309, 3.8768e-02]
417	rs3785579	Chr17:62472963	CACNG1 [intron]	rs12249716	Chr10:95398409	PDE6C [intron]	0.914208			CACNG1 [#309, 3.8768e-02], PDE6C [#647, 2.2459e-01]
418	rs3785579	Chr17:62472963	CACNG1 [intron]	rs11858425	Chr15:67000629	NOX5 [near-gene-5_10k]	0.914207			CACNG1 [#309, 3.8768e-02], NOX5 [#117, 8.7152e-03]
419	rs10213366	Chr4:182234749	hCG_2025798 [intron]	rs3785579	Chr17:62472963	CACNG1 [intron]	0.914193			CACNG1 [#309, 3.8768e-02]
420	rs3785579	Chr17:62472963	CACNG1 [intron]	rs6835	Chr13:76352482	KCTD12 [utr-3]	0.914186			CACNG1 [#309, 3.8768e-02], KCTD12 [#116, 8.3223e-03]
421	rs11784988	Chr8:131477891	DDEF1 [intron]	rs3785579	Chr17:62472963	CACNG1 [intron]	0.914165			CACNG1 [#309, 3.8768e-02]
422	rs16997746	Chr21:31183512	KRTAP11-1 [near-gene-5_10k]	rs3785579	Chr17:62472963	CACNG1 [intron]	0.914154			KRTAP11-1 [#202, 1.9522e-02], CACNG1 [#309, 3.8768e-02]
423	rs1735453	Chr3:60649249	FHIT [intron]	rs3785579	Chr17:62472963	CACNG1 [intron]	0.914154			FHIT [#106, 6.6283e-03], CACNG1 [#309, 3.8768e-02]
424	rs7854091	Chr9:107660400	LOC100129319 [near-gene-3_10k]	rs3785579	Chr17:62472963	CACNG1 [intron]	0.914151			LOC100129319 [#77, 4.6372e-03], CACNG1 [#309, 3.8768e-02]
425	rs2658459	Chr18:59619065	SERPINB7 [intron]	rs3785579	Chr17:62472963	CACNG1 [intron]	0.91415			SERPINB7 [#234, 2.4320e-02], CACNG1 [#309, 3.8768e-02]
426	rs3785579	Chr17:62472963	CACNG1 [intron]	rs1047841	Chr17:40696414	MAP3K14 [utr-3]	0.914149			CACNG1 [#309, 3.8768e-02], MAP3K14 [#97, 5.0927e-03]
427	rs2834601	Chr21:35010924	CLIC6 [utr-3]	rs3785579	Chr17:62472963	CACNG1 [intron]	0.914138			CLIC6 [#222, 2.2368e-02], CACNG1 [#309, 3.8768e-02]
428	rs3785579	Chr17:62472963	CACNG1 [intron]	rs41492149	Chr15:83137810	ZNF592 [intron]	0.914112		ZNF592 [#1]	CACNG1 [#309, 3.8768e-02]
429	rs11872518	Chr18:42529620	ST8SIA5 [intron]	rs3785579	Chr17:62472963	CACNG1 [intron]	0.914112			ST8SIA5 [#335, 5.0734e-02], CACNG1 [#309, 3.8768e-02]
430	rs16855893	Chr2:169360893	NOSTRIN [near-gene-5_10k]	rs3785579	Chr17:62472963	CACNG1 [intron]	0.914105			NOSTRIN [#447, 7.9324e-02], CACNG1 [#309, 3.8768e-02]
431	rs459888	Chr6:111757849	REV3L [intron]	rs3785579	Chr17:62472963	CACNG1 [intron]	0.914096			REV3L [#389, 6.5460e-02], CACNG1 [#309, 3.8768e-02]
432	rs3785579	Chr17:62472963	CACNG1 [intron]	rs9558970	Chr13:106640942	FAM155A [intron]	0.914087			CACNG1 [#309, 3.8768e-02], FAM155A [#375, 6.1125e-02]
433	rs748157	Chr3:132523974	NEK11 [intron]	rs3785579	Chr17:62472963	CACNG1 [intron]	0.914084			NEK11 [#541, 1.1161e-01], CACNG1 [#309, 3.8768e-02]
434	rs3785579	Chr17:62472963	CACNG1 [intron]	rs1348402	Chr11:20484354	PRMT3 [intron]	0.914073			CACNG1 [#309, 3.8768e-02], PRMT3 [#638, 2.0516e-01]
435	rs3785579	Chr17:62472963	CACNG1 [intron]	rs8016917	Chr14:63639704	SYNE2 [intron]	0.914059			CACNG1 [#309, 3.8768e-02], SYNE2 [#210, 2.1413e-02]
436	rs2288586	Chr2:227363634	IRS1 [intron]	rs3785579	Chr17:62472963	CACNG1 [intron]	0.914033		IRS1 [#8]	CACNG1 [#309, 3.8768e-02]
437	rs3785579	Chr17:62472963	CACNG1 [intron]	rs4288951	Chr15:25425162	GABRG3 [intron]	0.914025			CACNG1 [#309, 3.8768e-02], GABRG3 [#157, 1.5506e-02]
438	rs3785579	Chr17:62472963	CACNG1 [intron]	rs11594718	Chr10:422103	DIP2C [intron]	0.914012			CACNG1 [#309, 3.8768e-02], DIP2C [#382, 6.4173e-02]
439	rs3785579	Chr17:62472963	CACNG1 [intron]	rs7944136	Chr11:10618527	MRVI1 [intron]	0.913984			CACNG1 [#309, 3.8768e-02], MRVI1 [#598, 1.4552e-01]
440	rs7568795	Chr2:79634832	CTNNA2 [intron]	rs3785579	Chr17:62472963	CACNG1 [intron]	0.913967			CTNNA2 [#204, 1.9857e-02], CACNG1 [#309, 3.8768e-02]
441	rs6964079	Chr7:6673156	LOC100419773 [intron]	rs3785579	Chr17:62472963	CACNG1 [intron]	0.913965			LOC100419773 [#90, 4.8679e-03], CACNG1 [#309, 3.8768e-02]
442	rs5745254	Chr5:10750388	DAP [intron]	rs3785579	Chr17:62472963	CACNG1 [intron]	0.91396			DAP [#336, 5.0766e-02], CACNG1 [#309, 3.8768e-02]
443	rs3116389	Chr1:39558228	MACF1 [intron]	rs3785579	Chr17:62472963	CACNG1 [intron]	0.913945			MACF1 [#395, 6.6810e-02], CACNG1 [#309, 3.8768e-02]
444	rs17156814	Chr7:28536096	CREB5 [intron]	rs3785579	Chr17:62472963	CACNG1 [intron]	0.913943			CREB5 [#255, 2.8853e-02], CACNG1 [#309, 3.8768e-02]
445	rs6839505	Chr4:40904941	APBB2 [intron]	rs3785579	Chr17:62472963	CACNG1 [intron]	0.913905			APBB2 [#379, 6.2152e-02], CACNG1 [#309, 3.8768e-02]
446	rs17082921	Chr18:66441359	GTSCR1 [near-gene-3_10k]	rs3785579	Chr17:62472963	CACNG1 [intron]	0.913882			GTSCR1 [#146, 1.3907e-02], CACNG1 [#309, 3.8768e-02]
447	rs12118892	Chr1:50802197	FAF1 [intron]	rs3785579	Chr17:62472963	CACNG1 [intron]	0.913881			FAF1 [#29, 1.2193e-03], CACNG1 [#309, 3.8768e-02]
448	rs3785579	Chr17:62472963	CACNG1 [intron]	rs10877185	Chr12:57584253	LRIG3 [intron]	0.913869			CACNG1 [#309, 3.8768e-02], LRIG3 [#417, 7.2818e-02]
449	rs10119203	Chr9:123852899	TTLL11 [intron]	rs3785579	Chr17:62472963	CACNG1 [intron]	0.913866			TTLL11 [#543, 1.1276e-01], CACNG1 [#309, 3.8768e-02]
450	rs6540445	Chr1:206148090	CD34 [intron]	rs3785579	Chr17:62472963	CACNG1 [intron]	0.913859			CD34 [#23, 7.7952e-04], CACNG1 [#309, 3.8768e-02]
451	rs11097374	Chr4:94741372	GRID2 [intron]	rs3785579	Chr17:62472963	CACNG1 [intron]	0.913846			GRID2 [#242, 2.5888e-02], CACNG1 [#309, 3.8768e-02]
452	rs3785579	Chr17:62472963	CACNG1 [intron]	rs10483404	Chr14:31817809	LOC644295 [near-gene-5_10k]	0.913845			CACNG1 [#309, 3.8768e-02], LOC644295 [#81, 4.6372e-03]
453	rs8105066	Chr19:45181310	PSMC4 [near-gene-3_10k]	rs3785579	Chr17:62472963	CACNG1 [intron]	0.913824			PSMC4 [#558, 1.2112e-01], CACNG1 [#309, 3.8768e-02]
454	rs3785579	Chr17:62472963	CACNG1 [intron]	rs41427146	Chr16:8722967	hCG_1984265 [near-gene-3_10k]	0.913779			CACNG1 [#309, 3.8768e-02]
455	rs12168131	Chr22:16662708	MICAL3 [intron]	rs3785579	Chr17:62472963	CACNG1 [intron]	0.913778			MICAL3 [#507, 9.8400e-02], CACNG1 [#309, 3.8768e-02]
456	rs545170	Chr1:34029321	CSMD2 [intron]	rs3785579	Chr17:62472963	CACNG1 [intron]	0.913771		CSMD2 [#2]	CACNG1 [#309, 3.8768e-02]
457	rs3785579	Chr17:62472963	CACNG1 [intron]	rs11172818	Chr12:57584557	LRIG3 [intron]	0.913758			CACNG1 [#309, 3.8768e-02], LRIG3 [#417, 7.2818e-02]
458	rs11756848	Chr6:39409438	KIF6 [near-gene-3]	rs3785579	Chr17:62472963	CACNG1 [intron]	0.913737		KIF6 [#2]	CACNG1 [#309, 3.8768e-02]
459	rs10485678	Chr20:39096743	TOP1 [intron]	rs3785579	Chr17:62472963	CACNG1 [intron]	0.913669			TOP1 [#363, 5.9580e-02], CACNG1 [#309, 3.8768e-02]
460	rs3785579	Chr17:62472963	CACNG1 [intron]	rs10742812	Chr11:5822800	OR52E6 [near-gene-5_10k]	0.913617			CACNG1 [#309, 3.8768e-02], OR52E6 [#356, 5.7445e-02]
461	rs3785579	Chr17:62472963	CACNG1 [intron]	rs945226	Chr10:131239246	MGMT [intron]	0.913616			CACNG1 [#309, 3.8768e-02], MGMT [#102, 6.4140e-03]
462	rs1735454	Chr3:60653066	FHIT [intron]	rs3785579	Chr17:62472963	CACNG1 [intron]	0.913592			FHIT [#106, 6.6283e-03], CACNG1 [#309, 3.8768e-02]
463	rs10963861	Chr9:18939039	FAM154A [intron]	rs3785579	Chr17:62472963	CACNG1 [intron]	0.913589			FAM154A [#500, 9.6061e-02], CACNG1 [#309, 3.8768e-02]
464	rs11756686	Chr6:39411944	KIF6 [utr-3]	rs3785579	Chr17:62472963	CACNG1 [intron]	0.913588		KIF6 [#2]	CACNG1 [#309, 3.8768e-02]
465	rs2834603	Chr21:35014793	CLIC6 [near-gene-3_10k]	rs3785579	Chr17:62472963	CACNG1 [intron]	0.913576			CLIC6 [#222, 2.2368e-02], CACNG1 [#309, 3.8768e-02]
466	rs3785579	Chr17:62472963	CACNG1 [intron]	rs242398	Chr14:55728669	PELI2 [intron]	0.913566			CACNG1 [#309, 3.8768e-02], PELI2 [#227, 2.2766e-02]
467	rs3785579	Chr17:62472963	CACNG1 [intron]	rs16971861	Chr15:39633309	TCEB1P2 [near-gene-5_10k]	0.913557			CACNG1 [#309, 3.8768e-02], TCEB1P2 [#74, 4.6372e-03]
468	rs3785579	Chr17:62472963	CACNG1 [intron]	rs11214938	Chr11:113677870	NNMT [intron]	0.91355			CACNG1 [#309, 3.8768e-02], NNMT [#8, 9.1933e-05]
469	rs9856068	Chr3:7100486	GRM7 [intron]	rs3785579	Chr17:62472963	CACNG1 [intron]	0.913547			GRM7 [#125, 9.5467e-03], CACNG1 [#309, 3.8768e-02]
470	rs6587420	Chr1:246309151	OR2L13 [intron]	rs3785579	Chr17:62472963	CACNG1 [intron]	0.913546			OR2L13 [#612, 1.5734e-01], CACNG1 [#309, 3.8768e-02]
471	rs16853036	Chr2:167709716	XIRP2 [intron]	rs3785579	Chr17:62472963	CACNG1 [intron]	0.91352			XIRP2 [#557, 1.2105e-01], CACNG1 [#309, 3.8768e-02]
472	rs10521437	Chr9:71865359	MAMDC2 [intron]	rs3785579	Chr17:62472963	CACNG1 [intron]	0.913518			MAMDC2 [#243, 2.5891e-02], CACNG1 [#309, 3.8768e-02]
473	rs4919957	Chr21:42243360	C2CD2 [intron]	rs3785579	Chr17:62472963	CACNG1 [intron]	0.913516			C2CD2 [#485, 9.2945e-02], CACNG1 [#309, 3.8768e-02]
474	rs3785579	Chr17:62472963	CACNG1 [intron]	rs10904498	Chr10:591355	DIP2C [intron]	0.913501			CACNG1 [#309, 3.8768e-02], DIP2C [#382, 6.4173e-02]
475	rs3785579	Chr17:62472963	CACNG1 [intron]	rs16973008	Chr15:40367276	GANC [coding-synon]	0.913495			CACNG1 [#309, 3.8768e-02], GANC [#206, 2.0384e-02]
476	rs3785579	Chr17:62472963	CACNG1 [intron]	rs11192252	Chr10:83788239	NRG3 [intron]	0.913492	NRG3 (rs10884019)		CACNG1 [#309, 3.8768e-02], NRG3 [#188, 1.6750e-02]
477	rs6140677	Chr20:8597582	PLCB1 [intron]	rs3785579	Chr17:62472963	CACNG1 [intron]	0.913474			PLCB1 [#282, 3.2315e-02], CACNG1 [#309, 3.8768e-02]
478	rs12568008	Chr1:50849410	FAF1 [intron]	rs3785579	Chr17:62472963	CACNG1 [intron]	0.913473			FAF1 [#29, 1.2193e-03], CACNG1 [#309, 3.8768e-02]
479	rs3785579	Chr17:62472963	CACNG1 [intron]	rs2942076	Chr12:120279131	ANAPC5 [near-gene-5_10k]	0.913469			CACNG1 [#309, 3.8768e-02], ANAPC5 [#497, 9.5621e-02]
480	rs6716642	Chr2:219360063	CYP27A1 [intron]	rs3785579	Chr17:62472963	CACNG1 [intron]	0.913467			CYP27A1 [#1, 6.9371e-09], CACNG1 [#309, 3.8768e-02]
481	rs3785579	Chr17:62472963	CACNG1 [intron]	rs8043572	Chr16:54880733	GNAO1 [intron]	0.913457			CACNG1 [#309, 3.8768e-02], GNAO1 [#199, 1.9015e-02]
482	rs17059238	Chr9:70738962	PIP5K1B [intron]	rs3785579	Chr17:62472963	CACNG1 [intron]	0.913444			PIP5K1B [#463, 8.6085e-02], CACNG1 [#309, 3.8768e-02]
483	rs911488	Chr9:4207773	GLIS3 [intron]	rs3785579	Chr17:62472963	CACNG1 [intron]	0.913443			GLIS3 [#506, 9.7523e-02], CACNG1 [#309, 3.8768e-02]
484	rs10439467	Chr2:43901850	ABCG5 [intron]	rs3785579	Chr17:62472963	CACNG1 [intron]	0.913431		ABCG5 [#3]	CACNG1 [#309, 3.8768e-02]
485	rs1187806	Chr1:211521221	RPS6KC1 [near-gene-3_10k]	rs3785579	Chr17:62472963	CACNG1 [intron]	0.913429			RPS6KC1 [#409, 7.1294e-02], CACNG1 [#309, 3.8768e-02]
486	rs6535731	Chr4:151486993	LRBA [intron]	rs3785579	Chr17:62472963	CACNG1 [intron]	0.913404			LRBA [#300, 3.6515e-02], CACNG1 [#309, 3.8768e-02]
487	rs3785579	Chr17:62472963	CACNG1 [intron]	rs4251776	Chr17:31194666	TAF15 [intron]	0.913388			CACNG1 [#309, 3.8768e-02], TAF15 [#578, 1.2983e-01]
488	rs7043056	Chr9:89392167	DAPK1 [intron]	rs3785579	Chr17:62472963	CACNG1 [intron]	0.913382			DAPK1 [#18, 4.5191e-04], CACNG1 [#309, 3.8768e-02]
489	rs3785579	Chr17:62472963	CACNG1 [intron]	rs9572757	Chr13:71050019	DACH1 [intron]	0.91338			CACNG1 [#309, 3.8768e-02], DACH1 [#350, 5.5264e-02]
490	rs3785579	Chr17:62472963	CACNG1 [intron]	rs8006685	Chr14:44590977	KIAA0423 [intron]	0.913377			CACNG1 [#309, 3.8768e-02]
491	rs3785579	Chr17:62472963	CACNG1 [intron]	rs7501479	Chr17:51698783	ANKFN1 [intron]	0.913372			CACNG1 [#309, 3.8768e-02], ANKFN1 [#658, 2.8298e-01]
492	rs4398729	Chr6:32821832	HLA-DQA2 [intron]	rs3785579	Chr17:62472963	CACNG1 [intron]	0.913371			HLA-DQA2 [#141, 1.2630e-02], CACNG1 [#309, 3.8768e-02]
493	rs3785579	Chr17:62472963	CACNG1 [intron]	rs754690	Chr14:55758974	PELI2 [intron]	0.913368			CACNG1 [#309, 3.8768e-02], PELI2 [#227, 2.2766e-02]
494	rs17106336	Chr1:50851152	FAF1 [intron]	rs3785579	Chr17:62472963	CACNG1 [intron]	0.91335			FAF1 [#29, 1.2193e-03], CACNG1 [#309, 3.8768e-02]
495	rs2949925	Chr17:62911571	PITPNC1 [intron]	rs3785579	Chr17:62472963	CACNG1 [intron]	0.913335			PITPNC1 [#422, 7.3676e-02], CACNG1 [#309, 3.8768e-02]
496	rs2236030	Chr22:49246176	SBF1 [intron]	rs3785579	Chr17:62472963	CACNG1 [intron]	0.913324			SBF1 [#615, 1.6251e-01], CACNG1 [#309, 3.8768e-02]
497	rs17024399	Chr2:84107369	LOC100124401 [near-gene-5_10k]	rs3785579	Chr17:62472963	CACNG1 [intron]	0.913323			LOC100124401 [#86, 4.6372e-03], CACNG1 [#309, 3.8768e-02]
498	rs3785579	Chr17:62472963	CACNG1 [intron]	rs2244302	Chr12:91830164	EEA1 [intron]	0.913319			CACNG1 [#309, 3.8768e-02], EEA1 [#248, 2.7238e-02]
499	rs3785579	Chr17:62472963	CACNG1 [intron]	rs161273	Chr10:31785387	ZEB1 [intron]	0.913318			CACNG1 [#309, 3.8768e-02], ZEB1 [#104, 6.5186e-03]
500	rs926449	Chr6:169698676	WDR27 [intron]	rs3785579	Chr17:62472963	CACNG1 [intron]	0.913315			WDR27 [#652, 2.4088e-01], CACNG1 [#309, 3.8768e-02]
501	rs3785579	Chr17:62472963	CACNG1 [intron]	rs1910411	Chr15:98855992	LASS3 [intron]	0.913312			CACNG1 [#309, 3.8768e-02]
502	rs3785579	Chr17:62472963	CACNG1 [intron]	rs10847980	Chr12:121953875	VPS37B [near-gene-5_10k]	0.913305			CACNG1 [#309, 3.8768e-02], VPS37B [#452, 8.1989e-02]
503	rs3785579	Chr17:62472963	CACNG1 [intron]	rs9558965	Chr13:106633638	FAM155A [intron]	0.913304			CACNG1 [#309, 3.8768e-02], FAM155A [#375, 6.1125e-02]
504	rs3785579	Chr17:62472963	CACNG1 [intron]	rs8054959	Chr16:87808594	ZNF778 [near-gene-5_10k]	0.913297			CACNG1 [#309, 3.8768e-02], ZNF778 [#443, 7.8326e-02]
505	rs2395031	Chr6:31545284	3.8-1 [near-gene-5_10k]	rs3785579	Chr17:62472963	CACNG1 [intron]	0.913281			CACNG1 [#309, 3.8768e-02]
506	rs12627053	Chr21:14560469	ABCC13 [near-gene-5_10k]	rs3785579	Chr17:62472963	CACNG1 [intron]	0.913255			ABCC13 [#313, 3.9195e-02], CACNG1 [#309, 3.8768e-02]
507	rs2280635	Chr1:165677015	CD247 [intron]	rs3785579	Chr17:62472963	CACNG1 [intron]	0.913251			CD247 [#22, 6.4539e-04], CACNG1 [#309, 3.8768e-02]
508	rs3785579	Chr17:62472963	CACNG1 [intron]	rs12722486	Chr10:6143768	IL2RA [intron]	0.913238			CACNG1 [#309, 3.8768e-02], IL2RA [#3, 1.1386e-05]
509	rs17023226	Chr3:29324074	RBMS3 [intron]	rs3785579	Chr17:62472963	CACNG1 [intron]	0.913238			RBMS3 [#496, 9.4480e-02], CACNG1 [#309, 3.8768e-02]
510	rs12029827	Chr1:246309553	OR2L13 [intron]	rs3785579	Chr17:62472963	CACNG1 [intron]	0.913232			OR2L13 [#612, 1.5734e-01], CACNG1 [#309, 3.8768e-02]
511	rs16881062	Chr4:28432618	LOC645641 [near-gene-3_10k]	rs3785579	Chr17:62472963	CACNG1 [intron]	0.913232			CACNG1 [#309, 3.8768e-02]
512	rs8130856	Chr21:34904039	RCAN1 [intron]	rs3785579	Chr17:62472963	CACNG1 [intron]	0.913227			RCAN1 [#211, 2.1491e-02], CACNG1 [#309, 3.8768e-02]
513	rs6731217	Chr2:53984597	PSME4 [intron]	rs3785579	Chr17:62472963	CACNG1 [intron]	0.913211			PSME4 [#594, 1.4343e-01], CACNG1 [#309, 3.8768e-02]
514	rs17775404	Chr2:102624364	SLC9A2 [intron]	rs3785579	Chr17:62472963	CACNG1 [intron]	0.913211			SLC9A2 [#390, 6.5476e-02], CACNG1 [#309, 3.8768e-02]
515	rs10972786	Chr9:36183488	CLTA [intron]	rs3785579	Chr17:62472963	CACNG1 [intron]	0.913211			CLTA [#337, 5.2079e-02], CACNG1 [#309, 3.8768e-02]
516	rs3785579	Chr17:62472963	CACNG1 [intron]	rs1947402	Chr15:22470545	C15orf2 [near-gene-5]	0.913208			CACNG1 [#309, 3.8768e-02], C15orf2 [#592, 1.4338e-01]
517	rs1716718	Chr3:60637031	FHIT [intron]	rs3785579	Chr17:62472963	CACNG1 [intron]	0.913193			FHIT [#106, 6.6283e-03], CACNG1 [#309, 3.8768e-02]
518	rs2190843	Chr19:48422999	CEACAMP10 [near-gene-5_10k]	rs3785579	Chr17:62472963	CACNG1 [intron]	0.913187			CEACAMP10 [#342, 5.4338e-02], CACNG1 [#309, 3.8768e-02]
519	rs4693883	Chr4:88989198	MEPE [near-gene-3_10k]	rs3785579	Chr17:62472963	CACNG1 [intron]	0.913183			MEPE [#483, 9.2221e-02], CACNG1 [#309, 3.8768e-02]
520	rs10495321	Chr1:230608713	SIPA1L2 [intron]	rs3785579	Chr17:62472963	CACNG1 [intron]	0.91318			SIPA1L2 [#518, 1.0040e-01], CACNG1 [#309, 3.8768e-02]
521	rs1043704	Chr4:7109092	MGC21874 [utr-3]	rs3785579	Chr17:62472963	CACNG1 [intron]	0.91317			CACNG1 [#309, 3.8768e-02]
522	rs4693884	Chr4:88989253	MEPE [near-gene-3_10k]	rs3785579	Chr17:62472963	CACNG1 [intron]	0.913145			MEPE [#483, 9.2221e-02], CACNG1 [#309, 3.8768e-02]
523	rs7735570	Chr5:58366026	PDE4D [intron]	rs3785579	Chr17:62472963	CACNG1 [intron]	0.913144		PDE4D [#2]	CACNG1 [#309, 3.8768e-02]
524	rs41396347	Chr2:141968131	LRP1B [intron]	rs3785579	Chr17:62472963	CACNG1 [intron]	0.913143			LRP1B [#128, 9.7171e-03], CACNG1 [#309, 3.8768e-02]
525	rs3785579	Chr17:62472963	CACNG1 [intron]	rs4254372	Chr17:5964062	WSCD1 [intron]	0.913133			CACNG1 [#309, 3.8768e-02], WSCD1 [#402, 6.8918e-02]
526	rs1418688	Chr6:71935590	LOC157713 [near-gene-3_10k]	rs3785579	Chr17:62472963	CACNG1 [intron]	0.913118			LOC157713 [#78, 4.6372e-03], CACNG1 [#309, 3.8768e-02]
527	rs3859322	Chr18:75602382	CTDP1 [intron]	rs3785579	Chr17:62472963	CACNG1 [intron]	0.913117			CTDP1 [#404, 6.9363e-02], CACNG1 [#309, 3.8768e-02]
528	rs6542088	Chr2:113220301	CKAP2L [intron]	rs3785579	Chr17:62472963	CACNG1 [intron]	0.913101			CKAP2L [#588, 1.3788e-01], CACNG1 [#309, 3.8768e-02]
529	rs3785579	Chr17:62472963	CACNG1 [intron]	rs11174500	Chr12:61158094	MON2 [intron]	0.913099			CACNG1 [#309, 3.8768e-02], MON2 [#529, 1.0345e-01]
530	rs3785579	Chr17:62472963	CACNG1 [intron]	rs1065341	Chr17:31222706	CCL5 [utr-3]	0.913097		CCL5 [#9]	CACNG1 [#309, 3.8768e-02]
531	rs3785579	Chr17:62472963	CACNG1 [intron]	rs11233625	Chr11:82856909	DLG2 [intron]	0.913093		DLG2 [#1]	CACNG1 [#309, 3.8768e-02]
532	rs17747739	Chr3:9492577	SETD5 [coding-synon]	rs3785579	Chr17:62472963	CACNG1 [intron]	0.913043			SETD5 [#618, 1.6379e-01], CACNG1 [#309, 3.8768e-02]
533	rs6907173	Chr6:72047126	OGFRL1 [near-gene-5_10k]	rs3785579	Chr17:62472963	CACNG1 [intron]	0.913032			OGFRL1 [#533, 1.0756e-01], CACNG1 [#309, 3.8768e-02]
534	rs3785579	Chr17:62472963	CACNG1 [intron]	rs1255150	Chr11:95158891	FAM76B [intron]	0.913023			CACNG1 [#309, 3.8768e-02], FAM76B [#651, 2.3521e-01]
535	rs17749522	Chr8:1601056	DLGAP2 [intron]	rs3785579	Chr17:62472963	CACNG1 [intron]	0.913018			DLGAP2 [#320, 4.4281e-02], CACNG1 [#309, 3.8768e-02]
536	rs2872716	Chr8:23454378	SLC25A37 [intron]	rs3785579	Chr17:62472963	CACNG1 [intron]	0.913012			SLC25A37 [#322, 4.4537e-02], CACNG1 [#309, 3.8768e-02]
537	rs3785579	Chr17:62472963	CACNG1 [intron]	rs7117611	Chr11:34327974	ABTB2 [intron]	0.913007			CACNG1 [#309, 3.8768e-02], ABTB2 [#384, 6.4484e-02]
538	rs4873770	Chr8:49008811	PRKDC [intron]	rs3785579	Chr17:62472963	CACNG1 [intron]	0.913005			PRKDC [#115, 7.7229e-03], CACNG1 [#309, 3.8768e-02]
539	rs10024359	Chr4:186920174	SORBS2 [intron]	rs3785579	Chr17:62472963	CACNG1 [intron]	0.912995			SORBS2 [#213, 2.1617e-02], CACNG1 [#309, 3.8768e-02]
540	rs3785579	Chr17:62472963	CACNG1 [intron]	rs3004925	Chr10:34439075	PARD3 [near-gene-3]	0.912987			CACNG1 [#309, 3.8768e-02], PARD3 [#328, 4.8484e-02]
541	rs3785579	Chr17:62472963	CACNG1 [intron]	rs17183970	Chr14:75617278	C14orf179 [intron]	0.912937			CACNG1 [#309, 3.8768e-02]
542	rs17309529	Chr8:26274192	PPP2R2A [intron]	rs3785579	Chr17:62472963	CACNG1 [intron]	0.912931			PPP2R2A [#290, 3.4283e-02], CACNG1 [#309, 3.8768e-02]
543	rs3785579	Chr17:62472963	CACNG1 [intron]	rs2097080	Chr11:95180213	CEP57 [intron]	0.91291			CACNG1 [#309, 3.8768e-02], CEP57 [#400, 6.8577e-02]
544	rs12037329	Chr1:246321888	OR2L13 [intron]	rs3785579	Chr17:62472963	CACNG1 [intron]	0.912894			OR2L13 [#612, 1.5734e-01], CACNG1 [#309, 3.8768e-02]
545	rs1427835	Chr3:132557020	NEK11 [near-gene-3_10k]	rs3785579	Chr17:62472963	CACNG1 [intron]	0.912893			NEK11 [#541, 1.1161e-01], CACNG1 [#309, 3.8768e-02]
546	rs10813820	Chr9:324524	DOCK8 [intron]	rs3785579	Chr17:62472963	CACNG1 [intron]	0.912889			DOCK8 [#502, 9.6229e-02], CACNG1 [#309, 3.8768e-02]
547	rs11954165	Chr5:148639341	AFAP1L1 [intron]	rs3785579	Chr17:62472963	CACNG1 [intron]	0.912886			AFAP1L1 [#622, 1.7143e-01], CACNG1 [#309, 3.8768e-02]
548	rs5758468	Chr22:19241756	MED15 [intron]	rs3785579	Chr17:62472963	CACNG1 [intron]	0.912886			MED15 [#302, 3.7531e-02], CACNG1 [#309, 3.8768e-02]
549	rs16881094	Chr6:72075503	OGFRL1 [near-gene-3_10k]	rs3785579	Chr17:62472963	CACNG1 [intron]	0.912885			OGFRL1 [#533, 1.0756e-01], CACNG1 [#309, 3.8768e-02]
550	rs3785579	Chr17:62472963	CACNG1 [intron]	rs4748946	Chr10:24742115	KIAA1217 [intron]	0.912883			CACNG1 [#309, 3.8768e-02], KIAA1217 [#602, 1.4712e-01]
551	rs17027533	Chr4:99523046	RAP1GDS1 [intron]	rs3785579	Chr17:62472963	CACNG1 [intron]	0.912873			RAP1GDS1 [#609, 1.5468e-01], CACNG1 [#309, 3.8768e-02]
552	rs11127139	Chr2:28325329	BRE [intron]	rs3785579	Chr17:62472963	CACNG1 [intron]	0.912868			BRE [#153, 1.5155e-02], CACNG1 [#309, 3.8768e-02]
553	rs16861646	Chr3:150430123	CP [near-gene-5_10k]	rs3785579	Chr17:62472963	CACNG1 [intron]	0.912867		CP [#1]	CACNG1 [#309, 3.8768e-02]
554	rs3785579	Chr17:62472963	CACNG1 [intron]	rs17559044	Chr10:83862529	NRG3 [intron]	0.912867	NRG3 (rs10884019)		CACNG1 [#309, 3.8768e-02], NRG3 [#188, 1.6750e-02]
555	rs13115608	Chr4:166189098	TRIM60 [near-gene-3_10k]	rs3785579	Chr17:62472963	CACNG1 [intron]	0.912855			TRIM60 [#205, 2.0335e-02], CACNG1 [#309, 3.8768e-02]
556	rs11962317	Chr6:35539910	FANCE [intron]	rs3785579	Chr17:62472963	CACNG1 [intron]	0.912851			FANCE [#308, 3.8662e-02], CACNG1 [#309, 3.8768e-02]
557	rs3785579	Chr17:62472963	CACNG1 [intron]	rs797502	Chr13:50175626	DLEU7 [near-gene-3_10k]	0.912848			CACNG1 [#309, 3.8768e-02], DLEU7 [#633, 1.8393e-01]
558	rs16829336	Chr3:174878315	NLGN1 [intron]	rs3785579	Chr17:62472963	CACNG1 [intron]	0.912845			NLGN1 [#278, 3.2028e-02], CACNG1 [#309, 3.8768e-02]
559	rs7596614	Chr2:33662975	FAM98A [utr-3]	rs3785579	Chr17:62472963	CACNG1 [intron]	0.912838			FAM98A [#659, 3.3390e-01], CACNG1 [#309, 3.8768e-02]
560	rs3775537	Chr4:99571456	RAP1GDS1 [intron]	rs3785579	Chr17:62472963	CACNG1 [intron]	0.912836			RAP1GDS1 [#609, 1.5468e-01], CACNG1 [#309, 3.8768e-02]
561	rs8100526	Chr19:40718075	GAPDHS [intron]	rs3785579	Chr17:62472963	CACNG1 [intron]	0.912833			GAPDHS [#394, 6.6729e-02], CACNG1 [#309, 3.8768e-02]
562	rs1701644	Chr18:59598815	SERPINB7 [intron]	rs3785579	Chr17:62472963	CACNG1 [intron]	0.912819			SERPINB7 [#234, 2.4320e-02], CACNG1 [#309, 3.8768e-02]
563	rs9383745	Chr6:155580702	TIAM2 [intron]	rs3785579	Chr17:62472963	CACNG1 [intron]	0.912809			TIAM2 [#484, 9.2865e-02], CACNG1 [#309, 3.8768e-02]
564	rs11957134	Chr5:150211143	IRGM [near-gene-3_10k]	rs3785579	Chr17:62472963	CACNG1 [intron]	0.912809			IRGM [#129, 9.8350e-03], CACNG1 [#309, 3.8768e-02]
565	rs3785579	Chr17:62472963	CACNG1 [intron]	rs11111839	Chr12:102834853	LOC253724 [near-gene-5_10k]	0.912802			CACNG1 [#309, 3.8768e-02]
566	rs2076003	Chr1:11806734	CLCN6 [intron]	rs3785579	Chr17:62472963	CACNG1 [intron]	0.912801			CLCN6 [#332, 4.9145e-02], CACNG1 [#309, 3.8768e-02]
567	rs3785579	Chr17:62472963	CACNG1 [intron]	rs4393596	Chr16:75123418	CNTNAP4 [intron]	0.912789			CACNG1 [#309, 3.8768e-02], CNTNAP4 [#269, 3.1273e-02]
568	rs609380	Chr3:116085007	ZBTB20 [intron]	rs3785579	Chr17:62472963	CACNG1 [intron]	0.912785			ZBTB20 [#327, 4.7240e-02], CACNG1 [#309, 3.8768e-02]
569	rs6864151	Chr5:177324052	LOC285647 [near-gene-5_10k]	rs3785579	Chr17:62472963	CACNG1 [intron]	0.912768			LOC285647 [#80, 4.6372e-03], CACNG1 [#309, 3.8768e-02]
570	rs4844553	Chr1:205000986	IL10 [near-gene-3_10k]	rs3785579	Chr17:62472963	CACNG1 [intron]	0.912766		IL10 [#12]	CACNG1 [#309, 3.8768e-02]
571	rs3785579	Chr17:62472963	CACNG1 [intron]	rs3124599	Chr9:138523591	NOTCH1 [intron]	0.912763			CACNG1 [#309, 3.8768e-02], NOTCH1 [#15, 3.3950e-04]
572	rs3785579	Chr17:62472963	CACNG1 [intron]	rs10492908	Chr16:77564364	WWOX [intron]	0.912754		WWOX [#1]	CACNG1 [#309, 3.8768e-02]
573	rs3785579	Chr17:62472963	CACNG1 [intron]	rs7122556	Chr11:21001598	NELL1 [intron]	0.912744			CACNG1 [#309, 3.8768e-02], NELL1 [#39, 2.0853e-03]
574	rs6540846	Chr1:212750280	PTPN14 [intron]	rs3785579	Chr17:62472963	CACNG1 [intron]	0.912739			PTPN14 [#648, 2.2936e-01], CACNG1 [#309, 3.8768e-02]
575	rs849263	Chr2:205987145	PARD3B [intron]	rs3785579	Chr17:62472963	CACNG1 [intron]	0.912736			PARD3B [#587, 1.3773e-01], CACNG1 [#309, 3.8768e-02]
576	rs11734984	Chr4:7537705	SORCS2 [intron]	rs3785579	Chr17:62472963	CACNG1 [intron]	0.912735			SORCS2 [#359, 5.8655e-02], CACNG1 [#309, 3.8768e-02]
577	rs4977138	Chr8:144302889	LY6H [near-gene-3_10k]	rs3785579	Chr17:62472963	CACNG1 [intron]	0.912733			LY6H [#383, 6.4460e-02], CACNG1 [#309, 3.8768e-02]
578	rs3785579	Chr17:62472963	CACNG1 [intron]	rs10521319	Chr16:54136937	LPCAT2 [intron]	0.91273			CACNG1 [#309, 3.8768e-02], LPCAT2 [#246, 2.6933e-02]
579	rs8091993	Chr18:11475481	LOC729589 [near-gene-5_10k]	rs3785579	Chr17:62472963	CACNG1 [intron]	0.912727			CACNG1 [#309, 3.8768e-02]
580	rs17082807	Chr6:152934291	SYNE1 [intron]	rs3785579	Chr17:62472963	CACNG1 [intron]	0.912727			SYNE1 [#35, 1.3917e-03], CACNG1 [#309, 3.8768e-02]
581	rs10228977	Chr7:1951565	MAD1L1 [intron]	rs3785579	Chr17:62472963	CACNG1 [intron]	0.912714			MAD1L1 [#238, 2.4737e-02], CACNG1 [#309, 3.8768e-02]
582	rs16989540	Chr22:30566149	DEPDC5 [intron]	rs3785579	Chr17:62472963	CACNG1 [intron]	0.912711			DEPDC5 [#650, 2.3380e-01], CACNG1 [#309, 3.8768e-02]
583	rs4821705	Chr22:36482875	TRIOBP [intron]	rs3785579	Chr17:62472963	CACNG1 [intron]	0.912708			TRIOBP [#378, 6.1926e-02], CACNG1 [#309, 3.8768e-02]
584	rs16840313	Chr4:7523311	SORCS2 [intron]	rs3785579	Chr17:62472963	CACNG1 [intron]	0.912701			SORCS2 [#359, 5.8655e-02], CACNG1 [#309, 3.8768e-02]
585	rs867198	Chr22:37038552	CSNK1E [intron]	rs3785579	Chr17:62472963	CACNG1 [intron]	0.912692			CSNK1E [#160, 1.5894e-02], CACNG1 [#309, 3.8768e-02]
586	rs7541740	Chr1:107551303	NTNG1 [intron]	rs3785579	Chr17:62472963	CACNG1 [intron]	0.912686			NTNG1 [#230, 2.3632e-02], CACNG1 [#309, 3.8768e-02]
587	rs16996627	Chr20:15756549	MACROD2 [intron]	rs3785579	Chr17:62472963	CACNG1 [intron]	0.912683		MACROD2 [#2]	CACNG1 [#309, 3.8768e-02]
588	rs3785579	Chr17:62472963	CACNG1 [intron]	rs1982733	Chr11:83372736	DLG2 [intron]	0.912682		DLG2 [#1]	CACNG1 [#309, 3.8768e-02]
589	rs16858223	Chr2:143367241	KYNU [intron]	rs3785579	Chr17:62472963	CACNG1 [intron]	0.912668			KYNU [#12, 1.8612e-04], CACNG1 [#309, 3.8768e-02]
590	rs2839462	Chr21:42374552	UMODL1 [intron]	rs3785579	Chr17:62472963	CACNG1 [intron]	0.912666			UMODL1 [#110, 7.1301e-03], CACNG1 [#309, 3.8768e-02]
591	rs10963890	Chr9:18967333	FAM154A [intron]	rs3785579	Chr17:62472963	CACNG1 [intron]	0.912661			FAM154A [#500, 9.6061e-02], CACNG1 [#309, 3.8768e-02]
592	rs3785579	Chr17:62472963	CACNG1 [intron]	rs10742841	Chr11:48190782	OR4B1 [near-gene-5_10k]	0.912653			CACNG1 [#309, 3.8768e-02], OR4B1 [#271, 3.1517e-02]
593	rs6698987	Chr1:170635590	DNM3 [intron]	rs3785579	Chr17:62472963	CACNG1 [intron]	0.912649			DNM3 [#465, 8.6213e-02], CACNG1 [#309, 3.8768e-02]
594	rs6990730	Chr8:14916262	SGCZ [intron]	rs3785579	Chr17:62472963	CACNG1 [intron]	0.912647			SGCZ [#398, 6.7281e-02], CACNG1 [#309, 3.8768e-02]
595	rs16859787	Chr3:113757303	ATG3 [intron]	rs3785579	Chr17:62472963	CACNG1 [intron]	0.912644			ATG3 [#437, 7.6030e-02], CACNG1 [#309, 3.8768e-02]
596	rs3785579	Chr17:62472963	CACNG1 [intron]	rs16963927	Chr17:31228920	CCL5 [intron]	0.912644		CCL5 [#9]	CACNG1 [#309, 3.8768e-02]
597	rs16888990	Chr5:58333460	PDE4D [intron]	rs3785579	Chr17:62472963	CACNG1 [intron]	0.912626		PDE4D [#2]	CACNG1 [#309, 3.8768e-02]
598	rs12539298	Chr7:92715753	CCDC132 [intron]	rs3785579	Chr17:62472963	CACNG1 [intron]	0.912624			CCDC132 [#646, 2.2437e-01], CACNG1 [#309, 3.8768e-02]
599	rs6882373	Chr5:14531601	TRIO [intron]	rs3785579	Chr17:62472963	CACNG1 [intron]	0.912618			TRIO [#475, 8.8927e-02], CACNG1 [#309, 3.8768e-02]
600	rs2362942	Chr7:78116249	MAGI2 [intron]	rs3785579	Chr17:62472963	CACNG1 [intron]	0.912616			MAGI2 [#410, 7.1304e-02], CACNG1 [#309, 3.8768e-02]
601	rs1998437	Chr9:867032	DMRT1 [intron]	rs3785579	Chr17:62472963	CACNG1 [intron]	0.912609			DMRT1 [#641, 2.1042e-01], CACNG1 [#309, 3.8768e-02]
602	rs10112030	Chr8:6668233	XKR5 [intron]	rs3785579	Chr17:62472963	CACNG1 [intron]	0.912596			XKR5 [#626, 1.7404e-01], CACNG1 [#309, 3.8768e-02]
603	rs4699932	Chr5:58340462	PDE4D [intron]	rs3785579	Chr17:62472963	CACNG1 [intron]	0.912596		PDE4D [#2]	CACNG1 [#309, 3.8768e-02]
604	rs16829698	Chr3:174895423	NLGN1 [intron]	rs3785579	Chr17:62472963	CACNG1 [intron]	0.91259			NLGN1 [#278, 3.2028e-02], CACNG1 [#309, 3.8768e-02]
605	rs16830446	Chr2:152470487	CACNB4 [intron]	rs3785579	Chr17:62472963	CACNG1 [intron]	0.912585			CACNB4 [#268, 3.1055e-02], CACNG1 [#309, 3.8768e-02]
606	rs9477737	Chr6:18518600	RNF144B [intron]	rs3785579	Chr17:62472963	CACNG1 [intron]	0.912584			RNF144B [#295, 3.6136e-02], CACNG1 [#309, 3.8768e-02]
607	rs16829334	Chr3:120284544	IGSF11 [intron]	rs3785579	Chr17:62472963	CACNG1 [intron]	0.912569			IGSF11 [#519, 1.0061e-01], CACNG1 [#309, 3.8768e-02]
608	rs870266	Chr7:112510757	GPR85 [utr-3]	rs3785579	Chr17:62472963	CACNG1 [intron]	0.912563			GPR85 [#317, 4.1473e-02], CACNG1 [#309, 3.8768e-02]
609	rs4736679	Chr8:134569094	ST3GAL1 [intron]	rs3785579	Chr17:62472963	CACNG1 [intron]	0.912553			ST3GAL1 [#397, 6.7025e-02], CACNG1 [#309, 3.8768e-02]
610	rs1975639	Chr7:37896219	TXNDC3 [intron]	rs3785579	Chr17:62472963	CACNG1 [intron]	0.912543			TXNDC3 [#446, 7.9044e-02], CACNG1 [#309, 3.8768e-02]
611	rs2075539	Chr1:11820345	CLCN6 [intron]	rs3785579	Chr17:62472963	CACNG1 [intron]	0.912541			CLCN6 [#332, 4.9145e-02], CACNG1 [#309, 3.8768e-02]
612	rs3732043	Chr2:68373471	CNRIP1 [near-gene-3]	rs3785579	Chr17:62472963	CACNG1 [intron]	0.912537			CNRIP1 [#605, 1.4998e-01], CACNG1 [#309, 3.8768e-02]
613	rs11737430	Chr4:7540135	SORCS2 [intron]	rs3785579	Chr17:62472963	CACNG1 [intron]	0.912531			SORCS2 [#359, 5.8655e-02], CACNG1 [#309, 3.8768e-02]
614	rs3785579	Chr17:62472963	CACNG1 [intron]	rs17099325	Chr10:83816888	NRG3 [intron]	0.912528	NRG3 (rs10884019)		CACNG1 [#309, 3.8768e-02], NRG3 [#188, 1.6750e-02]
615	rs6013601	Chr20:51064187	TSHZ2 [intron]	rs3785579	Chr17:62472963	CACNG1 [intron]	0.912526			TSHZ2 [#597, 1.4461e-01], CACNG1 [#309, 3.8768e-02]
616	rs7711966	Chr5:157437103	LOC100128898 [near-gene-3_10k]	rs3785579	Chr17:62472963	CACNG1 [intron]	0.912524			LOC100128898 [#67, 4.6372e-03], CACNG1 [#309, 3.8768e-02]
617	rs4388439	Chr8:133277804	KCNQ3 [intron]	rs3785579	Chr17:62472963	CACNG1 [intron]	0.912517			KCNQ3 [#365, 5.9909e-02], CACNG1 [#309, 3.8768e-02]
618	rs17073572	Chr6:112636121	LAMA4 [intron]	rs3785579	Chr17:62472963	CACNG1 [intron]	0.912497		LAMA4 [#1]	CACNG1 [#309, 3.8768e-02]
619	rs3785579	Chr17:62472963	CACNG1 [intron]	rs12809590	Chr12:51809479	LOC100127976 [near-gene-5_10k]	0.91249			CACNG1 [#309, 3.8768e-02]
620	rs17703911	Chr5:171767087	SH3PXD2B [intron]	rs3785579	Chr17:62472963	CACNG1 [intron]	0.912486			SH3PXD2B [#362, 5.9503e-02], CACNG1 [#309, 3.8768e-02]
621	rs688137	Chr18:55319704	CCBE1 [intron]	rs3785579	Chr17:62472963	CACNG1 [intron]	0.912476			CCBE1 [#197, 1.8467e-02], CACNG1 [#309, 3.8768e-02]
622	rs7749925	Chr6:16448755	ATXN1 [intron]	rs3785579	Chr17:62472963	CACNG1 [intron]	0.912475			ATXN1 [#131, 1.0403e-02], CACNG1 [#309, 3.8768e-02]
623	rs9455449	Chr6:72144506	MIRN30C2 [near-gene-5_10k]	rs3785579	Chr17:62472963	CACNG1 [intron]	0.912474			CACNG1 [#309, 3.8768e-02]
624	rs6673310	Chr1:190864608	RGS13 [near-gene-5_10k]	rs3785579	Chr17:62472963	CACNG1 [intron]	0.91247			RGS13 [#209, 2.1142e-02], CACNG1 [#309, 3.8768e-02]
625	rs8192619	Chr6:133008041	TAAR1 [coding-synon]	rs3785579	Chr17:62472963	CACNG1 [intron]	0.912463			TAAR1 [#236, 2.4459e-02], CACNG1 [#309, 3.8768e-02]
626	rs3785579	Chr17:62472963	CACNG1 [intron]	rs11618506	Chr13:45052750	FLJ32682 [missense]	0.912462			CACNG1 [#309, 3.8768e-02]
627	rs4664865	Chr2:157855562	GALNT5 [intron]	rs3785579	Chr17:62472963	CACNG1 [intron]	0.91246			GALNT5 [#581, 1.3244e-01], CACNG1 [#309, 3.8768e-02]
628	rs7019788	Chr9:72350894	TRPM3 [intron]	rs3785579	Chr17:62472963	CACNG1 [intron]	0.912455			TRPM3 [#341, 5.3472e-02], CACNG1 [#309, 3.8768e-02]
629	rs3785579	Chr17:62472963	CACNG1 [intron]	rs17034931	Chr12:102849589	HSP90B1 [intron]	0.912451			CACNG1 [#309, 3.8768e-02], HSP90B1 [#21, 6.4304e-04]
630	rs16888998	Chr5:58333899	PDE4D [intron]	rs3785579	Chr17:62472963	CACNG1 [intron]	0.912443		PDE4D [#2]	CACNG1 [#309, 3.8768e-02]
631	rs6927367	Chr6:35539817	FANCE [intron]	rs3785579	Chr17:62472963	CACNG1 [intron]	0.912443			FANCE [#308, 3.8662e-02], CACNG1 [#309, 3.8768e-02]
632	rs17755911	Chr9:26874045	C9orf82 [intron]	rs3785579	Chr17:62472963	CACNG1 [intron]	0.912429			C9orf82 [#654, 2.4574e-01], CACNG1 [#309, 3.8768e-02]
633	rs41488649	Chr6:140185551	LOC100132735 [intron]	rs3785579	Chr17:62472963	CACNG1 [intron]	0.912406			LOC100132735 [#92, 4.8702e-03], CACNG1 [#309, 3.8768e-02]
634	rs3785579	Chr17:62472963	CACNG1 [intron]	rs7934929	Chr11:34326812	ABTB2 [intron]	0.912386			CACNG1 [#309, 3.8768e-02], ABTB2 [#384, 6.4484e-02]
635	rs12631517	Chr3:132532201	NEK11 [intron]	rs3785579	Chr17:62472963	CACNG1 [intron]	0.912383			NEK11 [#541, 1.1161e-01], CACNG1 [#309, 3.8768e-02]
636	rs4912644	Chr5:141977377	FGF1 [intron]	rs3785579	Chr17:62472963	CACNG1 [intron]	0.912383			FGF1 [#16, 3.4863e-04], CACNG1 [#309, 3.8768e-02]
637	rs1806033	Chr5:9267358	SEMA5A [intron]	rs3785579	Chr17:62472963	CACNG1 [intron]	0.912382			SEMA5A [#454, 8.2595e-02], CACNG1 [#309, 3.8768e-02]
638	rs3785579	Chr17:62472963	CACNG1 [intron]	rs10508066	Chr13:100853075	NALCN [intron]	0.91237			CACNG1 [#309, 3.8768e-02], NALCN [#552, 1.1752e-01]
639	rs904107	Chr1:16361410	EPHA2 [near-gene-5_10k]	rs3785579	Chr17:62472963	CACNG1 [intron]	0.912355			EPHA2 [#99, 5.6423e-03], CACNG1 [#309, 3.8768e-02]
640	rs17392895	Chr1:163081407	PBX1 [intron]	rs3785579	Chr17:62472963	CACNG1 [intron]	0.912355			PBX1 [#149, 1.4419e-02], CACNG1 [#309, 3.8768e-02]
641	rs7825965	Chr8:40001391	INDOL1 [near-gene-3_10k]	rs3785579	Chr17:62472963	CACNG1 [intron]	0.91235			CACNG1 [#309, 3.8768e-02]
642	rs5998364	Chr22:30994612	CPSF1P1 [near-gene-5_10k]	rs3785579	Chr17:62472963	CACNG1 [intron]	0.912338			CPSF1P1 [#57, 4.6372e-03], CACNG1 [#309, 3.8768e-02]
643	rs3785579	Chr17:62472963	CACNG1 [intron]	rs12855465	Chr13:107678142	ABHD13 [intron]	0.912325			CACNG1 [#309, 3.8768e-02], ABHD13 [#514, 9.9794e-02]
644	rs17169363	Chr7:16245815	hCG_1745121 [intron]	rs3785579	Chr17:62472963	CACNG1 [intron]	0.912322			CACNG1 [#309, 3.8768e-02]
645	rs1378662	Chr3:161963987	PPM1L [intron]	rs3785579	Chr17:62472963	CACNG1 [intron]	0.912318			PPM1L [#228, 2.3421e-02], CACNG1 [#309, 3.8768e-02]
646	rs10183157	Chr2:228627712	SPHKAP [intron]	rs3785579	Chr17:62472963	CACNG1 [intron]	0.912316			SPHKAP [#562, 1.2198e-01], CACNG1 [#309, 3.8768e-02]
647	rs10488464	Chr7:134181659	CALD1 [intron]	rs3785579	Chr17:62472963	CACNG1 [intron]	0.912312			CALD1 [#37, 1.7537e-03], CACNG1 [#309, 3.8768e-02]
648	rs815419	Chr3:55677963	ERC2 [intron]	rs3785579	Chr17:62472963	CACNG1 [intron]	0.912303			ERC2 [#352, 5.6093e-02], CACNG1 [#309, 3.8768e-02]
649	rs3785579	Chr17:62472963	CACNG1 [intron]	rs1171066	Chr13:35359920	DCLK1 [intron]	0.912301			CACNG1 [#309, 3.8768e-02], DCLK1 [#316, 4.1165e-02]
650	rs41430745	Chr3:192033336	LOC100131685 [near-gene-3_10k]	rs3785579	Chr17:62472963	CACNG1 [intron]	0.912291			LOC100131685 [#69, 4.6372e-03], CACNG1 [#309, 3.8768e-02]
651	rs7046290	Chr9:89392397	DAPK1 [intron]	rs3785579	Chr17:62472963	CACNG1 [intron]	0.912272			DAPK1 [#18, 4.5191e-04], CACNG1 [#309, 3.8768e-02]
652	rs7806611	Chr7:110262044	IMMP2L [intron]	rs3785579	Chr17:62472963	CACNG1 [intron]	0.912265			IMMP2L [#261, 3.0220e-02], CACNG1 [#309, 3.8768e-02]
653	rs1926064	Chr20:54261400	MC3R [near-gene-3_10k]	rs3785579	Chr17:62472963	CACNG1 [intron]	0.912235			MC3R [#34, 1.3814e-03], CACNG1 [#309, 3.8768e-02]
654	rs10496957	Chr2:144571244	GTDC1 [intron]	rs3785579	Chr17:62472963	CACNG1 [intron]	0.912228			GTDC1 [#468, 8.6868e-02], CACNG1 [#309, 3.8768e-02]
655	rs12039416	Chr1:13803746	PDPN [intron]	rs3785579	Chr17:62472963	CACNG1 [intron]	0.912217			PDPN [#95, 4.9435e-03], CACNG1 [#309, 3.8768e-02]
656	rs4803277	Chr19:42764767	ZNF571 [intron]	rs3785579	Chr17:62472963	CACNG1 [intron]	0.912215			ZNF571 [#603, 1.4743e-01], CACNG1 [#309, 3.8768e-02]
657	rs3785579	Chr17:62472963	CACNG1 [intron]	rs17670833	Chr16:7232549	A2BP1 [intron]	0.912215	A2BP1 (rs11647415)		CACNG1 [#309, 3.8768e-02]
658	rs12065515	Chr1:231242041	PCNXL2 [intron]	rs3785579	Chr17:62472963	CACNG1 [intron]	0.912206			PCNXL2 [#601, 1.4686e-01], CACNG1 [#309, 3.8768e-02]
659	rs3785579	Chr17:62472963	CACNG1 [intron]	rs1383546	Chr15:98432826	ADAMTS17 [intron]	0.9122			CACNG1 [#309, 3.8768e-02], ADAMTS17 [#270, 3.1488e-02]
660	rs3785579	Chr17:62472963	CACNG1 [intron]	rs16971624	Chr17:31235542	CCL5 [near-gene-5_10k]	0.912199		CCL5 [#9]	CACNG1 [#309, 3.8768e-02]
661	rs11563246	Chr2:234373607	HEATR7B1 [missense]	rs3785579	Chr17:62472963	CACNG1 [intron]	0.912197			HEATR7B1 [#462, 8.5997e-02], CACNG1 [#309, 3.8768e-02]
662	rs3785579	Chr17:62472963	CACNG1 [intron]	rs11224488	Chr11:100228316	FLJ32810 [intron]	0.912196			CACNG1 [#309, 3.8768e-02]
663	rs12196135	Chr6:16809313	ATXN1 [intron]	rs3785579	Chr17:62472963	CACNG1 [intron]	0.912184			ATXN1 [#131, 1.0403e-02], CACNG1 [#309, 3.8768e-02]
664	rs10979608	Chr9:110714713	IKBKAP [intron]	rs3785579	Chr17:62472963	CACNG1 [intron]	0.91218			IKBKAP [#251, 2.7974e-02], CACNG1 [#309, 3.8768e-02]
665	rs17314002	Chr5:112393615	MCC [intron]	rs3785579	Chr17:62472963	CACNG1 [intron]	0.912178			MCC [#380, 6.2917e-02], CACNG1 [#309, 3.8768e-02]
666	rs17085170	Chr5:95198087	LOC727938 [near-gene-5_10k]	rs3785579	Chr17:62472963	CACNG1 [intron]	0.912154			CACNG1 [#309, 3.8768e-02]
667	rs17754253	Chr6:140185502	LOC100132735 [intron]	rs3785579	Chr17:62472963	CACNG1 [intron]	0.912147			LOC100132735 [#92, 4.8702e-03], CACNG1 [#309, 3.8768e-02]
668	rs17165136	Chr7:11745500	THSD7A [intron]	rs3785579	Chr17:62472963	CACNG1 [intron]	0.912143		THSD7A [#1]	CACNG1 [#309, 3.8768e-02]
669	rs4335046	Chr7:36640844	AOAH [intron]	rs3785579	Chr17:62472963	CACNG1 [intron]	0.912141			AOAH [#151, 1.4951e-02], CACNG1 [#309, 3.8768e-02]
670	rs4867569	Chr5:169037498	DOCK2 [intron]	rs3785579	Chr17:62472963	CACNG1 [intron]	0.91213			DOCK2 [#136, 1.2051e-02], CACNG1 [#309, 3.8768e-02]
671	rs6917208	Chr6:38132631	ZFAND3 [intron]	rs3785579	Chr17:62472963	CACNG1 [intron]	0.912128			ZFAND3 [#640, 2.0947e-01], CACNG1 [#309, 3.8768e-02]
672	rs3785579	Chr17:62472963	CACNG1 [intron]	rs3863292	Chr11:5275253	OR51B4 [near-gene-3_10k]	0.912117			CACNG1 [#309, 3.8768e-02], OR51B4 [#568, 1.2509e-01]
673	rs16855663	Chr2:216780472	XRCC5 [near-gene-3_10k]	rs3785579	Chr17:62472963	CACNG1 [intron]	0.912109			XRCC5 [#215, 2.1903e-02], CACNG1 [#309, 3.8768e-02]
674	rs2925731	Chr5:41456204	PLCXD3 [intron]	rs3785579	Chr17:62472963	CACNG1 [intron]	0.912108			PLCXD3 [#298, 3.6328e-02], CACNG1 [#309, 3.8768e-02]
675	rs431144	Chr19:11359174	EPOR [near-gene-5_10k]	rs3785579	Chr17:62472963	CACNG1 [intron]	0.9121			EPOR [#10, 1.0734e-04], CACNG1 [#309, 3.8768e-02]
676	rs3785579	Chr17:62472963	CACNG1 [intron]	rs17099461	Chr14:61597616	SYT16 [intron]	0.912088			CACNG1 [#309, 3.8768e-02], SYT16 [#449, 7.9805e-02]
677	rs2249433	Chr7:37867713	TXNDC3 [intron]	rs3785579	Chr17:62472963	CACNG1 [intron]	0.912064			TXNDC3 [#446, 7.9044e-02], CACNG1 [#309, 3.8768e-02]
678	rs10187911	Chr2:50501451	NRXN1 [intron]	rs3785579	Chr17:62472963	CACNG1 [intron]	0.912062			NRXN1 [#223, 2.2496e-02], CACNG1 [#309, 3.8768e-02]
679	rs1891733	Chr1:163074454	PBX1 [intron]	rs3785579	Chr17:62472963	CACNG1 [intron]	0.912049			PBX1 [#149, 1.4419e-02], CACNG1 [#309, 3.8768e-02]
680	rs11132344	Chr4:186909597	SORBS2 [intron]	rs3785579	Chr17:62472963	CACNG1 [intron]	0.912048			SORBS2 [#213, 2.1617e-02], CACNG1 [#309, 3.8768e-02]
681	rs12029109	Chr1:230135065	DISC1 [intron]	rs3785579	Chr17:62472963	CACNG1 [intron]	0.912031			DISC1 [#287, 3.3904e-02], CACNG1 [#309, 3.8768e-02]
682	rs35920	Chr5:53601968	ARL15 [intron]	rs3785579	Chr17:62472963	CACNG1 [intron]	0.91203			ARL15 [#611, 1.5734e-01], CACNG1 [#309, 3.8768e-02]
683	rs13361189	Chr5:150203580	IRGM [near-gene-5_10k]	rs3785579	Chr17:62472963	CACNG1 [intron]	0.912028			IRGM [#129, 9.8350e-03], CACNG1 [#309, 3.8768e-02]
684	rs3785579	Chr17:62472963	CACNG1 [intron]	rs1501999	Chr16:54153790	LPCAT2 [intron]	0.912026			CACNG1 [#309, 3.8768e-02], LPCAT2 [#246, 2.6933e-02]
685	rs3785579	Chr17:62472963	CACNG1 [intron]	rs2875709	Chr16:81346402	CDH13 [intron]	0.912026	CDH13 (rs8055236)	CDH13 [#2]	CACNG1 [#309, 3.8768e-02]
686	rs3785579	Chr17:62472963	CACNG1 [intron]	rs16956917	Chr15:70488831	TMEM202 [near-gene-3_10k]	0.912024			CACNG1 [#309, 3.8768e-02], TMEM202 [#585, 1.3610e-01]
687	rs16855609	Chr1:178493251	LHX4 [intron]	rs3785579	Chr17:62472963	CACNG1 [intron]	0.912023			LHX4 [#432, 7.5078e-02], CACNG1 [#309, 3.8768e-02]
688	rs848551	Chr2:36554143	CRIM1 [intron]	rs3785579	Chr17:62472963	CACNG1 [intron]	0.912016			CRIM1 [#229, 2.3439e-02], CACNG1 [#309, 3.8768e-02]
689	rs4369	Chr7:91688825	KRIT1 [intron]	rs3785579	Chr17:62472963	CACNG1 [intron]	0.912013			KRIT1 [#441, 7.7777e-02], CACNG1 [#309, 3.8768e-02]
690	rs3785579	Chr17:62472963	CACNG1 [intron]	rs7022308	Chr9:130127396	COQ4 [intron]	0.912012			CACNG1 [#309, 3.8768e-02], COQ4 [#573, 1.2794e-01]
691	rs3785579	Chr17:62472963	CACNG1 [intron]	rs11008826	Chr10:32522055	LOC439953 [near-gene-5_10k]	0.912012			CACNG1 [#309, 3.8768e-02], LOC439953 [#114, 7.6127e-03]
692	rs3785579	Chr17:62472963	CACNG1 [intron]	rs17652307	Chr11:100198283	FLJ32810 [intron]	0.912005			CACNG1 [#309, 3.8768e-02]
693	rs16905322	Chr8:136361725	LOC286094 [intron]	rs3785579	Chr17:62472963	CACNG1 [intron]	0.911992			LOC286094 [#93, 4.8702e-03], CACNG1 [#309, 3.8768e-02]
694	rs4689837	Chr4:7771665	SORCS2 [intron]	rs3785579	Chr17:62472963	CACNG1 [intron]	0.911986			SORCS2 [#359, 5.8655e-02], CACNG1 [#309, 3.8768e-02]
695	rs4491597	Chr18:9936405	VAPA [intron]	rs3785579	Chr17:62472963	CACNG1 [intron]	0.911983			VAPA [#193, 1.7540e-02], CACNG1 [#309, 3.8768e-02]
696	rs2169552	Chr3:38412972	XYLB [intron]	rs3785579	Chr17:62472963	CACNG1 [intron]	0.911959			XYLB [#473, 8.8372e-02], CACNG1 [#309, 3.8768e-02]
697	rs16988801	Chr19:56195956	KLK8 [intron]	rs3785579	Chr17:62472963	CACNG1 [intron]	0.911957			KLK8 [#285, 3.2590e-02], CACNG1 [#309, 3.8768e-02]
698	rs16989600	Chr22:30605942	DEPDC5 [intron]	rs3785579	Chr17:62472963	CACNG1 [intron]	0.911941			DEPDC5 [#650, 2.3380e-01], CACNG1 [#309, 3.8768e-02]
699	rs17006475	Chr4:84229607	PLAC8 [near-gene-3]	rs3785579	Chr17:62472963	CACNG1 [intron]	0.911917			PLAC8 [#456, 8.3703e-02], CACNG1 [#309, 3.8768e-02]
700	rs3785579	Chr17:62472963	CACNG1 [intron]	rs1501997	Chr16:54146966	LPCAT2 [intron]	0.911916			CACNG1 [#309, 3.8768e-02], LPCAT2 [#246, 2.6933e-02]
701	rs3785579	Chr17:62472963	CACNG1 [intron]	rs17099358	Chr10:83826753	NRG3 [intron]	0.911903	NRG3 (rs10884019)		CACNG1 [#309, 3.8768e-02], NRG3 [#188, 1.6750e-02]
702	rs16865950	Chr3:192033387	LOC100131685 [near-gene-3_10k]	rs3785579	Chr17:62472963	CACNG1 [intron]	0.911882			LOC100131685 [#69, 4.6372e-03], CACNG1 [#309, 3.8768e-02]
703	rs3785579	Chr17:62472963	CACNG1 [intron]	rs16930152	Chr10:29642204	LYZL1 [near-gene-3_10k]	0.911871			CACNG1 [#309, 3.8768e-02], LYZL1 [#523, 1.0171e-01]
704	rs10518553	Chr1:77643070	AK5 [intron]	rs3785579	Chr17:62472963	CACNG1 [intron]	0.911869			AK5 [#345, 5.4736e-02], CACNG1 [#309, 3.8768e-02]
705	rs17459903	Chr7:69047661	AUTS2 [intron]	rs3785579	Chr17:62472963	CACNG1 [intron]	0.911853			AUTS2 [#427, 7.3966e-02], CACNG1 [#309, 3.8768e-02]
706	rs11987318	Chr8:133266996	KCNQ3 [intron]	rs3785579	Chr17:62472963	CACNG1 [intron]	0.911849			KCNQ3 [#365, 5.9909e-02], CACNG1 [#309, 3.8768e-02]
707	rs17038663	Chr3:39280308	CX3CR1 [utr-3]	rs3785579	Chr17:62472963	CACNG1 [intron]	0.911845		CX3CR1 [#11]	CACNG1 [#309, 3.8768e-02]
708	rs3785579	Chr17:62472963	CACNG1 [intron]	rs161272	Chr10:31785645	ZEB1 [intron]	0.91184			CACNG1 [#309, 3.8768e-02], ZEB1 [#104, 6.5186e-03]
709	rs3785579	Chr17:62472963	CACNG1 [intron]	rs1028972	Chr14:55846499	PELI2 [near-gene-3_10k]	0.911834			CACNG1 [#309, 3.8768e-02], PELI2 [#227, 2.2766e-02]
710	rs11989798	Chr8:22326597	SLC39A14 [intron]	rs3785579	Chr17:62472963	CACNG1 [intron]	0.911828			SLC39A14 [#134, 1.1322e-02], CACNG1 [#309, 3.8768e-02]
711	rs10456225	Chr6:10313172	LOC442160 [near-gene-3_10k]	rs3785579	Chr17:62472963	CACNG1 [intron]	0.91181			CACNG1 [#309, 3.8768e-02]
712	rs10814864	Chr9:4174436	GLIS3 [intron]	rs3785579	Chr17:62472963	CACNG1 [intron]	0.911809			GLIS3 [#506, 9.7523e-02], CACNG1 [#309, 3.8768e-02]
713	rs1181981	Chr5:128358073	SLC27A6 [intron]	rs3785579	Chr17:62472963	CACNG1 [intron]	0.911806			SLC27A6 [#273, 3.1599e-02], CACNG1 [#309, 3.8768e-02]
714	rs6996763	Chr8:53439500	ST18 [intron]	rs3785579	Chr17:62472963	CACNG1 [intron]	0.911806			ST18 [#433, 7.5192e-02], CACNG1 [#309, 3.8768e-02]
715	rs3785579	Chr17:62472963	CACNG1 [intron]	rs9532479	Chr13:31233880	RXFP2 [coding-synon]	0.91178			CACNG1 [#309, 3.8768e-02], RXFP2 [#293, 3.5542e-02]
716	rs6022211	Chr20:51063037	TSHZ2 [intron]	rs3785579	Chr17:62472963	CACNG1 [intron]	0.911777			TSHZ2 [#597, 1.4461e-01], CACNG1 [#309, 3.8768e-02]
717	rs12528427	Chr6:90950621	BACH2 [intron]	rs3785579	Chr17:62472963	CACNG1 [intron]	0.911774			BACH2 [#140, 1.2603e-02], CACNG1 [#309, 3.8768e-02]
718	rs3785579	Chr17:62472963	CACNG1 [intron]	rs11103845	Chr9:137392424	LOC100131900 [near-gene-3_10k]	0.91175			CACNG1 [#309, 3.8768e-02]
719	rs3785579	Chr17:62472963	CACNG1 [intron]	rs17447321	Chr10:11197490	CUGBP2 [intron]	0.911749			CACNG1 [#309, 3.8768e-02]
720	rs3785579	Chr17:62472963	CACNG1 [intron]	rs9933631	Chr16:80287882	CMIP [intron]	0.911749			CACNG1 [#309, 3.8768e-02], CMIP [#620, 1.6598e-01]
721	rs1183408	Chr9:9752533	PTPRD [intron]	rs3785579	Chr17:62472963	CACNG1 [intron]	0.911748		PTPRD [#1]	CACNG1 [#309, 3.8768e-02]
722	rs12118136	Chr1:163079205	PBX1 [intron]	rs3785579	Chr17:62472963	CACNG1 [intron]	0.911725			PBX1 [#149, 1.4419e-02], CACNG1 [#309, 3.8768e-02]
723	rs9973399	Chr2:180046437	ZNF385B [intron]	rs3785579	Chr17:62472963	CACNG1 [intron]	0.911722		ZNF385B [#1]	CACNG1 [#309, 3.8768e-02]
724	rs2111155	Chr5:157336219	LOC345471 [near-gene-3_10k]	rs3785579	Chr17:62472963	CACNG1 [intron]	0.911712			LOC345471 [#88, 4.6372e-03], CACNG1 [#309, 3.8768e-02]
725	rs6580058	Chr5:153558112	GALNT10 [intron]	rs3785579	Chr17:62472963	CACNG1 [intron]	0.911705			GALNT10 [#511, 9.9079e-02], CACNG1 [#309, 3.8768e-02]
726	rs10513557	Chr3:162077190	PPM1L [intron]	rs3785579	Chr17:62472963	CACNG1 [intron]	0.911692			PPM1L [#228, 2.3421e-02], CACNG1 [#309, 3.8768e-02]
727	rs16865004	Chr2:224184657	SCG2 [near-gene-5_10k]	rs3785579	Chr17:62472963	CACNG1 [intron]	0.911683			SCG2 [#111, 7.3042e-03], CACNG1 [#309, 3.8768e-02]
728	rs9823555	Chr3:120360557	C3orf30 [near-gene-3_10k]	rs3785579	Chr17:62472963	CACNG1 [intron]	0.911679			C3orf30 [#304, 3.7902e-02], CACNG1 [#309, 3.8768e-02]
729	rs10519575	Chr5:118646522	TNFAIP8 [intron]	rs3785579	Chr17:62472963	CACNG1 [intron]	0.911675			TNFAIP8 [#100, 5.9334e-03], CACNG1 [#309, 3.8768e-02]
730	rs3785579	Chr17:62472963	CACNG1 [intron]	rs333542	Chr15:63992648	MEGF11 [intron]	0.911669			CACNG1 [#309, 3.8768e-02], MEGF11 [#403, 6.8936e-02]
731	rs16836269	Chr3:132487760	NEK11 [intron]	rs3785579	Chr17:62472963	CACNG1 [intron]	0.911665			NEK11 [#541, 1.1161e-01], CACNG1 [#309, 3.8768e-02]
732	rs3785579	Chr17:62472963	CACNG1 [intron]	rs3904327	Chr13:41338981	KIAA0564 [intron]	0.911662			CACNG1 [#309, 3.8768e-02], KIAA0564 [#334, 5.0671e-02]
733	rs16978139	Chr17:70129110	CD300E [intron]	rs3785579	Chr17:62472963	CACNG1 [intron]	0.911631			CD300E [#288, 3.4161e-02], CACNG1 [#309, 3.8768e-02]
734	rs6857926	Chr4:91615328	MGC48628 [intron]	rs3785579	Chr17:62472963	CACNG1 [intron]	0.911631			CACNG1 [#309, 3.8768e-02]
735	rs7511905	Chr1:1783646	GNB1 [intron]	rs3785579	Chr17:62472963	CACNG1 [intron]	0.911627			GNB1 [#217, 2.1951e-02], CACNG1 [#309, 3.8768e-02]
736	rs4266631	Chr8:133277704	KCNQ3 [intron]	rs3785579	Chr17:62472963	CACNG1 [intron]	0.911626			KCNQ3 [#365, 5.9909e-02], CACNG1 [#309, 3.8768e-02]
737	rs2296764	Chr20:57844674	PHACTR3 [intron]	rs3785579	Chr17:62472963	CACNG1 [intron]	0.911625			PHACTR3 [#531, 1.0527e-01], CACNG1 [#309, 3.8768e-02]
738	rs10946732	Chr6:24980422	C6orf32 [intron]	rs3785579	Chr17:62472963	CACNG1 [intron]	0.911612			CACNG1 [#309, 3.8768e-02]
739	rs970440	Chr8:16056564	MSR1 [intron]	rs3785579	Chr17:62472963	CACNG1 [intron]	0.911611		MSR1 [#2]	CACNG1 [#309, 3.8768e-02]
740	rs3785579	Chr17:62472963	CACNG1 [intron]	rs16951263	Chr17:15101897	PMP22 [intron]	0.911603			CACNG1 [#309, 3.8768e-02], PMP22 [#107, 6.6817e-03]
741	rs3785579	Chr17:62472963	CACNG1 [intron]	rs41500144	Chr16:81864786	CDH13 [intron]	0.911598	CDH13 (rs8055236)	CDH13 [#2]	CACNG1 [#309, 3.8768e-02]
742	rs17062397	Chr9:71007765	TJP2 [intron]	rs3785579	Chr17:62472963	CACNG1 [intron]	0.911586			TJP2 [#553, 1.1898e-01], CACNG1 [#309, 3.8768e-02]
743	rs3785579	Chr17:62472963	CACNG1 [intron]	rs35490250	Chr12:20770497	SLCO1C1 [intron]	0.91158			CACNG1 [#309, 3.8768e-02], SLCO1C1 [#570, 1.2675e-01]
744	rs7576189	Chr2:218331133	DIRC3 [near-gene-5_10k]	rs3785579	Chr17:62472963	CACNG1 [intron]	0.911579			DIRC3 [#169, 1.6112e-02], CACNG1 [#309, 3.8768e-02]
745	rs17609346	Chr4:48031128	SLAIN2 [near-gene-5_10k]	rs3785579	Chr17:62472963	CACNG1 [intron]	0.911569			SLAIN2 [#561, 1.2186e-01], CACNG1 [#309, 3.8768e-02]
746	rs9860395	Chr3:7693570	GRM7 [intron]	rs3785579	Chr17:62472963	CACNG1 [intron]	0.911551			GRM7 [#125, 9.5467e-03], CACNG1 [#309, 3.8768e-02]
747	rs5759455	Chr22:19268180	MED15 [intron]	rs3785579	Chr17:62472963	CACNG1 [intron]	0.911551			MED15 [#302, 3.7531e-02], CACNG1 [#309, 3.8768e-02]
748	rs3785579	Chr17:62472963	CACNG1 [intron]	rs13335416	Chr16:54149415	LPCAT2 [intron]	0.911542			CACNG1 [#309, 3.8768e-02], LPCAT2 [#246, 2.6933e-02]
749	rs16831546	Chr3:162070997	PPM1L [intron]	rs3785579	Chr17:62472963	CACNG1 [intron]	0.91154			PPM1L [#228, 2.3421e-02], CACNG1 [#309, 3.8768e-02]
750	rs17373814	Chr1:52812191	LOC645311 [near-gene-3_10k]	rs3785579	Chr17:62472963	CACNG1 [intron]	0.911537			LOC645311 [#75, 4.6372e-03], CACNG1 [#309, 3.8768e-02]
751	rs3785579	Chr17:62472963	CACNG1 [intron]	rs7358099	Chr10:101944992	CHUK [intron]	0.911534		CHUK [#1]	CACNG1 [#309, 3.8768e-02]
752	rs10992517	Chr9:94697532	LOC642959 [near-gene-5_10k]	rs3785579	Chr17:62472963	CACNG1 [intron]	0.911532			CACNG1 [#309, 3.8768e-02]
753	rs4807665	Chr19:4859389	UHRF1 [near-gene-5]	rs3785579	Chr17:62472963	CACNG1 [intron]	0.91153			UHRF1 [#545, 1.1455e-01], CACNG1 [#309, 3.8768e-02]
754	rs416768	Chr1:218929994	C1orf115 [near-gene-5]	rs3785579	Chr17:62472963	CACNG1 [intron]	0.911528			C1orf115 [#534, 1.0810e-01], CACNG1 [#309, 3.8768e-02]
755	rs17103980	Chr1:48217795	LOC388630 [intron]	rs3785579	Chr17:62472963	CACNG1 [intron]	0.911518			LOC388630 [#482, 9.1855e-02], CACNG1 [#309, 3.8768e-02]
756	rs4701290	Chr5:22615920	CDH12 [intron]	rs3785579	Chr17:62472963	CACNG1 [intron]	0.911509			CDH12 [#625, 1.7315e-01], CACNG1 [#309, 3.8768e-02]
757	rs2491444	Chr1:182052219	RGL1 [intron]	rs3785579	Chr17:62472963	CACNG1 [intron]	0.911498			RGL1 [#388, 6.5276e-02], CACNG1 [#309, 3.8768e-02]
758	rs2839347	Chr21:46841376	S100B [near-gene-3]	rs3785579	Chr17:62472963	CACNG1 [intron]	0.911495			S100B [#24, 8.5940e-04], CACNG1 [#309, 3.8768e-02]
759	rs12652642	Chr5:126000523	C5orf48 [near-gene-3_10k]	rs3785579	Chr17:62472963	CACNG1 [intron]	0.911483			C5orf48 [#303, 3.7902e-02], CACNG1 [#309, 3.8768e-02]
760	rs3802061	Chr7:92751741	CCDC132 [intron]	rs3785579	Chr17:62472963	CACNG1 [intron]	0.911473			CCDC132 [#646, 2.2437e-01], CACNG1 [#309, 3.8768e-02]
761	rs16831552	Chr3:162072094	PPM1L [intron]	rs3785579	Chr17:62472963	CACNG1 [intron]	0.911469			PPM1L [#228, 2.3421e-02], CACNG1 [#309, 3.8768e-02]
762	rs3785579	Chr17:62472963	CACNG1 [intron]	rs11177955	Chr12:68587986	C12orf28 [intron]	0.911468			CACNG1 [#309, 3.8768e-02], C12orf28 [#536, 1.0942e-01]
763	rs1935067	Chr1:157316727	LOC100129690 [near-gene-3_10k]	rs3785579	Chr17:62472963	CACNG1 [intron]	0.911458			LOC100129690 [#89, 4.6372e-03], CACNG1 [#309, 3.8768e-02]
764	rs592275	Chr3:40787981	RPS27P4 [near-gene-3_10k]	rs3785579	Chr17:62472963	CACNG1 [intron]	0.911441			RPS27P4 [#176, 1.6112e-02], CACNG1 [#309, 3.8768e-02]
765	rs3785579	Chr17:62472963	CACNG1 [intron]	rs3852528	Chr11:2783193	KCNQ1 [intron]	0.91144		KCNQ1 [#3]	CACNG1 [#309, 3.8768e-02]
766	rs3785579	Chr17:62472963	CACNG1 [intron]	rs1542633	Chr16:87867000	ANKRD11 [intron]	0.91143			CACNG1 [#309, 3.8768e-02], ANKRD11 [#505, 9.6894e-02]
767	rs899547	Chr5:180206348	ZFP62 [near-gene-3]	rs3785579	Chr17:62472963	CACNG1 [intron]	0.911422			ZFP62 [#582, 1.3405e-01], CACNG1 [#309, 3.8768e-02]
768	rs1817143	Chr4:72278359	SLC4A4 [intron]	rs3785579	Chr17:62472963	CACNG1 [intron]	0.911418			SLC4A4 [#56, 4.5289e-03], CACNG1 [#309, 3.8768e-02]
769	rs6898580	Chr5:10765564	DAP [intron]	rs3785579	Chr17:62472963	CACNG1 [intron]	0.911406			DAP [#336, 5.0766e-02], CACNG1 [#309, 3.8768e-02]
770	rs16827484	Chr1:22937707	EPHB2 [intron]	rs3785579	Chr17:62472963	CACNG1 [intron]	0.911404			EPHB2 [#38, 1.7653e-03], CACNG1 [#309, 3.8768e-02]
771	rs2668882	Chr7:104935136	PUS7 [intron]	rs3785579	Chr17:62472963	CACNG1 [intron]	0.911402			PUS7 [#522, 1.0158e-01], CACNG1 [#309, 3.8768e-02]
772	rs3785579	Chr17:62472963	CACNG1 [intron]	rs1938644	Chr11:57812600	LOC399898 [near-gene-3_10k]	0.911401			CACNG1 [#309, 3.8768e-02], LOC399898 [#91, 4.8679e-03]
773	rs3785579	Chr17:62472963	CACNG1 [intron]	rs4937749	Chr11:132518807	OPCML [intron]	0.911391			CACNG1 [#309, 3.8768e-02], OPCML [#214, 2.1782e-02]
774	rs16845893	Chr3:173805770	LOC339858 [near-gene-5_10k]	rs3785579	Chr17:62472963	CACNG1 [intron]	0.91139			CACNG1 [#309, 3.8768e-02]
775	rs3785579	Chr17:62472963	CACNG1 [intron]	rs17100287	Chr10:122257896	PPAPDC1A [intron]	0.911374			CACNG1 [#309, 3.8768e-02], PPAPDC1A [#513, 9.9627e-02]
776	rs3785579	Chr17:62472963	CACNG1 [intron]	rs2192420	Chr14:77932472	NRXN3 [near-gene-5_10k]	0.91137			CACNG1 [#309, 3.8768e-02], NRXN3 [#155, 1.5220e-02]
777	rs10958999	Chr9:10266736	PTPRD [intron]	rs3785579	Chr17:62472963	CACNG1 [intron]	0.911362		PTPRD [#1]	CACNG1 [#309, 3.8768e-02]
778	rs7502869	Chr17:77241821	C17orf90 [near-gene-3]	rs3785579	Chr17:62472963	CACNG1 [intron]	0.911354			C17orf90 [#493, 9.4171e-02], CACNG1 [#309, 3.8768e-02]
779	rs41409644	Chr9:99971720	CORO2A [intron]	rs3785579	Chr17:62472963	CACNG1 [intron]	0.911352			CORO2A [#566, 1.2472e-01], CACNG1 [#309, 3.8768e-02]
780	rs3785579	Chr17:62472963	CACNG1 [intron]	rs16956838	Chr15:29606987	OTUD7A [intron]	0.911344			CACNG1 [#309, 3.8768e-02], OTUD7A [#310, 3.8789e-02]
781	rs3785579	Chr17:62472963	CACNG1 [intron]	rs7924284	Chr10:102008079	CWF19L1 [intron]	0.911344			CACNG1 [#309, 3.8768e-02], CWF19L1 [#544, 1.1353e-01]
782	rs10514226	Chr5:81002994	SSBP2 [intron]	rs3785579	Chr17:62472963	CACNG1 [intron]	0.911337			SSBP2 [#445, 7.8859e-02], CACNG1 [#309, 3.8768e-02]
783	rs3810779	Chr8:16096116	MSR1 [near-gene-5_10k]	rs3785579	Chr17:62472963	CACNG1 [intron]	0.911321		MSR1 [#2]	CACNG1 [#309, 3.8768e-02]
784	rs16839150	Chr2:207663403	KLF7 [intron]	rs3785579	Chr17:62472963	CACNG1 [intron]	0.911319			KLF7 [#604, 1.4937e-01], CACNG1 [#309, 3.8768e-02]
785	rs3785579	Chr17:62472963	CACNG1 [intron]	rs16970035	Chr15:38033128	EIF2AK4 [intron]	0.911316			CACNG1 [#309, 3.8768e-02], EIF2AK4 [#392, 6.5976e-02]
786	rs2186898	Chr18:11473848	LOC729589 [near-gene-5_10k]	rs3785579	Chr17:62472963	CACNG1 [intron]	0.911314			CACNG1 [#309, 3.8768e-02]
787	rs3785579	Chr17:62472963	CACNG1 [intron]	rs4985037	Chr16:8809912	PMM2 [intron]	0.911313			CACNG1 [#309, 3.8768e-02], PMM2 [#393, 6.5991e-02]
788	rs2273673	Chr1:231242657	PCNXL2 [intron]	rs3785579	Chr17:62472963	CACNG1 [intron]	0.911311			PCNXL2 [#601, 1.4686e-01], CACNG1 [#309, 3.8768e-02]
789	rs3923236	Chr1:199631057	LAD1 [intron]	rs3785579	Chr17:62472963	CACNG1 [intron]	0.911278			LAD1 [#145, 1.3284e-02], CACNG1 [#309, 3.8768e-02]
790	rs17752074	Chr2:77604097	LRRTM4 [near-gene-5_10k]	rs3785579	Chr17:62472963	CACNG1 [intron]	0.911278			LRRTM4 [#627, 1.7592e-01], CACNG1 [#309, 3.8768e-02]
791	rs3785579	Chr17:62472963	CACNG1 [intron]	rs397282	Chr14:68394555	MAGOHP [near-gene-5_10k]	0.911276			CACNG1 [#309, 3.8768e-02]
792	rs9677559	Chr2:23565513	KLHL29 [intron]	rs3785579	Chr17:62472963	CACNG1 [intron]	0.911268			KLHL29 [#555, 1.2092e-01], CACNG1 [#309, 3.8768e-02]
793	rs7286060	Chr22:23484776	PIWIL3 [intron]	rs3785579	Chr17:62472963	CACNG1 [intron]	0.911265			PIWIL3 [#577, 1.2971e-01], CACNG1 [#309, 3.8768e-02]
794	rs4840197	Chr6:102359571	GRIK2 [intron]	rs3785579	Chr17:62472963	CACNG1 [intron]	0.911256			GRIK2 [#162, 1.5957e-02], CACNG1 [#309, 3.8768e-02]
795	rs17163631	Chr7:142100995	TRBVB [near-gene-3_10k]	rs3785579	Chr17:62472963	CACNG1 [intron]	0.911252			TRBVB [#424, 7.3854e-02], CACNG1 [#309, 3.8768e-02]
796	rs9891292	Chr17:68522580	SLC39A11 [intron]	rs3785579	Chr17:62472963	CACNG1 [intron]	0.911249			SLC39A11 [#526, 1.0273e-01], CACNG1 [#309, 3.8768e-02]
797	rs17364143	Chr1:52518268	ZFYVE9 [intron]	rs3785579	Chr17:62472963	CACNG1 [intron]	0.911242			ZFYVE9 [#396, 6.6881e-02], CACNG1 [#309, 3.8768e-02]
798	rs4287003	Chr9:73923231	RP11-61E5.1 [near-gene-5_10k]	rs3785579	Chr17:62472963	CACNG1 [intron]	0.911235			CACNG1 [#309, 3.8768e-02]
799	rs4570215	Chr9:4050625	GLIS3 [intron]	rs3785579	Chr17:62472963	CACNG1 [intron]	0.911225			GLIS3 [#506, 9.7523e-02], CACNG1 [#309, 3.8768e-02]
800	rs17020556	Chr4:94534990	GRID2 [intron]	rs3785579	Chr17:62472963	CACNG1 [intron]	0.911222			GRID2 [#242, 2.5888e-02], CACNG1 [#309, 3.8768e-02]
801	rs6739788	Chr2:55715859	PNPT1 [near-gene-3]	rs3785579	Chr17:62472963	CACNG1 [intron]	0.911207			PNPT1 [#643, 2.1076e-01], CACNG1 [#309, 3.8768e-02]
802	rs10797912	Chr1:182051797	RGL1 [intron]	rs3785579	Chr17:62472963	CACNG1 [intron]	0.9112			RGL1 [#388, 6.5276e-02], CACNG1 [#309, 3.8768e-02]
803	rs9287357	Chr2:144515664	GTDC1 [intron]	rs3785579	Chr17:62472963	CACNG1 [intron]	0.911198			GTDC1 [#468, 8.6868e-02], CACNG1 [#309, 3.8768e-02]
804	rs10761206	Chr9:95072660	WNK2 [intron]	rs3785579	Chr17:62472963	CACNG1 [intron]	0.911192			WNK2 [#481, 9.1605e-02], CACNG1 [#309, 3.8768e-02]
805	rs17106988	Chr1:52272527	TXNDC12 [intron]	rs3785579	Chr17:62472963	CACNG1 [intron]	0.911189			TXNDC12 [#195, 1.8418e-02], CACNG1 [#309, 3.8768e-02]
806	rs3785579	Chr17:62472963	CACNG1 [intron]	rs7190736	Chr16:54149837	LPCAT2 [intron]	0.911178			CACNG1 [#309, 3.8768e-02], LPCAT2 [#246, 2.6933e-02]
807	rs16982107	Chr22:25171643	LOC100128401 [near-gene-3]	rs3785579	Chr17:62472963	CACNG1 [intron]	0.911177			LOC100128401 [#76, 4.6372e-03], CACNG1 [#309, 3.8768e-02]
808	rs3785579	Chr17:62472963	CACNG1 [intron]	rs12370579	Chr12:9748093	CLEC2D [near-gene-3_10k]	0.911176			CACNG1 [#309, 3.8768e-02], CLEC2D [#263, 3.0625e-02]
809	rs12022319	Chr1:151114516	SMCP [near-gene-5_10k]	rs3785579	Chr17:62472963	CACNG1 [intron]	0.911173			SMCP [#572, 1.2771e-01], CACNG1 [#309, 3.8768e-02]
810	rs6588430	Chr1:52794549	ZCCHC11 [near-gene-5_10k]	rs3785579	Chr17:62472963	CACNG1 [intron]	0.911167			ZCCHC11 [#372, 6.0934e-02], CACNG1 [#309, 3.8768e-02]
811	rs9786963	Chr1:1748886	GNB1 [intron]	rs3785579	Chr17:62472963	CACNG1 [intron]	0.911144			GNB1 [#217, 2.1951e-02], CACNG1 [#309, 3.8768e-02]
812	rs1701643	Chr18:59599752	SERPINB7 [intron]	rs3785579	Chr17:62472963	CACNG1 [intron]	0.911143			SERPINB7 [#234, 2.4320e-02], CACNG1 [#309, 3.8768e-02]
813	rs3785579	Chr17:62472963	CACNG1 [intron]	rs1491943	Chr12:38906683	LRRK2 [intron]	0.911138			CACNG1 [#309, 3.8768e-02], LRRK2 [#127, 9.6962e-03]
814	rs3785579	Chr17:62472963	CACNG1 [intron]	rs1751052	Chr13:94531379	ABCC4 [intron]	0.911135			CACNG1 [#309, 3.8768e-02], ABCC4 [#40, 2.3323e-03]
815	rs3785579	Chr17:62472963	CACNG1 [intron]	rs17150540	Chr10:11620360	USP6NL [near-gene-5_10k]	0.91113			CACNG1 [#309, 3.8768e-02], USP6NL [#530, 1.0383e-01]
816	rs10124014	Chr9:8360338	PTPRD [intron]	rs3785579	Chr17:62472963	CACNG1 [intron]	0.91113		PTPRD [#1]	CACNG1 [#309, 3.8768e-02]
817	rs3785579	Chr17:62472963	CACNG1 [intron]	rs12919104	Chr16:77746049	WWOX [intron]	0.91113		WWOX [#1]	CACNG1 [#309, 3.8768e-02]
818	rs12053420	Chr2:127158693	GYPC [intron]	rs3785579	Chr17:62472963	CACNG1 [intron]	0.911113			GYPC [#184, 1.6317e-02], CACNG1 [#309, 3.8768e-02]
819	rs16978145	Chr17:70134068	CD300E [near-gene-5_10k]	rs3785579	Chr17:62472963	CACNG1 [intron]	0.911112			CD300E [#288, 3.4161e-02], CACNG1 [#309, 3.8768e-02]
820	rs16846274	Chr2:141968319	LRP1B [intron]	rs3785579	Chr17:62472963	CACNG1 [intron]	0.911109			LRP1B [#128, 9.7171e-03], CACNG1 [#309, 3.8768e-02]
821	rs7582905	Chr2:153004456	FMNL2 [intron]	rs3785579	Chr17:62472963	CACNG1 [intron]	0.911104			FMNL2 [#606, 1.5091e-01], CACNG1 [#309, 3.8768e-02]
822	rs12141713	Chr1:235758730	RYR2 [intron]	rs3785579	Chr17:62472963	CACNG1 [intron]	0.911103			RYR2 [#11, 1.6787e-04], CACNG1 [#309, 3.8768e-02]
823	rs766159	Chr1:215053916	ESRRG [intron]	rs3785579	Chr17:62472963	CACNG1 [intron]	0.911094			ESRRG [#5, 4.9444e-05], CACNG1 [#309, 3.8768e-02]
824	rs1854905	Chr9:9040722	PTPRD [intron]	rs3785579	Chr17:62472963	CACNG1 [intron]	0.911091		PTPRD [#1]	CACNG1 [#309, 3.8768e-02]
825	rs3785579	Chr17:62472963	CACNG1 [intron]	rs7197423	Chr16:82388190	CDH13 [near-gene-3]	0.911088	CDH13 (rs8055236)	CDH13 [#2]	CACNG1 [#309, 3.8768e-02]
826	rs6031477	Chr20:42315623	GDAP1L1 [intron]	rs3785579	Chr17:62472963	CACNG1 [intron]	0.911083			GDAP1L1 [#624, 1.7210e-01], CACNG1 [#309, 3.8768e-02]
827	rs680947	Chr3:116081219	ZBTB20 [intron]	rs3785579	Chr17:62472963	CACNG1 [intron]	0.911077			ZBTB20 [#327, 4.7240e-02], CACNG1 [#309, 3.8768e-02]
828	rs3785579	Chr17:62472963	CACNG1 [intron]	rs2946831	Chr12:101310910	IGF1 [near-gene-3_10k]	0.911026		IGF1 [#3]	CACNG1 [#309, 3.8768e-02]
829	rs2076021	Chr1:18890718	PAX7 [intron]	rs3785579	Chr17:62472963	CACNG1 [intron]	0.911022			PAX7 [#118, 8.7531e-03], CACNG1 [#309, 3.8768e-02]
830	rs3785579	Chr17:62472963	CACNG1 [intron]	rs17338280	Chr16:73039889	GLG1 [near-gene-3_10k]	0.911015			CACNG1 [#309, 3.8768e-02], GLG1 [#419, 7.3348e-02]
831	rs8177235	Chr3:134958773	TF [intron]	rs3785579	Chr17:62472963	CACNG1 [intron]	0.911		TF [#1]	CACNG1 [#309, 3.8768e-02]
832	rs1339358	Chr1:215050518	ESRRG [intron]	rs3785579	Chr17:62472963	CACNG1 [intron]	0.910987			ESRRG [#5, 4.9444e-05], CACNG1 [#309, 3.8768e-02]
833	rs202055	Chr6:13353596	PHACTR1 [intron]	rs3785579	Chr17:62472963	CACNG1 [intron]	0.910975		PHACTR1 [#4]	CACNG1 [#309, 3.8768e-02]
834	rs9497632	Chr6:147157827	C6orf103 [intron]	rs3785579	Chr17:62472963	CACNG1 [intron]	0.910966			CACNG1 [#309, 3.8768e-02]
835	rs3785579	Chr17:62472963	CACNG1 [intron]	rs9554852	Chr13:101624080	FGF14 [intron]	0.910965			CACNG1 [#309, 3.8768e-02], FGF14 [#132, 1.0577e-02]
836	rs3785579	Chr17:62472963	CACNG1 [intron]	rs16920796	Chr10:53068096	PRKG1 [intron]	0.910961			CACNG1 [#309, 3.8768e-02], PRKG1 [#185, 1.6454e-02]
837	rs3761996	Chr6:143422795	AIG1 [near-gene-5]	rs3785579	Chr17:62472963	CACNG1 [intron]	0.910953			AIG1 [#367, 6.0340e-02], CACNG1 [#309, 3.8768e-02]
838	rs4661581	Chr1:15354641	TMEM51 [intron]	rs3785579	Chr17:62472963	CACNG1 [intron]	0.910945			TMEM51 [#574, 1.2913e-01], CACNG1 [#309, 3.8768e-02]
839	rs3785579	Chr17:62472963	CACNG1 [intron]	rs4981391	Chr14:21460067	TRAV14DV4 [near-gene-5_10k]	0.910943			CACNG1 [#309, 3.8768e-02], TRAV14DV4 [#226, 2.2753e-02]
840	rs16831516	Chr3:162021605	PPM1L [intron]	rs3785579	Chr17:62472963	CACNG1 [intron]	0.910938			PPM1L [#228, 2.3421e-02], CACNG1 [#309, 3.8768e-02]
841	rs952045	Chr9:72351701	TRPM3 [intron]	rs3785579	Chr17:62472963	CACNG1 [intron]	0.910935			TRPM3 [#341, 5.3472e-02], CACNG1 [#309, 3.8768e-02]
842	rs3785579	Chr17:62472963	CACNG1 [intron]	rs1169030	Chr14:35323827	GARNL1 [intron]	0.910932			CACNG1 [#309, 3.8768e-02]
843	rs4954263	Chr2:136027394	R3HDM1 [intron]	rs3785579	Chr17:62472963	CACNG1 [intron]	0.910931			R3HDM1 [#628, 1.7735e-01], CACNG1 [#309, 3.8768e-02]
844	rs6919006	Chr6:154566155	PIP3-E [intron]	rs3785579	Chr17:62472963	CACNG1 [intron]	0.910915			CACNG1 [#309, 3.8768e-02]
845	rs264592	Chr2:159684531	TANC1 [intron]	rs3785579	Chr17:62472963	CACNG1 [intron]	0.910915			TANC1 [#599, 1.4601e-01], CACNG1 [#309, 3.8768e-02]
846	rs3785579	Chr17:62472963	CACNG1 [intron]	rs1985263	Chr16:8821305	PMM2 [intron]	0.91091			CACNG1 [#309, 3.8768e-02], PMM2 [#393, 6.5991e-02]
847	rs3785579	Chr17:62472963	CACNG1 [intron]	rs11015279	Chr10:27104654	ABI1 [intron]	0.910896			CACNG1 [#309, 3.8768e-02], ABI1 [#353, 5.6095e-02]
848	rs12029623	Chr1:117401993	TTF2 [near-gene-5_10k]	rs3785579	Chr17:62472963	CACNG1 [intron]	0.910896			TTF2 [#444, 7.8546e-02], CACNG1 [#309, 3.8768e-02]
849	rs12005362	Chr9:745034	KANK1 [near-gene-3_10k]	rs3785579	Chr17:62472963	CACNG1 [intron]	0.910882			KANK1 [#590, 1.4058e-01], CACNG1 [#309, 3.8768e-02]
850	rs17083734	Chr4:54498920	LOC100129728 [near-gene-5_10k]	rs3785579	Chr17:62472963	CACNG1 [intron]	0.910878			LOC100129728 [#87, 4.6372e-03], CACNG1 [#309, 3.8768e-02]
851	rs3785579	Chr17:62472963	CACNG1 [intron]	rs4837259	Chr9:130074046	GOLGA2 [intron]	0.91087			CACNG1 [#309, 3.8768e-02], GOLGA2 [#294, 3.5873e-02]
852	rs12674582	Chr8:53440357	ST18 [intron]	rs3785579	Chr17:62472963	CACNG1 [intron]	0.910869			ST18 [#433, 7.5192e-02], CACNG1 [#309, 3.8768e-02]
853	rs17521350	Chr5:136385265	SPOCK1 [intron]	rs3785579	Chr17:62472963	CACNG1 [intron]	0.910864		SPOCK1 [#1]	CACNG1 [#309, 3.8768e-02]
854	rs3785579	Chr17:62472963	CACNG1 [intron]	rs4772509	Chr13:102356555	LOC121952 [near-gene-3_10k]	0.910863			CACNG1 [#309, 3.8768e-02]
855	rs3785579	Chr17:62472963	CACNG1 [intron]	rs7977312	Chr12:23941586	SOX5 [intron]	0.910863			CACNG1 [#309, 3.8768e-02], SOX5 [#124, 9.4198e-03]
856	rs3785579	Chr17:62472963	CACNG1 [intron]	rs10904826	Chr10:16936393	CUBN [intron]	0.910848		CUBN [#1]	CACNG1 [#309, 3.8768e-02]
857	rs2600193	Chr3:9400743	THUMPD3 [intron]	rs3785579	Chr17:62472963	CACNG1 [intron]	0.910824			THUMPD3 [#649, 2.3354e-01], CACNG1 [#309, 3.8768e-02]
858	rs3785579	Chr17:62472963	CACNG1 [intron]	rs3498	Chr12:44865717	SLC38A1 [utr-3]	0.910814			CACNG1 [#309, 3.8768e-02], SLC38A1 [#357, 5.7760e-02]
859	rs12493980	Chr3:56233765	ERC2 [intron]	rs3785579	Chr17:62472963	CACNG1 [intron]	0.910814			ERC2 [#352, 5.6093e-02], CACNG1 [#309, 3.8768e-02]
860	rs3785579	Chr17:62472963	CACNG1 [intron]	rs17725640	Chr10:83680015	NRG3 [intron]	0.910814	NRG3 (rs10884019)		CACNG1 [#309, 3.8768e-02], NRG3 [#188, 1.6750e-02]
861	rs9295014	Chr6:169723735	WDR27 [intron]	rs3785579	Chr17:62472963	CACNG1 [intron]	0.910808			WDR27 [#652, 2.4088e-01], CACNG1 [#309, 3.8768e-02]
862	rs4865177	Chr4:57643265	LOC100129983 [near-gene-3_10k]	rs3785579	Chr17:62472963	CACNG1 [intron]	0.910806			CACNG1 [#309, 3.8768e-02]
863	rs4714565	Chr6:42172125	LOC100128918 [near-gene-3_10k]	rs3785579	Chr17:62472963	CACNG1 [intron]	0.910805			CACNG1 [#309, 3.8768e-02]
864	rs3785579	Chr17:62472963	CACNG1 [intron]	rs16972960	Chr13:108157692	MYO16 [intron]	0.910805			CACNG1 [#309, 3.8768e-02], MYO16 [#331, 4.9059e-02]
865	rs6003387	Chr22:21581602	IGLJ4 [near-gene-5_10k]	rs3785579	Chr17:62472963	CACNG1 [intron]	0.910794			IGLJ4 [#425, 7.3854e-02], CACNG1 [#309, 3.8768e-02]
866	rs6752121	Chr2:1437868	TPO [intron]	rs3785579	Chr17:62472963	CACNG1 [intron]	0.910781		TPO [#1]	CACNG1 [#309, 3.8768e-02]
867	rs6708609	Chr2:102598525	SLC9A2 [near-gene-5_10k]	rs3785579	Chr17:62472963	CACNG1 [intron]	0.910778			SLC9A2 [#390, 6.5476e-02], CACNG1 [#309, 3.8768e-02]
868	rs961121	Chr1:235489676	RYR2 [intron]	rs3785579	Chr17:62472963	CACNG1 [intron]	0.910776			RYR2 [#11, 1.6787e-04], CACNG1 [#309, 3.8768e-02]
869	rs3785579	Chr17:62472963	CACNG1 [intron]	rs1516555	Chr12:37583295	CPNE8 [intron]	0.910774			CACNG1 [#309, 3.8768e-02], CPNE8 [#589, 1.3912e-01]
870	rs41347845	Chr7:107893119	PNPLA8 [near-gene-3_10k]	rs3785579	Chr17:62472963	CACNG1 [intron]	0.910772			PNPLA8 [#257, 2.9319e-02], CACNG1 [#309, 3.8768e-02]
871	rs3785579	Chr17:62472963	CACNG1 [intron]	rs4902046	Chr14:60859258	PRKCH [intron]	0.910772		PRKCH [#1]	CACNG1 [#309, 3.8768e-02]
872	rs16899089	Chr5:22797541	CDH12 [intron]	rs3785579	Chr17:62472963	CACNG1 [intron]	0.910742			CDH12 [#625, 1.7315e-01], CACNG1 [#309, 3.8768e-02]
873	rs16873183	Chr7:22235087	RAPGEF5 [intron]	rs3785579	Chr17:62472963	CACNG1 [intron]	0.910731			RAPGEF5 [#560, 1.2177e-01], CACNG1 [#309, 3.8768e-02]
874	rs3785579	Chr17:62472963	CACNG1 [intron]	rs17104103	Chr14:66731705	FAM71D [intron]	0.910728			CACNG1 [#309, 3.8768e-02], FAM71D [#567, 1.2483e-01]
875	rs2246355	Chr3:101860051	GPR128 [intron]	rs3785579	Chr17:62472963	CACNG1 [intron]	0.910726			GPR128 [#364, 5.9784e-02], CACNG1 [#309, 3.8768e-02]
876	rs12235156	Chr9:114841239	ZFP37 [near-gene-3_10k]	rs3785579	Chr17:62472963	CACNG1 [intron]	0.910716			ZFP37 [#580, 1.3179e-01], CACNG1 [#309, 3.8768e-02]
877	rs5745219	Chr5:10777104	DAP [intron]	rs3785579	Chr17:62472963	CACNG1 [intron]	0.910705			DAP [#336, 5.0766e-02], CACNG1 [#309, 3.8768e-02]
878	rs4651063	Chr1:178593135	ACBD6 [intron]	rs3785579	Chr17:62472963	CACNG1 [intron]	0.910701			ACBD6 [#488, 9.3227e-02], CACNG1 [#309, 3.8768e-02]
879	rs3785579	Chr17:62472963	CACNG1 [intron]	rs12266006	Chr10:84139196	NRG3 [intron]	0.910684	NRG3 (rs10884019)		CACNG1 [#309, 3.8768e-02], NRG3 [#188, 1.6750e-02]
880	rs2306936	Chr1:113048153	RHOC [intron]	rs3785579	Chr17:62472963	CACNG1 [intron]	0.910671			RHOC [#284, 3.2531e-02], CACNG1 [#309, 3.8768e-02]
881	rs17831254	Chr5:10791938	DAP [intron]	rs3785579	Chr17:62472963	CACNG1 [intron]	0.910667			DAP [#336, 5.0766e-02], CACNG1 [#309, 3.8768e-02]
882	rs3778702	Chr7:138046843	ATP6V0A4 [intron]	rs3785579	Chr17:62472963	CACNG1 [intron]	0.910666			ATP6V0A4 [#351, 5.5470e-02], CACNG1 [#309, 3.8768e-02]
883	rs16907979	Chr9:93722871	ROR2 [intron]	rs3785579	Chr17:62472963	CACNG1 [intron]	0.910666			ROR2 [#142, 1.2689e-02], CACNG1 [#309, 3.8768e-02]
884	rs4270574	Chr4:8366130	HTRA3 [near-gene-3_10k]	rs3785579	Chr17:62472963	CACNG1 [intron]	0.910659			HTRA3 [#225, 2.2704e-02], CACNG1 [#309, 3.8768e-02]
885	rs3785579	Chr17:62472963	CACNG1 [intron]	rs1979420	Chr14:55784561	PELI2 [intron]	0.910651			CACNG1 [#309, 3.8768e-02], PELI2 [#227, 2.2766e-02]
886	rs17065795	Chr6:105874718	PREP [intron]	rs3785579	Chr17:62472963	CACNG1 [intron]	0.910647			PREP [#315, 4.0527e-02], CACNG1 [#309, 3.8768e-02]
887	rs6672059	Chr1:52627635	ORC1L [intron]	rs3785579	Chr17:62472963	CACNG1 [intron]	0.910644			CACNG1 [#309, 3.8768e-02]
888	rs2596918	Chr3:9393707	THUMPD3 [intron]	rs3785579	Chr17:62472963	CACNG1 [intron]	0.910638			THUMPD3 [#649, 2.3354e-01], CACNG1 [#309, 3.8768e-02]
889	rs13266001	Chr8:17987330	ASAH1 [near-gene-5_10k]	rs3785579	Chr17:62472963	CACNG1 [intron]	0.910636			ASAH1 [#161, 1.5944e-02], CACNG1 [#309, 3.8768e-02]
890	rs2197063	Chr3:144488461	SLC9A9 [intron]	rs3785579	Chr17:62472963	CACNG1 [intron]	0.910631			SLC9A9 [#453, 8.2041e-02], CACNG1 [#309, 3.8768e-02]
891	rs16954178	Chr18:8784092	KIAA0802 [intron]	rs3785579	Chr17:62472963	CACNG1 [intron]	0.910628			CACNG1 [#309, 3.8768e-02]
892	rs3785579	Chr17:62472963	CACNG1 [intron]	rs9544544	Chr13:77053871	SCEL [intron]	0.91062			CACNG1 [#309, 3.8768e-02], SCEL [#623, 1.7145e-01]
893	rs3785579	Chr17:62472963	CACNG1 [intron]	rs1501996	Chr16:54146876	LPCAT2 [intron]	0.91062			CACNG1 [#309, 3.8768e-02], LPCAT2 [#246, 2.6933e-02]
894	rs3785579	Chr17:62472963	CACNG1 [intron]	rs7168215	Chr15:64048784	MEGF11 [intron]	0.910619			CACNG1 [#309, 3.8768e-02], MEGF11 [#403, 6.8936e-02]
895	rs3785579	Chr17:62472963	CACNG1 [intron]	rs16927009	Chr11:35144489	CD44 [intron]	0.910618			CACNG1 [#309, 3.8768e-02], CD44 [#4, 1.3688e-05]
896	rs16905332	Chr8:136387868	LOC286094 [near-gene-3_10k]	rs3785579	Chr17:62472963	CACNG1 [intron]	0.910616			LOC286094 [#93, 4.8702e-03], CACNG1 [#309, 3.8768e-02]
897	rs1535092	Chr6:157532815	ARID1B [intron]	rs3785579	Chr17:62472963	CACNG1 [intron]	0.91061			ARID1B [#387, 6.5247e-02], CACNG1 [#309, 3.8768e-02]
898	rs3737999	Chr3:132429963	NEK11 [intron]	rs3785579	Chr17:62472963	CACNG1 [intron]	0.910593			NEK11 [#541, 1.1161e-01], CACNG1 [#309, 3.8768e-02]
899	rs3785579	Chr17:62472963	CACNG1 [intron]	rs1152884	Chr12:64887018	IRAK3 [intron]	0.910588			CACNG1 [#309, 3.8768e-02], IRAK3 [#98, 5.2418e-03]
900	rs6897788	Chr5:167569560	ODZ2 [intron]	rs3785579	Chr17:62472963	CACNG1 [intron]	0.910588			ODZ2 [#123, 9.3422e-03], CACNG1 [#309, 3.8768e-02]
901	rs192680	Chr2:200937135	SPATS2L [intron]	rs3785579	Chr17:62472963	CACNG1 [intron]	0.910587			SPATS2L [#629, 1.7788e-01], CACNG1 [#309, 3.8768e-02]
902	rs3855951	Chr1:1794162	GNB1 [intron]	rs3785579	Chr17:62472963	CACNG1 [intron]	0.910585			GNB1 [#217, 2.1951e-02], CACNG1 [#309, 3.8768e-02]
903	rs11937958	Chr4:73570041	ADAMTS3 [intron]	rs3785579	Chr17:62472963	CACNG1 [intron]	0.910575			ADAMTS3 [#103, 6.4939e-03], CACNG1 [#309, 3.8768e-02]
904	rs17769881	Chr18:59332189	SERPINB5 [near-gene-3_10k]	rs3785579	Chr17:62472963	CACNG1 [intron]	0.910572			SERPINB5 [#119, 8.7926e-03], CACNG1 [#309, 3.8768e-02]
905	rs1893251	Chr18:18245430	CTAGE1 [near-gene-3_10k]	rs3785579	Chr17:62472963	CACNG1 [intron]	0.910569			CTAGE1 [#292, 3.5223e-02], CACNG1 [#309, 3.8768e-02]
906	rs4515654	Chr9:17725870	SH3GL2 [intron]	rs3785579	Chr17:62472963	CACNG1 [intron]	0.910563			SH3GL2 [#333, 5.0132e-02], CACNG1 [#309, 3.8768e-02]
907	rs1931365	Chr9:95082972	WNK2 [intron]	rs3785579	Chr17:62472963	CACNG1 [intron]	0.910561			WNK2 [#481, 9.1605e-02], CACNG1 [#309, 3.8768e-02]
908	rs3785579	Chr17:62472963	CACNG1 [intron]	rs16917692	Chr11:91914850	FAT3 [intron]	0.910559			CACNG1 [#309, 3.8768e-02], FAT3 [#319, 4.3757e-02]
909	rs7676058	Chr4:126490223	FAT4 [intron]	rs3785579	Chr17:62472963	CACNG1 [intron]	0.910549			FAT4 [#286, 3.3739e-02], CACNG1 [#309, 3.8768e-02]
910	rs3785579	Chr17:62472963	CACNG1 [intron]	rs11147979	Chr13:45052257	FLJ32682 [intron]	0.910548			CACNG1 [#309, 3.8768e-02]
911	rs351559	Chr8:16044571	MSR1 [intron]	rs3785579	Chr17:62472963	CACNG1 [intron]	0.910542		MSR1 [#2]	CACNG1 [#309, 3.8768e-02]
912	rs10511792	Chr9:26891068	PLAA [near-gene-3_10k]	rs3785579	Chr17:62472963	CACNG1 [intron]	0.910526			PLAA [#428, 7.4235e-02], CACNG1 [#309, 3.8768e-02]
913	rs662066	Chr5:41540570	PLCXD3 [intron]	rs3785579	Chr17:62472963	CACNG1 [intron]	0.910524			PLCXD3 [#298, 3.6328e-02], CACNG1 [#309, 3.8768e-02]
914	rs3785579	Chr17:62472963	CACNG1 [intron]	rs423974	Chr16:76488025	KIAA1576 [intron]	0.910522			CACNG1 [#309, 3.8768e-02]
915	rs2241466	Chr4:9768201	LOC100130161 [near-gene-3_10k]	rs3785579	Chr17:62472963	CACNG1 [intron]	0.910522			LOC100130161 [#71, 4.6372e-03], CACNG1 [#309, 3.8768e-02]
916	rs3785579	Chr17:62472963	CACNG1 [intron]	rs756919	Chr11:2267181	C11orf21 [near-gene-3_10k]	0.910519			CACNG1 [#309, 3.8768e-02], C11orf21 [#344, 5.4371e-02]
917	rs958870	Chr9:15732241	C9orf93 [intron]	rs3785579	Chr17:62472963	CACNG1 [intron]	0.910517			C9orf93 [#501, 9.6061e-02], CACNG1 [#309, 3.8768e-02]
918	rs3785579	Chr17:62472963	CACNG1 [intron]	rs11176673	Chr12:65972433	CAND1 [intron]	0.910514			CACNG1 [#309, 3.8768e-02], CAND1 [#476, 8.9517e-02]
919	rs1768890	Chr9:9740994	PTPRD [intron]	rs3785579	Chr17:62472963	CACNG1 [intron]	0.910511		PTPRD [#1]	CACNG1 [#309, 3.8768e-02]
920	rs17029455	Chr3:32438998	CMTM7 [intron]	rs3785579	Chr17:62472963	CACNG1 [intron]	0.910508			CMTM7 [#297, 3.6280e-02], CACNG1 [#309, 3.8768e-02]
921	rs17630975	Chr2:201059433	KCTD18 [near-gene-3_10k]	rs3785579	Chr17:62472963	CACNG1 [intron]	0.910507			KCTD18 [#435, 7.5562e-02], CACNG1 [#309, 3.8768e-02]
922	rs12568906	Chr1:230611426	SIPA1L2 [intron]	rs3785579	Chr17:62472963	CACNG1 [intron]	0.910502			SIPA1L2 [#518, 1.0040e-01], CACNG1 [#309, 3.8768e-02]
923	rs2820337	Chr1:52573649	ZFYVE9 [intron]	rs3785579	Chr17:62472963	CACNG1 [intron]	0.9105			ZFYVE9 [#396, 6.6881e-02], CACNG1 [#309, 3.8768e-02]
924	rs7816685	Chr8:79821461	IL7 [intron]	rs3785579	Chr17:62472963	CACNG1 [intron]	0.910496			IL7 [#26, 1.1354e-03], CACNG1 [#309, 3.8768e-02]
925	rs1455871	Chr3:162017105	PPM1L [intron]	rs3785579	Chr17:62472963	CACNG1 [intron]	0.910492			PPM1L [#228, 2.3421e-02], CACNG1 [#309, 3.8768e-02]
926	rs5745250	Chr5:10750576	DAP [intron]	rs3785579	Chr17:62472963	CACNG1 [intron]	0.910484			DAP [#336, 5.0766e-02], CACNG1 [#309, 3.8768e-02]
927	rs16859775	Chr3:113753830	ATG3 [intron]	rs3785579	Chr17:62472963	CACNG1 [intron]	0.910479			ATG3 [#437, 7.6030e-02], CACNG1 [#309, 3.8768e-02]
928	rs2196674	Chr7:38510482	AMPH [intron]	rs3785579	Chr17:62472963	CACNG1 [intron]	0.910476			AMPH [#348, 5.4949e-02], CACNG1 [#309, 3.8768e-02]
929	rs388629	Chr6:32213490	FKBPL [near-gene-5_10k]	rs3785579	Chr17:62472963	CACNG1 [intron]	0.910475			FKBPL [#600, 1.4682e-01], CACNG1 [#309, 3.8768e-02]
930	rs10923133	Chr1:116002587	VANGL1 [intron]	rs3785579	Chr17:62472963	CACNG1 [intron]	0.910474			VANGL1 [#436, 7.5833e-02], CACNG1 [#309, 3.8768e-02]
931	rs3785579	Chr17:62472963	CACNG1 [intron]	rs17597090	Chr13:51069122	WDFY2 [intron]	0.910461			CACNG1 [#309, 3.8768e-02], WDFY2 [#645, 2.1613e-01]
932	rs6034316	Chr20:15805880	MACROD2 [intron]	rs3785579	Chr17:62472963	CACNG1 [intron]	0.910458		MACROD2 [#2]	CACNG1 [#309, 3.8768e-02]
933	rs17086577	Chr6:124439701	NKAIN2 [intron]	rs3785579	Chr17:62472963	CACNG1 [intron]	0.910449			NKAIN2 [#569, 1.2570e-01], CACNG1 [#309, 3.8768e-02]
934	rs6479470	Chr9:95083904	WNK2 [intron]	rs3785579	Chr17:62472963	CACNG1 [intron]	0.910446			WNK2 [#481, 9.1605e-02], CACNG1 [#309, 3.8768e-02]
935	rs13088891	Chr3:73573692	PDZRN3 [intron]	rs3785579	Chr17:62472963	CACNG1 [intron]	0.910444			PDZRN3 [#340, 5.3426e-02], CACNG1 [#309, 3.8768e-02]
936	rs3778700	Chr7:138047045	ATP6V0A4 [intron]	rs3785579	Chr17:62472963	CACNG1 [intron]	0.910444			ATP6V0A4 [#351, 5.5470e-02], CACNG1 [#309, 3.8768e-02]
937	rs721360	Chr1:20645074	LOC100129621 [near-gene-5_10k]	rs3785579	Chr17:62472963	CACNG1 [intron]	0.910435			CACNG1 [#309, 3.8768e-02]
938	rs3785579	Chr17:62472963	CACNG1 [intron]	rs41449149	Chr14:29595352	LOC100128358 [near-gene-3_10k]	0.910429			CACNG1 [#309, 3.8768e-02]
939	rs3785579	Chr17:62472963	CACNG1 [intron]	rs11221971	Chr11:129488552	APLP2 [intron]	0.910413			CACNG1 [#309, 3.8768e-02], APLP2 [#296, 3.6150e-02]
940	rs6810027	Chr3:52499614	NISCH [intron]	rs3785579	Chr17:62472963	CACNG1 [intron]	0.910412			NISCH [#252, 2.8120e-02], CACNG1 [#309, 3.8768e-02]
941	rs3785579	Chr17:62472963	CACNG1 [intron]	rs17096409	Chr14:59112770	C14orf38 [intron]	0.910402			CACNG1 [#309, 3.8768e-02], C14orf38 [#299, 3.6329e-02]
942	rs2277167	Chr9:94444645	IPPK [intron]	rs3785579	Chr17:62472963	CACNG1 [intron]	0.910401			IPPK [#616, 1.6315e-01], CACNG1 [#309, 3.8768e-02]
943	rs6076248	Chr20:24587916	C20orf39 [intron]	rs3785579	Chr17:62472963	CACNG1 [intron]	0.910398			CACNG1 [#309, 3.8768e-02]
944	rs2275306	Chr1:230606434	SIPA1L2 [intron]	rs3785579	Chr17:62472963	CACNG1 [intron]	0.910396			SIPA1L2 [#518, 1.0040e-01], CACNG1 [#309, 3.8768e-02]
945	rs204907	Chr19:50153836	CLPTM1 [intron]	rs3785579	Chr17:62472963	CACNG1 [intron]	0.910392			CLPTM1 [#355, 5.7397e-02], CACNG1 [#309, 3.8768e-02]
946	rs16847913	Chr4:73516613	ADAMTS3 [intron]	rs3785579	Chr17:62472963	CACNG1 [intron]	0.910385			ADAMTS3 [#103, 6.4939e-03], CACNG1 [#309, 3.8768e-02]
947	rs3785579	Chr17:62472963	CACNG1 [intron]	rs7123109	Chr11:124532318	PKNOX2 [near-gene-5_10k]	0.910379			CACNG1 [#309, 3.8768e-02], PKNOX2 [#540, 1.1050e-01]
948	rs3785579	Chr17:62472963	CACNG1 [intron]	rs8079640	Chr17:13978033	COX10 [intron]	0.91037			CACNG1 [#309, 3.8768e-02], COX10 [#374, 6.1101e-02]
949	rs815467	Chr3:55647095	ERC2 [intron]	rs3785579	Chr17:62472963	CACNG1 [intron]	0.91037			ERC2 [#352, 5.6093e-02], CACNG1 [#309, 3.8768e-02]
950	rs16840358	Chr4:7529531	SORCS2 [intron]	rs3785579	Chr17:62472963	CACNG1 [intron]	0.910366			SORCS2 [#359, 5.8655e-02], CACNG1 [#309, 3.8768e-02]
951	rs3785579	Chr17:62472963	CACNG1 [intron]	rs523071	Chr9:134471090	DDX31 [intron]	0.910349			CACNG1 [#309, 3.8768e-02], DDX31 [#458, 8.4398e-02]
952	rs2786914	Chr6:125162362	NKAIN2 [intron]	rs3785579	Chr17:62472963	CACNG1 [intron]	0.910342			NKAIN2 [#569, 1.2570e-01], CACNG1 [#309, 3.8768e-02]
953	rs2766996	Chr9:112727548	LPAR1 [intron]	rs3785579	Chr17:62472963	CACNG1 [intron]	0.910341			LPAR1 [#113, 7.5169e-03], CACNG1 [#309, 3.8768e-02]
954	rs2674619	Chr3:132382270	NEK11 [intron]	rs3785579	Chr17:62472963	CACNG1 [intron]	0.91034			NEK11 [#541, 1.1161e-01], CACNG1 [#309, 3.8768e-02]
955	rs9985399	Chr3:39983638	MYRIP [intron]	rs3785579	Chr17:62472963	CACNG1 [intron]	0.91034			MYRIP [#358, 5.7795e-02], CACNG1 [#309, 3.8768e-02]
956	rs3785579	Chr17:62472963	CACNG1 [intron]	rs2555376	Chr15:42238283	FRMD5 [intron]	0.910333			CACNG1 [#309, 3.8768e-02], FRMD5 [#521, 1.0126e-01]
957	rs11914782	Chr3:114598552	WDR52 [intron]	rs3785579	Chr17:62472963	CACNG1 [intron]	0.910318			WDR52 [#637, 1.9844e-01], CACNG1 [#309, 3.8768e-02]
958	rs1519860	Chr20:4871286	SLC23A2 [intron]	rs3785579	Chr17:62472963	CACNG1 [intron]	0.910316			SLC23A2 [#126, 9.6127e-03], CACNG1 [#309, 3.8768e-02]
959	rs6788050	Chr3:191859482	IL1RAP [near-gene-3_10k]	rs3785579	Chr17:62472963	CACNG1 [intron]	0.910311			IL1RAP [#20, 5.1455e-04], CACNG1 [#309, 3.8768e-02]
960	rs968393	Chr7:157763132	PTPRN2 [intron]	rs3785579	Chr17:62472963	CACNG1 [intron]	0.910308			PTPRN2 [#42, 2.5043e-03], CACNG1 [#309, 3.8768e-02]
961	rs1389271	Chr3:132267796	NEK11 [intron]	rs3785579	Chr17:62472963	CACNG1 [intron]	0.910308			NEK11 [#541, 1.1161e-01], CACNG1 [#309, 3.8768e-02]
962	rs2596917	Chr3:9396024	THUMPD3 [intron]	rs3785579	Chr17:62472963	CACNG1 [intron]	0.910307			THUMPD3 [#649, 2.3354e-01], CACNG1 [#309, 3.8768e-02]
963	rs7629154	Chr3:162003249	PPM1L [intron]	rs3785579	Chr17:62472963	CACNG1 [intron]	0.910304			PPM1L [#228, 2.3421e-02], CACNG1 [#309, 3.8768e-02]
964	rs295127	Chr2:200935434	SPATS2L [intron]	rs3785579	Chr17:62472963	CACNG1 [intron]	0.910291			SPATS2L [#629, 1.7788e-01], CACNG1 [#309, 3.8768e-02]
965	rs3785579	Chr17:62472963	CACNG1 [intron]	rs17099092	Chr10:121367994	LOC100128880 [near-gene-5_10k]	0.910288			CACNG1 [#309, 3.8768e-02], LOC100128880 [#58, 4.6372e-03]
966	rs16905325	Chr8:136370264	LOC286094 [intron]	rs3785579	Chr17:62472963	CACNG1 [intron]	0.910287			LOC286094 [#93, 4.8702e-03], CACNG1 [#309, 3.8768e-02]
967	rs10820738	Chr9:106630937	ABCA1 [intron]	rs3785579	Chr17:62472963	CACNG1 [intron]	0.910286		ABCA1 [#35]	CACNG1 [#309, 3.8768e-02]
968	rs2561430	Chr6:39273943	KCNK5 [intron]	rs3785579	Chr17:62472963	CACNG1 [intron]	0.910275			KCNK5 [#412, 7.1818e-02], CACNG1 [#309, 3.8768e-02]
969	rs10113051	Chr8:53444353	ST18 [intron]	rs3785579	Chr17:62472963	CACNG1 [intron]	0.910274			ST18 [#433, 7.5192e-02], CACNG1 [#309, 3.8768e-02]
970	rs3785579	Chr17:62472963	CACNG1 [intron]	rs4647576	Chr11:64864030	DPF2 [intron]	0.91027			CACNG1 [#309, 3.8768e-02], DPF2 [#457, 8.4089e-02]
971	rs17769408	Chr5:10799746	DAP [intron]	rs3785579	Chr17:62472963	CACNG1 [intron]	0.91026			DAP [#336, 5.0766e-02], CACNG1 [#309, 3.8768e-02]
972	rs3785579	Chr17:62472963	CACNG1 [intron]	rs10752067	Chr10:17188898	CUBN [intron]	0.910251		CUBN [#1]	CACNG1 [#309, 3.8768e-02]
973	rs3785579	Chr17:62472963	CACNG1 [intron]	rs2104517	Chr13:35381900	DCLK1 [intron]	0.910248			CACNG1 [#309, 3.8768e-02], DCLK1 [#316, 4.1165e-02]
974	rs1570582	Chr9:85100332	FRMD3 [intron]	rs3785579	Chr17:62472963	CACNG1 [intron]	0.910247			FRMD3 [#571, 1.2712e-01], CACNG1 [#309, 3.8768e-02]
975	rs3785579	Chr17:62472963	CACNG1 [intron]	rs17101006	Chr14:32938438	NPAS3 [intron]	0.910234			CACNG1 [#309, 3.8768e-02], NPAS3 [#411, 7.1568e-02]
976	rs16831520	Chr3:162024401	PPM1L [intron]	rs3785579	Chr17:62472963	CACNG1 [intron]	0.910234			PPM1L [#228, 2.3421e-02], CACNG1 [#309, 3.8768e-02]
977	rs1993624	Chr5:64000832	MRPL49P1 [near-gene-5_10k]	rs3785579	Chr17:62472963	CACNG1 [intron]	0.910229			MRPL49P1 [#166, 1.6112e-02], CACNG1 [#309, 3.8768e-02]
978	rs3785579	Chr17:62472963	CACNG1 [intron]	rs10904831	Chr10:16971350	CUBN [intron]	0.910217		CUBN [#1]	CACNG1 [#309, 3.8768e-02]
979	rs320101	Chr7:29068416	CPVL [intron]	rs3785579	Chr17:62472963	CACNG1 [intron]	0.910215			CPVL [#414, 7.2757e-02], CACNG1 [#309, 3.8768e-02]
980	rs10495320	Chr1:230601993	SIPA1L2 [intron]	rs3785579	Chr17:62472963	CACNG1 [intron]	0.910208			SIPA1L2 [#518, 1.0040e-01], CACNG1 [#309, 3.8768e-02]
981	rs1680508	Chr3:101860263	GPR128 [intron]	rs3785579	Chr17:62472963	CACNG1 [intron]	0.910208			GPR128 [#364, 5.9784e-02], CACNG1 [#309, 3.8768e-02]
982	rs3785579	Chr17:62472963	CACNG1 [intron]	rs722607	Chr11:27793312	CBX3P1 [near-gene-3_10k]	0.910201			CACNG1 [#309, 3.8768e-02], CBX3P1 [#182, 1.6112e-02]
983	rs2007431	Chr8:81790560	ZNF704 [intron]	rs3785579	Chr17:62472963	CACNG1 [intron]	0.910194			ZNF704 [#494, 9.4395e-02], CACNG1 [#309, 3.8768e-02]
984	rs3785579	Chr17:62472963	CACNG1 [intron]	rs11020849	Chr11:93965629	PIWIL4 [intron]	0.910187			CACNG1 [#309, 3.8768e-02], PIWIL4 [#656, 2.4772e-01]
985	rs295121	Chr2:200950180	SPATS2L [intron]	rs3785579	Chr17:62472963	CACNG1 [intron]	0.91018			SPATS2L [#629, 1.7788e-01], CACNG1 [#309, 3.8768e-02]
986	rs17335469	Chr1:202898786	LRRN2 [intron]	rs3785579	Chr17:62472963	CACNG1 [intron]	0.910174			LRRN2 [#528, 1.0332e-01], CACNG1 [#309, 3.8768e-02]
987	rs6816618	Chr4:84379272	LOC391674 [near-gene-5_10k]	rs3785579	Chr17:62472963	CACNG1 [intron]	0.910173			LOC391674 [#73, 4.6372e-03], CACNG1 [#309, 3.8768e-02]
988	rs1494308	Chr6:151066078	PLEKHG1 [intron]	rs3785579	Chr17:62472963	CACNG1 [intron]	0.910172			PLEKHG1 [#619, 1.6409e-01], CACNG1 [#309, 3.8768e-02]
989	rs2664089	Chr3:9097948	SRGAP3 [intron]	rs3785579	Chr17:62472963	CACNG1 [intron]	0.910159			SRGAP3 [#614, 1.6107e-01], CACNG1 [#309, 3.8768e-02]
990	rs17197688	Chr2:137705560	THSD7B [intron]	rs3785579	Chr17:62472963	CACNG1 [intron]	0.910158			THSD7B [#376, 6.1329e-02], CACNG1 [#309, 3.8768e-02]
991	rs6679318	Chr1:223642528	DNAH14 [intron]	rs3785579	Chr17:62472963	CACNG1 [intron]	0.91015			DNAH14 [#461, 8.5318e-02], CACNG1 [#309, 3.8768e-02]
992	rs3785579	Chr17:62472963	CACNG1 [intron]	rs9316253	Chr13:18204186	ZNF965P [near-gene-5]	0.910146			CACNG1 [#309, 3.8768e-02], ZNF965P [#70, 4.6372e-03]
993	rs2167267	Chr7:37952857	EPDR1 [intron]	rs3785579	Chr17:62472963	CACNG1 [intron]	0.910145			EPDR1 [#455, 8.3073e-02], CACNG1 [#309, 3.8768e-02]
994	rs1040643	Chr6:164254686	LOC728275 [near-gene-5_10k]	rs3785579	Chr17:62472963	CACNG1 [intron]	0.910144			CACNG1 [#309, 3.8768e-02]
995	rs6682431	Chr1:219031160	MOSC1 [intron]	rs3785579	Chr17:62472963	CACNG1 [intron]	0.910144			CACNG1 [#309, 3.8768e-02]
996	rs16861121	Chr2:173554565	RAPGEF4 [intron]	rs3785579	Chr17:62472963	CACNG1 [intron]	0.910143			RAPGEF4 [#46, 2.7672e-03], CACNG1 [#309, 3.8768e-02]
997	rs10155669	Chr6:54168722	C6orf142 [intron]	rs3785579	Chr17:62472963	CACNG1 [intron]	0.910138			CACNG1 [#309, 3.8768e-02]
998	rs3785579	Chr17:62472963	CACNG1 [intron]	rs1380840	Chr15:62054718	DAPK2 [intron]	0.910138			CACNG1 [#309, 3.8768e-02], DAPK2 [#203, 1.9545e-02]
999	rs11155573	Chr6:148870907	SASH1 [intron]	rs3785579	Chr17:62472963	CACNG1 [intron]	0.910134			SASH1 [#634, 1.8456e-01], CACNG1 [#309, 3.8768e-02]
1000	rs4728709	Chr7:87071538	ABCB1 [intron]	rs3785579	Chr17:62472963	CACNG1 [intron]	0.910126		ABCB1 [#4]	CACNG1 [#309, 3.8768e-02]

## Sheet: CD
Pair no	SNP1	SNP1 position	SNP1 assoc. genes	SNP2	SNP2 position	SNP2 assoc. genes	ρdiff score	WTCCC reported	HuGE reported [#pub]	ToppGene candidates [rank#, P-value]
1	rs157613	Chr4:16387385	LDB2 [intron]	rs2076756	Chr16:49314382	NOD2 [intron]	0.265267	NOD2 (rs2066843)	NOD2 [#384]	LDB2 [#108, 4.2546e-02]
2	rs3135499	Chr16:49323628	NOD2 [utr-3]	rs1077861	Chr16:49317048	NOD2 [intron]	0.254815	NOD2 (rs2066843)	NOD2 [#384]
3	rs157613	Chr4:16387385	LDB2 [intron]	rs17221417	Chr16:49297083	NOD2 [intron]	0.252632	NOD2 (rs2066843)	NOD2 [#384]	LDB2 [#108, 4.2546e-02]
4	rs157613	Chr4:16387385	LDB2 [intron]	rs2066843	Chr16:49302700	NOD2 [coding-synon]	0.251995	NOD2 (rs2066843)	NOD2 [#384]	LDB2 [#108, 4.2546e-02]
5	rs10210302	Chr2:233823578	ATG16L1 [near-gene-5]	rs4284352	Chr10:87861607	GRID1 [intron]	0.239418	ATG16L1 (rs10210302)	ATG16L1 [#61]	GRID1 [#216, 1.3950e-01]
6	rs10210302	Chr2:233823578	ATG16L1 [near-gene-5]	rs6489629	Chr12:5472190	NTF3 [near-gene-5]	0.239389	ATG16L1 (rs10210302)	ATG16L1 [#61]	NTF3 [#106, 4.1845e-02]
7	rs16886475	Chr6:76095614	FILIP1 [intron]	rs6752107	Chr2:233826187	ATG16L1 [intron]	0.239366	ATG16L1 (rs10210302)	ATG16L1 [#61]	FILIP1 [#265, 2.8721e-01]
8	rs16886475	Chr6:76095614	FILIP1 [intron]	rs10210302	Chr2:233823578	ATG16L1 [near-gene-5]	0.239131	ATG16L1 (rs10210302)	ATG16L1 [#61]	FILIP1 [#265, 2.8721e-01]
9	rs16886475	Chr6:76095614	FILIP1 [intron]	rs3828309	Chr2:233845149	ATG16L1 [intron]	0.239094	ATG16L1 (rs10210302)	ATG16L1 [#61]	FILIP1 [#265, 2.8721e-01]
10	rs6431654	Chr2:233826508	ATG16L1 [intron]	rs6489629	Chr12:5472190	NTF3 [near-gene-5]	0.238298	ATG16L1 (rs10210302)	ATG16L1 [#61]	NTF3 [#106, 4.1845e-02]
11	rs10210302	Chr2:233823578	ATG16L1 [near-gene-5]	rs712374	Chr14:36406369	SLC25A21 [intron]	0.23754	ATG16L1 (rs10210302)	ATG16L1 [#61]	SLC25A21 [#125, 5.2557e-02]
12	rs16886475	Chr6:76095614	FILIP1 [intron]	rs6431654	Chr2:233826508	ATG16L1 [intron]	0.237527	ATG16L1 (rs10210302)	ATG16L1 [#61]	FILIP1 [#265, 2.8721e-01]
13	rs12540346	Chr7:36364855	KIAA0895 [intron]	rs10210302	Chr2:233823578	ATG16L1 [near-gene-5]	0.237306	ATG16L1 (rs10210302)	ATG16L1 [#61]	KIAA0895 [#255, 2.1548e-01]
14	rs6780938	Chr3:130884195	TMCC1 [intron]	rs10210302	Chr2:233823578	ATG16L1 [near-gene-5]	0.237161	ATG16L1 (rs10210302)	ATG16L1 [#61]	TMCC1 [#181, 1.0167e-01]
15	rs6752107	Chr2:233826187	ATG16L1 [intron]	rs6489629	Chr12:5472190	NTF3 [near-gene-5]	0.236934	ATG16L1 (rs10210302)	ATG16L1 [#61]	NTF3 [#106, 4.1845e-02]
16	rs10210302	Chr2:233823578	ATG16L1 [near-gene-5]	rs7276454	Chr21:42313907	C21orf121 [near-gene-5_10k]	0.236913	ATG16L1 (rs10210302)	ATG16L1 [#61]
17	rs6431654	Chr2:233826508	ATG16L1 [intron]	rs4284352	Chr10:87861607	GRID1 [intron]	0.236513	ATG16L1 (rs10210302)	ATG16L1 [#61]	GRID1 [#216, 1.3950e-01]
18	rs10484845	Chr6:5092039	LYRM4 [intron]	rs10210302	Chr2:233823578	ATG16L1 [near-gene-5]	0.236384	ATG16L1 (rs10210302)	LYRM4 [#7], ATG16L1 [#61]
19	rs3828309	Chr2:233845149	ATG16L1 [intron]	rs6489629	Chr12:5472190	NTF3 [near-gene-5]	0.236289	ATG16L1 (rs10210302)	ATG16L1 [#61]	NTF3 [#106, 4.1845e-02]
20	rs2069662	Chr5:75952359	IQGAP2 [intron]	rs10210302	Chr2:233823578	ATG16L1 [near-gene-5]	0.236052	ATG16L1 (rs10210302)	ATG16L1 [#61]	IQGAP2 [#49, 2.1461e-02]
21	rs6431654	Chr2:233826508	ATG16L1 [intron]	rs712374	Chr14:36406369	SLC25A21 [intron]	0.235951	ATG16L1 (rs10210302)	ATG16L1 [#61]	SLC25A21 [#125, 5.2557e-02]
22	rs6752107	Chr2:233826187	ATG16L1 [intron]	rs712374	Chr14:36406369	SLC25A21 [intron]	0.235658	ATG16L1 (rs10210302)	ATG16L1 [#61]	SLC25A21 [#125, 5.2557e-02]
23	rs12540346	Chr7:36364855	KIAA0895 [intron]	rs6752107	Chr2:233826187	ATG16L1 [intron]	0.235376	ATG16L1 (rs10210302)	ATG16L1 [#61]	KIAA0895 [#255, 2.1548e-01]
24	rs6752107	Chr2:233826187	ATG16L1 [intron]	rs4284352	Chr10:87861607	GRID1 [intron]	0.235374	ATG16L1 (rs10210302)	ATG16L1 [#61]	GRID1 [#216, 1.3950e-01]
25	rs6431654	Chr2:233826508	ATG16L1 [intron]	rs7276454	Chr21:42313907	C21orf121 [near-gene-5_10k]	0.235349	ATG16L1 (rs10210302)	ATG16L1 [#61]
26	rs3828309	Chr2:233845149	ATG16L1 [intron]	rs712374	Chr14:36406369	SLC25A21 [intron]	0.235243	ATG16L1 (rs10210302)	ATG16L1 [#61]	SLC25A21 [#125, 5.2557e-02]
27	rs17731499	Chr5:167697178	WWC1 [intron]	rs10210302	Chr2:233823578	ATG16L1 [near-gene-5]	0.235156	ATG16L1 (rs10210302)	ATG16L1 [#61]	WWC1 [#118, 4.9088e-02]
28	rs6780938	Chr3:130884195	TMCC1 [intron]	rs6431654	Chr2:233826508	ATG16L1 [intron]	0.235009	ATG16L1 (rs10210302)	ATG16L1 [#61]	TMCC1 [#181, 1.0167e-01]
29	rs17139431	Chr6:5051378	LYRM4 [near-gene-3_10k]	rs10210302	Chr2:233823578	ATG16L1 [near-gene-5]	0.234936	ATG16L1 (rs10210302)	LYRM4 [#7], ATG16L1 [#61]
30	rs10210302	Chr2:233823578	ATG16L1 [near-gene-5]	rs7078283	Chr10:87858163	GRID1 [intron]	0.234855	ATG16L1 (rs10210302)	ATG16L1 [#61]	GRID1 [#216, 1.3950e-01]
31	rs6752107	Chr2:233826187	ATG16L1 [intron]	rs2753614	Chr14:85147914	FLRT2 [intron]	0.234821	ATG16L1 (rs10210302)	ATG16L1 [#61]	FLRT2 [#42, 1.7830e-02]
32	rs12540346	Chr7:36364855	KIAA0895 [intron]	rs6431654	Chr2:233826508	ATG16L1 [intron]	0.234791	ATG16L1 (rs10210302)	ATG16L1 [#61]	KIAA0895 [#255, 2.1548e-01]
33	rs6431654	Chr2:233826508	ATG16L1 [intron]	rs16945157	Chr15:89345189	VPS33B [intron]	0.234646	ATG16L1 (rs10210302)	ATG16L1 [#61]	VPS33B [#115, 4.7386e-02]
34	rs10210302	Chr2:233823578	ATG16L1 [near-gene-5]	rs16945157	Chr15:89345189	VPS33B [intron]	0.23463	ATG16L1 (rs10210302)	ATG16L1 [#61]	VPS33B [#115, 4.7386e-02]
35	rs10210302	Chr2:233823578	ATG16L1 [near-gene-5]	rs12030080	Chr1:77970910	USP33 [intron]	0.234625	ATG16L1 (rs10210302)	ATG16L1 [#61]	USP33 [#137, 5.8318e-02]
36	rs6752107	Chr2:233826187	ATG16L1 [intron]	rs7276454	Chr21:42313907	C21orf121 [near-gene-5_10k]	0.23453	ATG16L1 (rs10210302)	ATG16L1 [#61]
37	rs10484845	Chr6:5092039	LYRM4 [intron]	rs6752107	Chr2:233826187	ATG16L1 [intron]	0.234439	ATG16L1 (rs10210302)	LYRM4 [#7], ATG16L1 [#61]
38	rs10484845	Chr6:5092039	LYRM4 [intron]	rs6431654	Chr2:233826508	ATG16L1 [intron]	0.234421	ATG16L1 (rs10210302)	LYRM4 [#7], ATG16L1 [#61]
39	rs2811337	Chr3:131065574	TMCC1 [intron]	rs10210302	Chr2:233823578	ATG16L1 [near-gene-5]	0.23429	ATG16L1 (rs10210302)	ATG16L1 [#61]	TMCC1 [#181, 1.0167e-01]
40	rs17731499	Chr5:167697178	WWC1 [intron]	rs6752107	Chr2:233826187	ATG16L1 [intron]	0.234253	ATG16L1 (rs10210302)	ATG16L1 [#61]	WWC1 [#118, 4.9088e-02]
41	rs10210302	Chr2:233823578	ATG16L1 [near-gene-5]	rs4598617	Chr10:87865587	GRID1 [intron]	0.234233	ATG16L1 (rs10210302)	ATG16L1 [#61]	GRID1 [#216, 1.3950e-01]
42	rs10210302	Chr2:233823578	ATG16L1 [near-gene-5]	rs4806815	Chr19:1818912	KLF16 [near-gene-5_10k]	0.234204	ATG16L1 (rs10210302)	ATG16L1 [#61]	KLF16 [#201, 1.1976e-01]
43	rs9990031	Chr3:130920526	TMCC1 [intron]	rs10210302	Chr2:233823578	ATG16L1 [near-gene-5]	0.234139	ATG16L1 (rs10210302)	ATG16L1 [#61]	TMCC1 [#181, 1.0167e-01]
44	rs6431654	Chr2:233826508	ATG16L1 [intron]	rs12030080	Chr1:77970910	USP33 [intron]	0.234115	ATG16L1 (rs10210302)	ATG16L1 [#61]	USP33 [#137, 5.8318e-02]
45	rs3828309	Chr2:233845149	ATG16L1 [intron]	rs4284352	Chr10:87861607	GRID1 [intron]	0.233979	ATG16L1 (rs10210302)	ATG16L1 [#61]	GRID1 [#216, 1.3950e-01]
46	rs17731499	Chr5:167697178	WWC1 [intron]	rs6431654	Chr2:233826508	ATG16L1 [intron]	0.233946	ATG16L1 (rs10210302)	ATG16L1 [#61]	WWC1 [#118, 4.9088e-02]
47	rs6780938	Chr3:130884195	TMCC1 [intron]	rs3828309	Chr2:233845149	ATG16L1 [intron]	0.233892	ATG16L1 (rs10210302)	ATG16L1 [#61]	TMCC1 [#181, 1.0167e-01]
48	rs9357427	Chr6:44085513	C6orf223 [near-gene-3_10k]	rs10489629	Chr1:67460937	IL23R [intron]	0.23387	IL23R (rs11805303)	IL23R [#94]	C6orf223 [#48, 2.1250e-02]
49	rs10266715	Chr7:134805906	CNOT4 [intron]	rs10210302	Chr2:233823578	ATG16L1 [near-gene-5]	0.233856	ATG16L1 (rs10210302)	ATG16L1 [#61]	CNOT4 [#251, 2.0411e-01]
50	rs6752107	Chr2:233826187	ATG16L1 [intron]	rs16945157	Chr15:89345189	VPS33B [intron]	0.233802	ATG16L1 (rs10210302)	ATG16L1 [#61]	VPS33B [#115, 4.7386e-02]
51	rs10210302	Chr2:233823578	ATG16L1 [near-gene-5]	rs16842044	Chr2:196288141	SLC39A10 [intron]	0.233568	ATG16L1 (rs10210302)	ATG16L1 [#61]	SLC39A10 [#210, 1.3493e-01]
52	rs17139431	Chr6:5051378	LYRM4 [near-gene-3_10k]	rs6752107	Chr2:233826187	ATG16L1 [intron]	0.233535	ATG16L1 (rs10210302)	LYRM4 [#7], ATG16L1 [#61]
53	rs17139431	Chr6:5051378	LYRM4 [near-gene-3_10k]	rs6431654	Chr2:233826508	ATG16L1 [intron]	0.233522	ATG16L1 (rs10210302)	LYRM4 [#7], ATG16L1 [#61]
54	rs10210302	Chr2:233823578	ATG16L1 [near-gene-5]	rs12171699	Chr9:129495512	STXBP1 [near-gene-3_10k]	0.23343	ATG16L1 (rs10210302)	ATG16L1 [#61]	STXBP1 [#187, 1.0567e-01]
55	rs6780938	Chr3:130884195	TMCC1 [intron]	rs6752107	Chr2:233826187	ATG16L1 [intron]	0.233358	ATG16L1 (rs10210302)	ATG16L1 [#61]	TMCC1 [#181, 1.0167e-01]
56	rs2069662	Chr5:75952359	IQGAP2 [intron]	rs6752107	Chr2:233826187	ATG16L1 [intron]	0.233358	ATG16L1 (rs10210302)	ATG16L1 [#61]	IQGAP2 [#49, 2.1461e-02]
57	rs9860395	Chr3:7693570	GRM7 [intron]	rs10210302	Chr2:233823578	ATG16L1 [near-gene-5]	0.233354	ATG16L1 (rs10210302)	ATG16L1 [#61]	GRM7 [#58, 2.6102e-02]
58	rs10210302	Chr2:233823578	ATG16L1 [near-gene-5]	rs41368446	Chr2:162706359	GCG [near-gene-3]	0.233347	ATG16L1 (rs10210302)	ATG16L1 [#61]	GCG [#16, 4.9165e-03]
59	rs831312	Chr6:43513503	ABCC10 [intron]	rs6431654	Chr2:233826508	ATG16L1 [intron]	0.233347	ATG16L1 (rs10210302)	ATG16L1 [#61]	ABCC10 [#66, 2.9035e-02]
60	rs2069662	Chr5:75952359	IQGAP2 [intron]	rs6431654	Chr2:233826508	ATG16L1 [intron]	0.233341	ATG16L1 (rs10210302)	ATG16L1 [#61]	IQGAP2 [#49, 2.1461e-02]
61	rs9292705	Chr5:38382422	EGFLAM [intron]	rs10210302	Chr2:233823578	ATG16L1 [near-gene-5]	0.233311	ATG16L1 (rs10210302)	ATG16L1 [#61]	EGFLAM [#50, 2.1759e-02]
62	rs10484845	Chr6:5092039	LYRM4 [intron]	rs3828309	Chr2:233845149	ATG16L1 [intron]	0.233238	ATG16L1 (rs10210302)	LYRM4 [#7], ATG16L1 [#61]
63	rs2811340	Chr3:131064780	TMCC1 [intron]	rs10210302	Chr2:233823578	ATG16L1 [near-gene-5]	0.233081	ATG16L1 (rs10210302)	ATG16L1 [#61]	TMCC1 [#181, 1.0167e-01]
64	rs3135499	Chr16:49323628	NOD2 [utr-3]	rs8057341	Chr16:49295481	NOD2 [intron]	0.233078	NOD2 (rs2066843)	NOD2 [#384]
65	rs10210302	Chr2:233823578	ATG16L1 [near-gene-5]	rs12246518	Chr10:14817082	FAM107B [intron]	0.233074	ATG16L1 (rs10210302)	ATG16L1 [#61]	FAM107B [#220, 1.4219e-01]
66	rs10210302	Chr2:233823578	ATG16L1 [near-gene-5]	rs151222	Chr16:20581993	ACSM1 [intron]	0.233053	ATG16L1 (rs10210302)	ATG16L1 [#61]	ACSM1 [#152, 7.1287e-02]
67	rs10210302	Chr2:233823578	ATG16L1 [near-gene-5]	rs1367	Chr11:8999145	SCUBE2 [utr-3]	0.233047	ATG16L1 (rs10210302)	ATG16L1 [#61]	SCUBE2 [#57, 2.5518e-02]
68	rs10210302	Chr2:233823578	ATG16L1 [near-gene-5]	rs6046975	Chr20:20567306	C20orf74 [intron]	0.233014	ATG16L1 (rs10210302)	ATG16L1 [#61]
69	rs617732	Chr9:4104245	GLIS3 [intron]	rs6431654	Chr2:233826508	ATG16L1 [intron]	0.232995	ATG16L1 (rs10210302)	ATG16L1 [#61]	GLIS3 [#77, 3.4099e-02]
70	rs12540346	Chr7:36364855	KIAA0895 [intron]	rs3828309	Chr2:233845149	ATG16L1 [intron]	0.232972	ATG16L1 (rs10210302)	ATG16L1 [#61]	KIAA0895 [#255, 2.1548e-01]
71	rs10210302	Chr2:233823578	ATG16L1 [near-gene-5]	rs234993	Chr16:20555145	ACSM1 [intron]	0.232971	ATG16L1 (rs10210302)	ATG16L1 [#61]	ACSM1 [#152, 7.1287e-02]
72	rs6752107	Chr2:233826187	ATG16L1 [intron]	rs12171699	Chr9:129495512	STXBP1 [near-gene-3_10k]	0.232931	ATG16L1 (rs10210302)	ATG16L1 [#61]	STXBP1 [#187, 1.0567e-01]
73	rs17479687	Chr7:134725373	CNOT4 [intron]	rs10210302	Chr2:233823578	ATG16L1 [near-gene-5]	0.23293	ATG16L1 (rs10210302)	ATG16L1 [#61]	CNOT4 [#251, 2.0411e-01]
74	rs6431654	Chr2:233826508	ATG16L1 [intron]	rs12171699	Chr9:129495512	STXBP1 [near-gene-3_10k]	0.232908	ATG16L1 (rs10210302)	ATG16L1 [#61]	STXBP1 [#187, 1.0567e-01]
75	rs10210302	Chr2:233823578	ATG16L1 [near-gene-5]	rs17546654	Chr17:40350621	GFAP [near-gene-5_10k]	0.232893	ATG16L1 (rs10210302)	ATG16L1 [#61]	GFAP [#28, 8.0469e-03]
76	rs617732	Chr9:4104245	GLIS3 [intron]	rs10210302	Chr2:233823578	ATG16L1 [near-gene-5]	0.23287	ATG16L1 (rs10210302)	ATG16L1 [#61]	GLIS3 [#77, 3.4099e-02]
77	rs10514237	Chr5:81651106	LOC92270 [near-gene-3_10k]	rs10210302	Chr2:233823578	ATG16L1 [near-gene-5]	0.232808	ATG16L1 (rs10210302)	ATG16L1 [#61]
78	rs6431654	Chr2:233826508	ATG16L1 [intron]	rs151222	Chr16:20581993	ACSM1 [intron]	0.232791	ATG16L1 (rs10210302)	ATG16L1 [#61]	ACSM1 [#152, 7.1287e-02]
79	rs6463774	Chr7:8168886	ICA1 [intron]	rs10210302	Chr2:233823578	ATG16L1 [near-gene-5]	0.232752	ATG16L1 (rs10210302)	ATG16L1 [#61]	ICA1 [#27, 8.0163e-03]
80	rs16915879	Chr8:94420237	LOC642924 [near-gene-3_10k]	rs10210302	Chr2:233823578	ATG16L1 [near-gene-5]	0.232738	ATG16L1 (rs10210302)	ATG16L1 [#61]
81	rs6431654	Chr2:233826508	ATG16L1 [intron]	rs234993	Chr16:20555145	ACSM1 [intron]	0.23271	ATG16L1 (rs10210302)	ATG16L1 [#61]	ACSM1 [#152, 7.1287e-02]
82	rs10210302	Chr2:233823578	ATG16L1 [near-gene-5]	rs4971234	Chr1:201539989	BTG2 [near-gene-5]	0.232693	ATG16L1 (rs10210302)	ATG16L1 [#61]	BTG2 [#54, 2.2486e-02]
83	rs6431654	Chr2:233826508	ATG16L1 [intron]	rs4806815	Chr19:1818912	KLF16 [near-gene-5_10k]	0.232577	ATG16L1 (rs10210302)	ATG16L1 [#61]	KLF16 [#201, 1.1976e-01]
84	rs17731499	Chr5:167697178	WWC1 [intron]	rs3828309	Chr2:233845149	ATG16L1 [intron]	0.232537	ATG16L1 (rs10210302)	ATG16L1 [#61]	WWC1 [#118, 4.9088e-02]
85	rs6752107	Chr2:233826187	ATG16L1 [intron]	rs12030080	Chr1:77970910	USP33 [intron]	0.23246	ATG16L1 (rs10210302)	ATG16L1 [#61]	USP33 [#137, 5.8318e-02]
86	rs17796758	Chr7:23316543	IGF2BP3 [utr-3]	rs10210302	Chr2:233823578	ATG16L1 [near-gene-5]	0.232329	ATG16L1 (rs10210302)	ATG16L1 [#61]	IGF2BP3 [#111, 4.3413e-02]
87	rs6752107	Chr2:233826187	ATG16L1 [intron]	rs2224413	Chr14:85169055	FLRT2 [near-gene-3_10k]	0.232326	ATG16L1 (rs10210302)	ATG16L1 [#61]	FLRT2 [#42, 1.7830e-02]
88	rs17139431	Chr6:5051378	LYRM4 [near-gene-3_10k]	rs3828309	Chr2:233845149	ATG16L1 [intron]	0.232325	ATG16L1 (rs10210302)	LYRM4 [#7], ATG16L1 [#61]
89	rs6431654	Chr2:233826508	ATG16L1 [intron]	rs1367	Chr11:8999145	SCUBE2 [utr-3]	0.232304	ATG16L1 (rs10210302)	ATG16L1 [#61]	SCUBE2 [#57, 2.5518e-02]
90	rs10283187	Chr8:126148879	KIAA0196 [intron]	rs10489629	Chr1:67460937	IL23R [intron]	0.232284	IL23R (rs11805303)	IL23R [#94]	KIAA0196 [#143, 6.3633e-02]
91	rs6431654	Chr2:233826508	ATG16L1 [intron]	rs41368446	Chr2:162706359	GCG [near-gene-3]	0.232279	ATG16L1 (rs10210302)	ATG16L1 [#61]	GCG [#16, 4.9165e-03]
92	rs9292705	Chr5:38382422	EGFLAM [intron]	rs6431654	Chr2:233826508	ATG16L1 [intron]	0.232255	ATG16L1 (rs10210302)	ATG16L1 [#61]	EGFLAM [#50, 2.1759e-02]
93	rs10210302	Chr2:233823578	ATG16L1 [near-gene-5]	rs17821543	Chr16:57098376	NDRG4 [coding-synon]	0.232183	ATG16L1 (rs10210302)	ATG16L1 [#61]	NDRG4 [#247, 1.9520e-01]
94	rs2811337	Chr3:131065574	TMCC1 [intron]	rs6431654	Chr2:233826508	ATG16L1 [intron]	0.23214	ATG16L1 (rs10210302)	ATG16L1 [#61]	TMCC1 [#181, 1.0167e-01]
95	rs617732	Chr9:4104245	GLIS3 [intron]	rs6752107	Chr2:233826187	ATG16L1 [intron]	0.232123	ATG16L1 (rs10210302)	ATG16L1 [#61]	GLIS3 [#77, 3.4099e-02]
96	rs10210302	Chr2:233823578	ATG16L1 [near-gene-5]	rs2753614	Chr14:85147914	FLRT2 [intron]	0.232079	ATG16L1 (rs10210302)	ATG16L1 [#61]	FLRT2 [#42, 1.7830e-02]
97	rs10210302	Chr2:233823578	ATG16L1 [near-gene-5]	rs344584	Chr19:6555018	LOC729449 [near-gene-3_10k]	0.23201	ATG16L1 (rs10210302)	ATG16L1 [#61]
98	rs6431654	Chr2:233826508	ATG16L1 [intron]	rs7078283	Chr10:87858163	GRID1 [intron]	0.231971	ATG16L1 (rs10210302)	ATG16L1 [#61]	GRID1 [#216, 1.3950e-01]
99	rs9990031	Chr3:130920526	TMCC1 [intron]	rs6431654	Chr2:233826508	ATG16L1 [intron]	0.231957	ATG16L1 (rs10210302)	ATG16L1 [#61]	TMCC1 [#181, 1.0167e-01]
100	rs790632	Chr1:67451510	IL23R [intron]	rs11805303	Chr1:67448104	IL23R [intron]	0.23188	IL23R (rs11805303)	IL23R [#94]
101	rs10514237	Chr5:81651106	LOC92270 [near-gene-3_10k]	rs3828309	Chr2:233845149	ATG16L1 [intron]	0.231803	ATG16L1 (rs10210302)	ATG16L1 [#61]
102	rs6752107	Chr2:233826187	ATG16L1 [intron]	rs344584	Chr19:6555018	LOC729449 [near-gene-3_10k]	0.231801	ATG16L1 (rs10210302)	ATG16L1 [#61]
103	rs188417	Chr3:140791568	NMNAT3 [intron]	rs10210302	Chr2:233823578	ATG16L1 [near-gene-5]	0.2318	ATG16L1 (rs10210302)	ATG16L1 [#61]	NMNAT3 [#176, 9.7346e-02]
104	rs10210302	Chr2:233823578	ATG16L1 [near-gene-5]	rs16988333	Chr22:28882813	HORMAD2 [intron]	0.231795	ATG16L1 (rs10210302)	ATG16L1 [#61], HORMAD2 [#1]
105	rs10514237	Chr5:81651106	LOC92270 [near-gene-3_10k]	rs6431654	Chr2:233826508	ATG16L1 [intron]	0.231742	ATG16L1 (rs10210302)	ATG16L1 [#61]
106	rs6431654	Chr2:233826508	ATG16L1 [intron]	rs17546654	Chr17:40350621	GFAP [near-gene-5_10k]	0.231712	ATG16L1 (rs10210302)	ATG16L1 [#61]	GFAP [#28, 8.0469e-03]
107	rs6752107	Chr2:233826187	ATG16L1 [intron]	rs4806815	Chr19:1818912	KLF16 [near-gene-5_10k]	0.23171	ATG16L1 (rs10210302)	ATG16L1 [#61]	KLF16 [#201, 1.1976e-01]
108	rs3828309	Chr2:233845149	ATG16L1 [intron]	rs7276454	Chr21:42313907	C21orf121 [near-gene-5_10k]	0.231704	ATG16L1 (rs10210302)	ATG16L1 [#61]
109	rs10266715	Chr7:134805906	CNOT4 [intron]	rs6431654	Chr2:233826508	ATG16L1 [intron]	0.231683	ATG16L1 (rs10210302)	ATG16L1 [#61]	CNOT4 [#251, 2.0411e-01]
110	rs831312	Chr6:43513503	ABCC10 [intron]	rs10210302	Chr2:233823578	ATG16L1 [near-gene-5]	0.231655	ATG16L1 (rs10210302)	ATG16L1 [#61]	ABCC10 [#66, 2.9035e-02]
111	rs9292705	Chr5:38382422	EGFLAM [intron]	rs6752107	Chr2:233826187	ATG16L1 [intron]	0.23164	ATG16L1 (rs10210302)	ATG16L1 [#61]	EGFLAM [#50, 2.1759e-02]
112	rs10210302	Chr2:233823578	ATG16L1 [near-gene-5]	rs10117075	Chr9:129456854	STXBP1 [intron]	0.231552	ATG16L1 (rs10210302)	ATG16L1 [#61]	STXBP1 [#187, 1.0567e-01]
113	rs6981252	Chr8:19084046	LOC100128993 [near-gene-3]	rs10210302	Chr2:233823578	ATG16L1 [near-gene-5]	0.231434	ATG16L1 (rs10210302)	ATG16L1 [#61]	LOC100128993 [#97, 4.0186e-02]
114	rs6431654	Chr2:233826508	ATG16L1 [intron]	rs6046975	Chr20:20567306	C20orf74 [intron]	0.231367	ATG16L1 (rs10210302)	ATG16L1 [#61]
115	rs6431654	Chr2:233826508	ATG16L1 [intron]	rs11197522	Chr10:117833944	GFRA1 [intron]	0.231364	ATG16L1 (rs10210302)	ATG16L1 [#61]	GFRA1 [#36, 1.1167e-02]
116	rs6431654	Chr2:233826508	ATG16L1 [intron]	rs4598617	Chr10:87865587	GRID1 [intron]	0.231351	ATG16L1 (rs10210302)	ATG16L1 [#61]	GRID1 [#216, 1.3950e-01]
117	rs552656	Chr9:4104476	GLIS3 [intron]	rs6431654	Chr2:233826508	ATG16L1 [intron]	0.231322	ATG16L1 (rs10210302)	ATG16L1 [#61]	GLIS3 [#77, 3.4099e-02]
118	rs2024269	Chr7:43440342	HECW1 [intron]	rs10210302	Chr2:233823578	ATG16L1 [near-gene-5]	0.231311	ATG16L1 (rs10210302)	ATG16L1 [#61]	HECW1 [#199, 1.1706e-01]
119	rs6752107	Chr2:233826187	ATG16L1 [intron]	rs6046975	Chr20:20567306	C20orf74 [intron]	0.23128	ATG16L1 (rs10210302)	ATG16L1 [#61]
120	rs3828309	Chr2:233845149	ATG16L1 [intron]	rs41368446	Chr2:162706359	GCG [near-gene-3]	0.231248	ATG16L1 (rs10210302)	ATG16L1 [#61]	GCG [#16, 4.9165e-03]
121	rs25695	Chr9:73539666	TMEM2 [missense]	rs10210302	Chr2:233823578	ATG16L1 [near-gene-5]	0.231244	ATG16L1 (rs10210302)	ATG16L1 [#61]	TMEM2 [#205, 1.2525e-01]
122	rs6463774	Chr7:8168886	ICA1 [intron]	rs6431654	Chr2:233826508	ATG16L1 [intron]	0.231201	ATG16L1 (rs10210302)	ATG16L1 [#61]	ICA1 [#27, 8.0163e-03]
123	rs6752107	Chr2:233826187	ATG16L1 [intron]	rs1367	Chr11:8999145	SCUBE2 [utr-3]	0.231167	ATG16L1 (rs10210302)	ATG16L1 [#61]	SCUBE2 [#57, 2.5518e-02]
124	rs6752107	Chr2:233826187	ATG16L1 [intron]	rs41368446	Chr2:162706359	GCG [near-gene-3]	0.231157	ATG16L1 (rs10210302)	ATG16L1 [#61]	GCG [#16, 4.9165e-03]
125	rs17621965	Chr6:10105418	OFCC1 [intron]	rs10210302	Chr2:233823578	ATG16L1 [near-gene-5]	0.231143	ATG16L1 (rs10210302)	ATG16L1 [#61]	OFCC1 [#144, 6.3691e-02]
126	rs10210302	Chr2:233823578	ATG16L1 [near-gene-5]	rs17495262	Chr1:31610219	FABP3 [near-gene-3]	0.231134	ATG16L1 (rs10210302)	ATG16L1 [#61]	FABP3 [#78, 3.5430e-02]
127	rs10489629	Chr1:67460937	IL23R [intron]	rs420234	Chr11:113613176	ZBTB16 [intron]	0.231131	IL23R (rs11805303)	IL23R [#94]	ZBTB16 [#21, 6.5431e-03]
128	rs3828309	Chr2:233845149	ATG16L1 [intron]	rs16945157	Chr15:89345189	VPS33B [intron]	0.231124	ATG16L1 (rs10210302)	ATG16L1 [#61]	VPS33B [#115, 4.7386e-02]
129	rs617732	Chr9:4104245	GLIS3 [intron]	rs3828309	Chr2:233845149	ATG16L1 [intron]	0.231116	ATG16L1 (rs10210302)	ATG16L1 [#61]	GLIS3 [#77, 3.4099e-02]
130	rs6752107	Chr2:233826187	ATG16L1 [intron]	rs10117075	Chr9:129456854	STXBP1 [intron]	0.231058	ATG16L1 (rs10210302)	ATG16L1 [#61]	STXBP1 [#187, 1.0567e-01]
131	rs6858087	Chr4:74589702	AFM [near-gene-3_10k]	rs10210302	Chr2:233823578	ATG16L1 [near-gene-5]	0.231058	ATG16L1 (rs10210302)	ATG16L1 [#61]	AFM [#44, 1.9704e-02]
132	rs1331504	Chr9:92445648	DIRAS2 [near-gene-5_10k]	rs10210302	Chr2:233823578	ATG16L1 [near-gene-5]	0.231041	ATG16L1 (rs10210302)	ATG16L1 [#61]	DIRAS2 [#234, 1.6782e-01]
133	rs6431654	Chr2:233826508	ATG16L1 [intron]	rs10117075	Chr9:129456854	STXBP1 [intron]	0.231037	ATG16L1 (rs10210302)	ATG16L1 [#61]	STXBP1 [#187, 1.0567e-01]
134	rs10210302	Chr2:233823578	ATG16L1 [near-gene-5]	rs17101017	Chr10:84636092	NRG3 [intron]	0.231031	ATG16L1 (rs10210302)	ATG16L1 [#61]	NRG3 [#120, 4.9470e-02]
135	rs2811337	Chr3:131065574	TMCC1 [intron]	rs3828309	Chr2:233845149	ATG16L1 [intron]	0.231026	ATG16L1 (rs10210302)	ATG16L1 [#61]	TMCC1 [#181, 1.0167e-01]
136	rs6858087	Chr4:74589702	AFM [near-gene-3_10k]	rs6431654	Chr2:233826508	ATG16L1 [intron]	0.231018	ATG16L1 (rs10210302)	ATG16L1 [#61]	AFM [#44, 1.9704e-02]
137	rs9860395	Chr3:7693570	GRM7 [intron]	rs6431654	Chr2:233826508	ATG16L1 [intron]	0.230987	ATG16L1 (rs10210302)	ATG16L1 [#61]	GRM7 [#58, 2.6102e-02]
138	rs552656	Chr9:4104476	GLIS3 [intron]	rs10210302	Chr2:233823578	ATG16L1 [near-gene-5]	0.230967	ATG16L1 (rs10210302)	ATG16L1 [#61]	GLIS3 [#77, 3.4099e-02]
139	rs6431654	Chr2:233826508	ATG16L1 [intron]	rs4971234	Chr1:201539989	BTG2 [near-gene-5]	0.230945	ATG16L1 (rs10210302)	ATG16L1 [#61]	BTG2 [#54, 2.2486e-02]
140	rs2811340	Chr3:131064780	TMCC1 [intron]	rs6431654	Chr2:233826508	ATG16L1 [intron]	0.230933	ATG16L1 (rs10210302)	ATG16L1 [#61]	TMCC1 [#181, 1.0167e-01]
141	rs9990031	Chr3:130920526	TMCC1 [intron]	rs6752107	Chr2:233826187	ATG16L1 [intron]	0.230891	ATG16L1 (rs10210302)	ATG16L1 [#61]	TMCC1 [#181, 1.0167e-01]
142	rs6752107	Chr2:233826187	ATG16L1 [intron]	rs17546654	Chr17:40350621	GFAP [near-gene-5_10k]	0.230864	ATG16L1 (rs10210302)	ATG16L1 [#61]	GFAP [#28, 8.0469e-03]
143	rs6752107	Chr2:233826187	ATG16L1 [intron]	rs7078283	Chr10:87858163	GRID1 [intron]	0.230854	ATG16L1 (rs10210302)	ATG16L1 [#61]	GRID1 [#216, 1.3950e-01]
144	rs9990031	Chr3:130920526	TMCC1 [intron]	rs3828309	Chr2:233845149	ATG16L1 [intron]	0.230832	ATG16L1 (rs10210302)	ATG16L1 [#61]	TMCC1 [#181, 1.0167e-01]
145	rs17479687	Chr7:134725373	CNOT4 [intron]	rs6431654	Chr2:233826508	ATG16L1 [intron]	0.230767	ATG16L1 (rs10210302)	ATG16L1 [#61]	CNOT4 [#251, 2.0411e-01]
146	rs2069662	Chr5:75952359	IQGAP2 [intron]	rs3828309	Chr2:233845149	ATG16L1 [intron]	0.230754	ATG16L1 (rs10210302)	ATG16L1 [#61]	IQGAP2 [#49, 2.1461e-02]
147	rs16849682	Chr3:141211649	CLSTN2 [intron]	rs10210302	Chr2:233823578	ATG16L1 [near-gene-5]	0.230708	CLSTN2 (rs1426036), ATG16L1 (rs10210302)	CLSTN2 [#2], ATG16L1 [#61]
148	rs766382	Chr8:60170978	TOX [intron]	rs10210302	Chr2:233823578	ATG16L1 [near-gene-5]	0.230695	ATG16L1 (rs10210302)	ATG16L1 [#61]	TOX [#74, 3.2188e-02]
149	rs6752107	Chr2:233826187	ATG16L1 [intron]	rs4971234	Chr1:201539989	BTG2 [near-gene-5]	0.230693	ATG16L1 (rs10210302)	ATG16L1 [#61]	BTG2 [#54, 2.2486e-02]
150	rs1077861	Chr16:49317048	NOD2 [intron]	rs1861758	Chr16:49309288	NOD2 [intron]	0.230676	NOD2 (rs2066843)	NOD2 [#384]
151	rs10210302	Chr2:233823578	ATG16L1 [near-gene-5]	rs1424118	Chr16:6051074	A2BP1 [intron]	0.230652	ATG16L1 (rs10210302)	ATG16L1 [#61]
152	rs6431654	Chr2:233826508	ATG16L1 [intron]	rs344584	Chr19:6555018	LOC729449 [near-gene-3_10k]	0.230602	ATG16L1 (rs10210302)	ATG16L1 [#61]
153	rs10514237	Chr5:81651106	LOC92270 [near-gene-3_10k]	rs6752107	Chr2:233826187	ATG16L1 [intron]	0.230596	ATG16L1 (rs10210302)	ATG16L1 [#61]
154	rs3828309	Chr2:233845149	ATG16L1 [intron]	rs4806815	Chr19:1818912	KLF16 [near-gene-5_10k]	0.230594	ATG16L1 (rs10210302)	ATG16L1 [#61]	KLF16 [#201, 1.1976e-01]
155	rs6431654	Chr2:233826508	ATG16L1 [intron]	rs2753614	Chr14:85147914	FLRT2 [intron]	0.230582	ATG16L1 (rs10210302)	ATG16L1 [#61]	FLRT2 [#42, 1.7830e-02]
156	rs10266715	Chr7:134805906	CNOT4 [intron]	rs6752107	Chr2:233826187	ATG16L1 [intron]	0.230545	ATG16L1 (rs10210302)	ATG16L1 [#61]	CNOT4 [#251, 2.0411e-01]
157	rs6431654	Chr2:233826508	ATG16L1 [intron]	rs17495262	Chr1:31610219	FABP3 [near-gene-3]	0.230505	ATG16L1 (rs10210302)	ATG16L1 [#61]	FABP3 [#78, 3.5430e-02]
158	rs2811337	Chr3:131065574	TMCC1 [intron]	rs6752107	Chr2:233826187	ATG16L1 [intron]	0.230498	ATG16L1 (rs10210302)	ATG16L1 [#61]	TMCC1 [#181, 1.0167e-01]
159	rs3828309	Chr2:233845149	ATG16L1 [intron]	rs12030080	Chr1:77970910	USP33 [intron]	0.230493	ATG16L1 (rs10210302)	ATG16L1 [#61]	USP33 [#137, 5.8318e-02]
160	rs3815483	Chr7:36427865	ANLN [intron]	rs10210302	Chr2:233823578	ATG16L1 [near-gene-5]	0.230451	ATG16L1 (rs10210302)	ATG16L1 [#61]	ANLN [#166, 8.9342e-02]
161	rs10491731	Chr9:4532803	SLC1A1 [intron]	rs10210302	Chr2:233823578	ATG16L1 [near-gene-5]	0.23045	ATG16L1 (rs10210302)	ATG16L1 [#61]	SLC1A1 [#34, 1.0338e-02]
162	rs10210302	Chr2:233823578	ATG16L1 [near-gene-5]	rs540436	Chr11:125017829	CHEK1 [intron]	0.230437	ATG16L1 (rs10210302)	ATG16L1 [#61]	CHEK1 [#25, 7.5404e-03]
163	rs10210302	Chr2:233823578	ATG16L1 [near-gene-5]	rs3786803	Chr19:35655444	ZNF536 [intron]	0.230432	ATG16L1 (rs10210302)	ATG16L1 [#61]	ZNF536 [#193, 1.1244e-01]
164	rs1536792	Chr9:12962382	TDPX2 [near-gene-3_10k]	rs10210302	Chr2:233823578	ATG16L1 [near-gene-5]	0.230416	ATG16L1 (rs10210302)	ATG16L1 [#61]	TDPX2 [#86, 3.9239e-02]
165	rs11520713	Chr7:36385762	KIAA0895 [intron]	rs10210302	Chr2:233823578	ATG16L1 [near-gene-5]	0.230408	ATG16L1 (rs10210302)	ATG16L1 [#61]	KIAA0895 [#255, 2.1548e-01]
166	rs25695	Chr9:73539666	TMEM2 [missense]	rs6752107	Chr2:233826187	ATG16L1 [intron]	0.230406	ATG16L1 (rs10210302)	ATG16L1 [#61]	TMEM2 [#205, 1.2525e-01]
167	rs10210302	Chr2:233823578	ATG16L1 [near-gene-5]	rs33917597	Chr1:31547090	ZCCHC17 [intron]	0.230387	ATG16L1 (rs10210302)	ATG16L1 [#61]	ZCCHC17 [#189, 1.0872e-01]
168	rs10210302	Chr2:233823578	ATG16L1 [near-gene-5]	rs2287116	Chr9:129460634	STXBP1 [intron]	0.230383	ATG16L1 (rs10210302)	ATG16L1 [#61]	STXBP1 [#187, 1.0567e-01]
169	rs9860395	Chr3:7693570	GRM7 [intron]	rs6752107	Chr2:233826187	ATG16L1 [intron]	0.23038	ATG16L1 (rs10210302)	ATG16L1 [#61]	GRM7 [#58, 2.6102e-02]
170	rs10210302	Chr2:233823578	ATG16L1 [near-gene-5]	rs3752133	Chr19:56741711	SIGLECP12 [near-gene-5_10k]	0.230377	ATG16L1 (rs10210302)	ATG16L1 [#61]
171	rs17796758	Chr7:23316543	IGF2BP3 [utr-3]	rs6431654	Chr2:233826508	ATG16L1 [intron]	0.230371	ATG16L1 (rs10210302)	ATG16L1 [#61]	IGF2BP3 [#111, 4.3413e-02]
172	rs10210302	Chr2:233823578	ATG16L1 [near-gene-5]	rs7186099	Chr16:7501334	A2BP1 [intron]	0.230357	ATG16L1 (rs10210302)	ATG16L1 [#61]
173	rs10210302	Chr2:233823578	ATG16L1 [near-gene-5]	rs36608	Chr22:28672191	MTMR3 [intron]	0.230352	ATG16L1 (rs10210302)	ATG16L1 [#61]	MTMR3 [#126, 5.3058e-02]
174	rs6752107	Chr2:233826187	ATG16L1 [intron]	rs2747008	Chr14:85149706	FLRT2 [intron]	0.230318	ATG16L1 (rs10210302)	ATG16L1 [#61]	FLRT2 [#42, 1.7830e-02]
175	rs10210302	Chr2:233823578	ATG16L1 [near-gene-5]	rs17447848	Chr2:50267675	NRXN1 [intron]	0.230291	ATG16L1 (rs10210302)	ATG16L1 [#61]	NRXN1 [#55, 2.2789e-02]
176	rs6431654	Chr2:233826508	ATG16L1 [intron]	rs12246518	Chr10:14817082	FAM107B [intron]	0.230271	ATG16L1 (rs10210302)	ATG16L1 [#61]	FAM107B [#220, 1.4219e-01]
177	rs6431654	Chr2:233826508	ATG16L1 [intron]	rs2857468	Chr12:21383204	SLCO1A2 [intron]	0.230246	ATG16L1 (rs10210302)	ATG16L1 [#61]	SLCO1A2 [#82, 3.7757e-02]
178	rs3828309	Chr2:233845149	ATG16L1 [intron]	rs6046975	Chr20:20567306	C20orf74 [intron]	0.230246	ATG16L1 (rs10210302)	ATG16L1 [#61]
179	rs6752107	Chr2:233826187	ATG16L1 [intron]	rs4598617	Chr10:87865587	GRID1 [intron]	0.230233	ATG16L1 (rs10210302)	ATG16L1 [#61]	GRID1 [#216, 1.3950e-01]
180	rs4075496	Chr7:69807385	AUTS2 [intron]	rs10210302	Chr2:233823578	ATG16L1 [near-gene-5]	0.230232	ATG16L1 (rs10210302)	ATG16L1 [#61]	AUTS2 [#218, 1.4013e-01]
181	rs4877221	Chr9:83452715	TLE1 [intron]	rs10210302	Chr2:233823578	ATG16L1 [near-gene-5]	0.230226	ATG16L1 (rs10210302)	TLE1 [#1], ATG16L1 [#61]
182	rs17544450	Chr6:10097751	OFCC1 [intron]	rs10210302	Chr2:233823578	ATG16L1 [near-gene-5]	0.230216	ATG16L1 (rs10210302)	ATG16L1 [#61]	OFCC1 [#144, 6.3691e-02]
183	rs1534528	Chr7:120909258	tcag7.23 [intron]	rs10489629	Chr1:67460937	IL23R [intron]	0.230203	IL23R (rs11805303)	IL23R [#94]
184	rs6431654	Chr2:233826508	ATG16L1 [intron]	rs16988333	Chr22:28882813	HORMAD2 [intron]	0.23019	ATG16L1 (rs10210302)	ATG16L1 [#61], HORMAD2 [#1]
185	rs10210302	Chr2:233823578	ATG16L1 [near-gene-5]	rs41329045	Chr2:152568429	CACNB4 [intron]	0.230176	ATG16L1 (rs10210302)	ATG16L1 [#61]	CACNB4 [#127, 5.3248e-02]
186	rs10210302	Chr2:233823578	ATG16L1 [near-gene-5]	rs12309358	Chr12:102264594	C12orf42 [intron]	0.230152	ATG16L1 (rs10210302)	ATG16L1 [#61]	C12orf42 [#174, 9.5490e-02]
187	rs1370718	Chr3:32328135	CMTM8 [intron]	rs10210302	Chr2:233823578	ATG16L1 [near-gene-5]	0.230126	ATG16L1 (rs10210302)	ATG16L1 [#61]	CMTM8 [#40, 1.5647e-02]
188	rs10210302	Chr2:233823578	ATG16L1 [near-gene-5]	rs17507002	Chr2:50267770	NRXN1 [intron]	0.230116	ATG16L1 (rs10210302)	ATG16L1 [#61]	NRXN1 [#55, 2.2789e-02]
189	rs831314	Chr6:43509804	ABCC10 [intron]	rs6431654	Chr2:233826508	ATG16L1 [intron]	0.230084	ATG16L1 (rs10210302)	ATG16L1 [#61]	ABCC10 [#66, 2.9035e-02]
190	rs6752107	Chr2:233826187	ATG16L1 [intron]	rs151222	Chr16:20581993	ACSM1 [intron]	0.230047	ATG16L1 (rs10210302)	ATG16L1 [#61]	ACSM1 [#152, 7.1287e-02]
191	rs10210302	Chr2:233823578	ATG16L1 [near-gene-5]	rs7215210	Chr17:62885167	PITPNC1 [intron]	0.230025	ATG16L1 (rs10210302)	ATG16L1 [#61]	PITPNC1 [#156, 8.0319e-02]
192	rs13140429	Chr4:25476216	KIAA0746 [near-gene-5_10k]	rs10210302	Chr2:233823578	ATG16L1 [near-gene-5]	0.23001	ATG16L1 (rs10210302)	ATG16L1 [#61]
193	rs6431654	Chr2:233826508	ATG16L1 [intron]	rs1424118	Chr16:6051074	A2BP1 [intron]	0.229997	ATG16L1 (rs10210302)	ATG16L1 [#61]
194	rs6907820	Chr6:37128878	RP3-405J24.3 [near-gene-3_10k]	rs10210302	Chr2:233823578	ATG16L1 [near-gene-5]	0.22999	ATG16L1 (rs10210302)	ATG16L1 [#61]
195	rs6752107	Chr2:233826187	ATG16L1 [intron]	rs234993	Chr16:20555145	ACSM1 [intron]	0.229966	ATG16L1 (rs10210302)	ATG16L1 [#61]	ACSM1 [#152, 7.1287e-02]
196	rs10210302	Chr2:233823578	ATG16L1 [near-gene-5]	rs2857468	Chr12:21383204	SLCO1A2 [intron]	0.229948	ATG16L1 (rs10210302)	ATG16L1 [#61]	SLCO1A2 [#82, 3.7757e-02]
197	rs6752107	Chr2:233826187	ATG16L1 [intron]	rs16988333	Chr22:28882813	HORMAD2 [intron]	0.229898	ATG16L1 (rs10210302)	ATG16L1 [#61], HORMAD2 [#1]
198	rs10812480	Chr9:26841195	C9orf82 [intron]	rs10210302	Chr2:233823578	ATG16L1 [near-gene-5]	0.229891	ATG16L1 (rs10210302)	ATG16L1 [#61]	C9orf82 [#245, 1.9215e-01]
199	rs6752107	Chr2:233826187	ATG16L1 [intron]	rs2287116	Chr9:129460634	STXBP1 [intron]	0.229885	ATG16L1 (rs10210302)	ATG16L1 [#61]	STXBP1 [#187, 1.0567e-01]
200	rs6431654	Chr2:233826508	ATG16L1 [intron]	rs2287116	Chr9:129460634	STXBP1 [intron]	0.229864	ATG16L1 (rs10210302)	ATG16L1 [#61]	STXBP1 [#187, 1.0567e-01]
201	rs25695	Chr9:73539666	TMEM2 [missense]	rs6431654	Chr2:233826508	ATG16L1 [intron]	0.229849	ATG16L1 (rs10210302)	ATG16L1 [#61]	TMEM2 [#205, 1.2525e-01]
202	rs3135499	Chr16:49323628	NOD2 [utr-3]	rs751271	Chr16:49308676	NOD2 [intron]	0.229836	NOD2 (rs2066843)	NOD2 [#384]
203	rs2811340	Chr3:131064780	TMCC1 [intron]	rs3828309	Chr2:233845149	ATG16L1 [intron]	0.229813	ATG16L1 (rs10210302)	ATG16L1 [#61]	TMCC1 [#181, 1.0167e-01]
204	rs6431654	Chr2:233826508	ATG16L1 [intron]	rs17821543	Chr16:57098376	NDRG4 [coding-synon]	0.229798	ATG16L1 (rs10210302)	ATG16L1 [#61]	NDRG4 [#247, 1.9520e-01]
205	rs10210302	Chr2:233823578	ATG16L1 [near-gene-5]	rs13058493	Chr22:26824756	TTC28 [intron]	0.229797	ATG16L1 (rs10210302)	ATG16L1 [#61]	TTC28 [#254, 2.0930e-01]
206	rs10210302	Chr2:233823578	ATG16L1 [near-gene-5]	rs11197522	Chr10:117833944	GFRA1 [intron]	0.229794	ATG16L1 (rs10210302)	ATG16L1 [#61]	GFRA1 [#36, 1.1167e-02]
207	rs10210302	Chr2:233823578	ATG16L1 [near-gene-5]	rs205047	Chr17:11269153	FLJ45455 [intron]	0.229777	ATG16L1 (rs10210302)	ATG16L1 [#61]
208	rs10210302	Chr2:233823578	ATG16L1 [near-gene-5]	rs17633019	Chr1:235665646	RYR2 [intron]	0.229774	ATG16L1 (rs10210302)	ATG16L1 [#61]	RYR2 [#7, 2.0969e-03]
209	rs10210302	Chr2:233823578	ATG16L1 [near-gene-5]	rs1838302	Chr1:107851526	NDUFA4P1 [near-gene-3_10k]	0.229756	ATG16L1 (rs10210302)	ATG16L1 [#61]	NDUFA4P1 [#99, 4.0186e-02]
210	rs6431654	Chr2:233826508	ATG16L1 [intron]	rs33917597	Chr1:31547090	ZCCHC17 [intron]	0.229748	ATG16L1 (rs10210302)	ATG16L1 [#61]	ZCCHC17 [#189, 1.0872e-01]
211	rs10210302	Chr2:233823578	ATG16L1 [near-gene-5]	rs10769118	Chr11:5582289	TRIM6 [intron]	0.22971	ATG16L1 (rs10210302)	ATG16L1 [#61]	TRIM6 [#177, 9.7675e-02]
212	rs6463310	Chr7:5197482	WIPI2 [intron]	rs10210302	Chr2:233823578	ATG16L1 [near-gene-5]	0.229678	ATG16L1 (rs10210302)	ATG16L1 [#61]	WIPI2 [#244, 1.8930e-01]
213	rs10210302	Chr2:233823578	ATG16L1 [near-gene-5]	rs6142830	Chr20:59696138	CDH4 [intron]	0.229671	ATG16L1 (rs10210302)	ATG16L1 [#61]	CDH4 [#64, 2.8477e-02]
214	rs6431654	Chr2:233826508	ATG16L1 [intron]	rs41329045	Chr2:152568429	CACNB4 [intron]	0.229668	ATG16L1 (rs10210302)	ATG16L1 [#61]	CACNB4 [#127, 5.3248e-02]
215	rs6431654	Chr2:233826508	ATG16L1 [intron]	rs16945325	Chr17:56922573	TBX4 [near-gene-3_10k]	0.229634	ATG16L1 (rs10210302)	ATG16L1 [#61]	TBX4 [#229, 1.5589e-01]
216	rs17479687	Chr7:134725373	CNOT4 [intron]	rs6752107	Chr2:233826187	ATG16L1 [intron]	0.229631	ATG16L1 (rs10210302)	ATG16L1 [#61]	CNOT4 [#251, 2.0411e-01]
217	rs6431654	Chr2:233826508	ATG16L1 [intron]	rs16842044	Chr2:196288141	SLC39A10 [intron]	0.229622	ATG16L1 (rs10210302)	ATG16L1 [#61]	SLC39A10 [#210, 1.3493e-01]
218	rs2301539	Chr8:17456625	SLC7A2 [intron]	rs10210302	Chr2:233823578	ATG16L1 [near-gene-5]	0.229616	ATG16L1 (rs10210302)	ATG16L1 [#61]	SLC7A2 [#47, 2.0975e-02]
219	rs10210302	Chr2:233823578	ATG16L1 [near-gene-5]	rs16945325	Chr17:56922573	TBX4 [near-gene-3_10k]	0.229607	ATG16L1 (rs10210302)	ATG16L1 [#61]	TBX4 [#229, 1.5589e-01]
220	rs7643747	Chr3:2967545	CNTN4 [intron]	rs10210302	Chr2:233823578	ATG16L1 [near-gene-5]	0.229597	ATG16L1 (rs10210302)	ATG16L1 [#61]	CNTN4 [#71, 3.0878e-02]
221	rs10210302	Chr2:233823578	ATG16L1 [near-gene-5]	rs2602204	Chr2:158835887	CCDC148 [intron]	0.229584	ATG16L1 (rs10210302)	ATG16L1 [#61]	CCDC148 [#222, 1.4846e-01]
222	rs17621965	Chr6:10105418	OFCC1 [intron]	rs6431654	Chr2:233826508	ATG16L1 [intron]	0.229551	ATG16L1 (rs10210302)	ATG16L1 [#61]	OFCC1 [#144, 6.3691e-02]
223	rs6463774	Chr7:8168886	ICA1 [intron]	rs6752107	Chr2:233826187	ATG16L1 [intron]	0.229547	ATG16L1 (rs10210302)	ATG16L1 [#61]	ICA1 [#27, 8.0163e-03]
224	rs4418592	Chr1:115684726	NGF [near-gene-5_10k]	rs10489629	Chr1:67460937	IL23R [intron]	0.229501	IL23R (rs11805303)	IL23R [#94]	NGF [#3, 1.0478e-03]
225	rs6431654	Chr2:233826508	ATG16L1 [intron]	rs7215210	Chr17:62885167	PITPNC1 [intron]	0.229491	ATG16L1 (rs10210302)	ATG16L1 [#61]	PITPNC1 [#156, 8.0319e-02]
226	rs6752107	Chr2:233826187	ATG16L1 [intron]	rs17821543	Chr16:57098376	NDRG4 [coding-synon]	0.229482	ATG16L1 (rs10210302)	ATG16L1 [#61]	NDRG4 [#247, 1.9520e-01]
227	rs3828309	Chr2:233845149	ATG16L1 [intron]	rs7078283	Chr10:87858163	GRID1 [intron]	0.229466	ATG16L1 (rs10210302)	ATG16L1 [#61]	GRID1 [#216, 1.3950e-01]
228	rs7712063	Chr5:31236319	CDH6 [intron]	rs10210302	Chr2:233823578	ATG16L1 [near-gene-5]	0.229463	ATG16L1 (rs10210302)	ATG16L1 [#61]	CDH6 [#161, 8.5181e-02]
229	rs16915879	Chr8:94420237	LOC642924 [near-gene-3_10k]	rs6431654	Chr2:233826508	ATG16L1 [intron]	0.229455	ATG16L1 (rs10210302)	ATG16L1 [#61]
230	rs6431654	Chr2:233826508	ATG16L1 [intron]	rs17101017	Chr10:84636092	NRG3 [intron]	0.229454	ATG16L1 (rs10210302)	ATG16L1 [#61]	NRG3 [#120, 4.9470e-02]
231	rs10489629	Chr1:67460937	IL23R [intron]	rs2288335	Chr10:53749060	DKK1 [near-gene-3_10k]	0.229452	IL23R (rs11805303)	IL23R [#94]	DKK1 [#29, 8.3811e-03]
232	rs831312	Chr6:43513503	ABCC10 [intron]	rs3828309	Chr2:233845149	ATG16L1 [intron]	0.229433	ATG16L1 (rs10210302)	ATG16L1 [#61]	ABCC10 [#66, 2.9035e-02]
233	rs10210302	Chr2:233823578	ATG16L1 [near-gene-5]	rs16920925	Chr11:30531214	MPPED2 [intron]	0.229417	ATG16L1 (rs10210302)	ATG16L1 [#61]	MPPED2 [#67, 2.9076e-02]
234	rs10210302	Chr2:233823578	ATG16L1 [near-gene-5]	rs16907322	Chr11:21021157	NELL1 [intron]	0.229413	ATG16L1 (rs10210302)	ATG16L1 [#61], NELL1 [#4]
235	rs6431654	Chr2:233826508	ATG16L1 [intron]	rs12309358	Chr12:102264594	C12orf42 [intron]	0.229407	ATG16L1 (rs10210302)	ATG16L1 [#61]	C12orf42 [#174, 9.5490e-02]
236	rs831312	Chr6:43513503	ABCC10 [intron]	rs6752107	Chr2:233826187	ATG16L1 [intron]	0.229384	ATG16L1 (rs10210302)	ATG16L1 [#61]	ABCC10 [#66, 2.9035e-02]
237	rs3828309	Chr2:233845149	ATG16L1 [intron]	rs17546654	Chr17:40350621	GFAP [near-gene-5_10k]	0.229367	ATG16L1 (rs10210302)	ATG16L1 [#61]	GFAP [#28, 8.0469e-03]
238	rs6431654	Chr2:233826508	ATG16L1 [intron]	rs3752133	Chr19:56741711	SIGLECP12 [near-gene-5_10k]	0.229362	ATG16L1 (rs10210302)	ATG16L1 [#61]
239	rs6858087	Chr4:74589702	AFM [near-gene-3_10k]	rs6752107	Chr2:233826187	ATG16L1 [intron]	0.229354	ATG16L1 (rs10210302)	ATG16L1 [#61]	AFM [#44, 1.9704e-02]
240	rs10210302	Chr2:233823578	ATG16L1 [near-gene-5]	rs7488316	Chr12:5476633	NTF3 [near-gene-3_10k]	0.229337	ATG16L1 (rs10210302)	ATG16L1 [#61]	NTF3 [#106, 4.1845e-02]
241	rs6752107	Chr2:233826187	ATG16L1 [intron]	rs16945325	Chr17:56922573	TBX4 [near-gene-3_10k]	0.229334	ATG16L1 (rs10210302)	ATG16L1 [#61]	TBX4 [#229, 1.5589e-01]
242	rs6752107	Chr2:233826187	ATG16L1 [intron]	rs3786803	Chr19:35655444	ZNF536 [intron]	0.229312	ATG16L1 (rs10210302)	ATG16L1 [#61]	ZNF536 [#193, 1.1244e-01]
243	rs10974366	Chr9:416740	DOCK8 [intron]	rs10210302	Chr2:233823578	ATG16L1 [near-gene-5]	0.22931	ATG16L1 (rs10210302)	ATG16L1 [#61]	DOCK8 [#116, 4.7483e-02]
244	rs10210302	Chr2:233823578	ATG16L1 [near-gene-5]	rs4906019	Chr14:100357784	MEG3 [near-gene-5_10k]	0.229309	ATG16L1 (rs10210302)	ATG16L1 [#61]	MEG3 [#147, 6.9076e-02]
245	rs9292705	Chr5:38382422	EGFLAM [intron]	rs3828309	Chr2:233845149	ATG16L1 [intron]	0.229308	ATG16L1 (rs10210302)	ATG16L1 [#61]	EGFLAM [#50, 2.1759e-02]
246	rs6431654	Chr2:233826508	ATG16L1 [intron]	rs540436	Chr11:125017829	CHEK1 [intron]	0.229307	ATG16L1 (rs10210302)	ATG16L1 [#61]	CHEK1 [#25, 7.5404e-03]
247	rs2811340	Chr3:131064780	TMCC1 [intron]	rs6752107	Chr2:233826187	ATG16L1 [intron]	0.22929	ATG16L1 (rs10210302)	ATG16L1 [#61]	TMCC1 [#181, 1.0167e-01]
248	rs17659305	Chr4:176937563	GPM6A [intron]	rs10210302	Chr2:233823578	ATG16L1 [near-gene-5]	0.229281	ATG16L1 (rs10210302)	ATG16L1 [#61]	GPM6A [#52, 2.1920e-02]
249	rs3828309	Chr2:233845149	ATG16L1 [intron]	rs12171699	Chr9:129495512	STXBP1 [near-gene-3_10k]	0.229279	ATG16L1 (rs10210302)	ATG16L1 [#61]	STXBP1 [#187, 1.0567e-01]
250	rs17796758	Chr7:23316543	IGF2BP3 [utr-3]	rs3828309	Chr2:233845149	ATG16L1 [intron]	0.229273	ATG16L1 (rs10210302)	ATG16L1 [#61]	IGF2BP3 [#111, 4.3413e-02]
251	rs2024269	Chr7:43440342	HECW1 [intron]	rs6752107	Chr2:233826187	ATG16L1 [intron]	0.229272	ATG16L1 (rs10210302)	ATG16L1 [#61]	HECW1 [#199, 1.1706e-01]
252	rs6431654	Chr2:233826508	ATG16L1 [intron]	rs3786803	Chr19:35655444	ZNF536 [intron]	0.229245	ATG16L1 (rs10210302)	ATG16L1 [#61]	ZNF536 [#193, 1.1244e-01]
253	rs7739861	Chr6:667716	LOC100132962 [near-gene-3_10k]	rs10210302	Chr2:233823578	ATG16L1 [near-gene-5]	0.229236	ATG16L1 (rs10210302)	ATG16L1 [#61]
254	rs3828309	Chr2:233845149	ATG16L1 [intron]	rs151222	Chr16:20581993	ACSM1 [intron]	0.22923	ATG16L1 (rs10210302)	ATG16L1 [#61]	ACSM1 [#152, 7.1287e-02]
255	rs17796758	Chr7:23316543	IGF2BP3 [utr-3]	rs6752107	Chr2:233826187	ATG16L1 [intron]	0.229224	ATG16L1 (rs10210302)	ATG16L1 [#61]	IGF2BP3 [#111, 4.3413e-02]
256	rs10210302	Chr2:233823578	ATG16L1 [near-gene-5]	rs2602203	Chr2:158836549	CCDC148 [intron]	0.229215	ATG16L1 (rs10210302)	ATG16L1 [#61]	CCDC148 [#222, 1.4846e-01]
257	rs6431654	Chr2:233826508	ATG16L1 [intron]	rs17447848	Chr2:50267675	NRXN1 [intron]	0.229195	ATG16L1 (rs10210302)	ATG16L1 [#61]	NRXN1 [#55, 2.2789e-02]
258	rs10210302	Chr2:233823578	ATG16L1 [near-gene-5]	rs7950818	Chr11:123890666	OR8B10P [near-gene-3_10k]	0.229189	ATG16L1 (rs10210302)	ATG16L1 [#61]	OR8B10P [#129, 5.3779e-02]
259	rs17262306	Chr9:123793581	TTLL11 [intron]	rs10210302	Chr2:233823578	ATG16L1 [near-gene-5]	0.229188	ATG16L1 (rs10210302)	ATG16L1 [#61]	TTLL11 [#228, 1.5398e-01]
260	rs237238	Chr7:75049350	HIP1 [coding-synon]	rs10210302	Chr2:233823578	ATG16L1 [near-gene-5]	0.229176	ATG16L1 (rs10210302)	ATG16L1 [#61]	HIP1 [#5, 1.6583e-03]
261	rs552656	Chr9:4104476	GLIS3 [intron]	rs6752107	Chr2:233826187	ATG16L1 [intron]	0.229171	ATG16L1 (rs10210302)	ATG16L1 [#61]	GLIS3 [#77, 3.4099e-02]
262	rs4731018	Chr7:120910659	tcag7.23 [intron]	rs10489629	Chr1:67460937	IL23R [intron]	0.229168	IL23R (rs11805303)	IL23R [#94]
263	rs3828309	Chr2:233845149	ATG16L1 [intron]	rs234993	Chr16:20555145	ACSM1 [intron]	0.229156	ATG16L1 (rs10210302)	ATG16L1 [#61]	ACSM1 [#152, 7.1287e-02]
264	rs2024269	Chr7:43440342	HECW1 [intron]	rs6431654	Chr2:233826508	ATG16L1 [intron]	0.22915	ATG16L1 (rs10210302)	ATG16L1 [#61]	HECW1 [#199, 1.1706e-01]
265	rs6681719	Chr1:112340266	LOC643355 [near-gene-3_10k]	rs10489629	Chr1:67460937	IL23R [intron]	0.229124	IL23R (rs11805303)	IL23R [#94]	LOC643355 [#87, 3.9239e-02]
266	rs17261011	Chr6:1286730	LOC100132551 [near-gene-3_10k]	rs10210302	Chr2:233823578	ATG16L1 [near-gene-5]	0.229112	ATG16L1 (rs10210302)	ATG16L1 [#61]
267	rs10210302	Chr2:233823578	ATG16L1 [near-gene-5]	rs16837003	Chr2:205703810	PARD3B [intron]	0.229105	ATG16L1 (rs10210302)	ATG16L1 [#61]	PARD3B [#243, 1.8292e-01]
268	rs6431654	Chr2:233826508	ATG16L1 [intron]	rs6142830	Chr20:59696138	CDH4 [intron]	0.229103	ATG16L1 (rs10210302)	ATG16L1 [#61]	CDH4 [#64, 2.8477e-02]
269	rs6752107	Chr2:233826187	ATG16L1 [intron]	rs2857468	Chr12:21383204	SLCO1A2 [intron]	0.229093	ATG16L1 (rs10210302)	ATG16L1 [#61]	SLCO1A2 [#82, 3.7757e-02]
270	rs10488311	Chr7:153677698	DPP6 [intron]	rs10210302	Chr2:233823578	ATG16L1 [near-gene-5]	0.229079	ATG16L1 (rs10210302)	ATG16L1 [#61]	DPP6 [#163, 8.6305e-02]
271	rs17659305	Chr4:176937563	GPM6A [intron]	rs6431654	Chr2:233826508	ATG16L1 [intron]	0.229063	ATG16L1 (rs10210302)	ATG16L1 [#61]	GPM6A [#52, 2.1920e-02]
272	rs10210302	Chr2:233823578	ATG16L1 [near-gene-5]	rs849263	Chr2:205987145	PARD3B [intron]	0.229046	ATG16L1 (rs10210302)	ATG16L1 [#61]	PARD3B [#243, 1.8292e-01]
273	rs6752107	Chr2:233826187	ATG16L1 [intron]	rs6142830	Chr20:59696138	CDH4 [intron]	0.229043	ATG16L1 (rs10210302)	ATG16L1 [#61]	CDH4 [#64, 2.8477e-02]
274	rs1370718	Chr3:32328135	CMTM8 [intron]	rs6431654	Chr2:233826508	ATG16L1 [intron]	0.229043	ATG16L1 (rs10210302)	ATG16L1 [#61]	CMTM8 [#40, 1.5647e-02]
275	rs188417	Chr3:140791568	NMNAT3 [intron]	rs6431654	Chr2:233826508	ATG16L1 [intron]	0.229042	ATG16L1 (rs10210302)	ATG16L1 [#61]	NMNAT3 [#176, 9.7346e-02]
276	rs9295350	Chr6:166818846	RPS6KA2 [intron]	rs10210302	Chr2:233823578	ATG16L1 [near-gene-5]	0.229033	ATG16L1 (rs10210302)	ATG16L1 [#61]	RPS6KA2 [#35, 1.0832e-02]
277	rs10210302	Chr2:233823578	ATG16L1 [near-gene-5]	rs7342817	Chr17:52952653	MSI2 [intron]	0.229028	ATG16L1 (rs10210302)	ATG16L1 [#61]	MSI2 [#184, 1.0407e-01]
278	rs6431654	Chr2:233826508	ATG16L1 [intron]	rs17507002	Chr2:50267770	NRXN1 [intron]	0.229017	ATG16L1 (rs10210302)	ATG16L1 [#61]	NRXN1 [#55, 2.2789e-02]
279	rs7457833	Chr7:33521559	BBS9 [intron]	rs10210302	Chr2:233823578	ATG16L1 [near-gene-5]	0.229014	ATG16L1 (rs10210302)	ATG16L1 [#61]	BBS9 [#73, 3.1806e-02]
280	rs3828309	Chr2:233845149	ATG16L1 [intron]	rs11197522	Chr10:117833944	GFRA1 [intron]	0.229005	ATG16L1 (rs10210302)	ATG16L1 [#61]	GFRA1 [#36, 1.1167e-02]
281	rs17788050	Chr3:150982461	C3orf16 [intron]	rs6431654	Chr2:233826508	ATG16L1 [intron]	0.228976	ATG16L1 (rs10210302)	ATG16L1 [#61]
282	rs6431654	Chr2:233826508	ATG16L1 [intron]	rs7950818	Chr11:123890666	OR8B10P [near-gene-3_10k]	0.228968	ATG16L1 (rs10210302)	ATG16L1 [#61]	OR8B10P [#129, 5.3779e-02]
283	rs7019731	Chr9:14713859	CER1 [near-gene-5_10k]	rs10210302	Chr2:233823578	ATG16L1 [near-gene-5]	0.228967	ATG16L1 (rs10210302)	ATG16L1 [#61]	CER1 [#62, 2.8223e-02]
284	rs3828309	Chr2:233845149	ATG16L1 [intron]	rs16988333	Chr22:28882813	HORMAD2 [intron]	0.228935	ATG16L1 (rs10210302)	ATG16L1 [#61], HORMAD2 [#1]
285	rs10210302	Chr2:233823578	ATG16L1 [near-gene-5]	rs2224413	Chr14:85169055	FLRT2 [near-gene-3_10k]	0.228932	ATG16L1 (rs10210302)	ATG16L1 [#61]	FLRT2 [#42, 1.7830e-02]
286	rs10210302	Chr2:233823578	ATG16L1 [near-gene-5]	rs3781076	Chr10:12854906	CAMK1D [intron]	0.228859	ATG16L1 (rs10210302)	ATG16L1 [#61]	CAMK1D [#169, 9.2107e-02]
287	rs10210302	Chr2:233823578	ATG16L1 [near-gene-5]	rs12465387	Chr2:170058313	BBS5 [intron]	0.228851	ATG16L1 (rs10210302)	ATG16L1 [#61]	BBS5 [#110, 4.3347e-02]
288	rs3828309	Chr2:233845149	ATG16L1 [intron]	rs4598617	Chr10:87865587	GRID1 [intron]	0.228846	ATG16L1 (rs10210302)	ATG16L1 [#61]	GRID1 [#216, 1.3950e-01]
289	rs3828309	Chr2:233845149	ATG16L1 [intron]	rs1367	Chr11:8999145	SCUBE2 [utr-3]	0.228824	ATG16L1 (rs10210302)	ATG16L1 [#61]	SCUBE2 [#57, 2.5518e-02]
290	rs1370718	Chr3:32328135	CMTM8 [intron]	rs3828309	Chr2:233845149	ATG16L1 [intron]	0.228811	ATG16L1 (rs10210302)	ATG16L1 [#61]	CMTM8 [#40, 1.5647e-02]
291	rs3801317	Chr7:36403431	ANLN [intron]	rs10210302	Chr2:233823578	ATG16L1 [near-gene-5]	0.22881	ATG16L1 (rs10210302)	ATG16L1 [#61]	ANLN [#166, 8.9342e-02]
292	rs1536792	Chr9:12962382	TDPX2 [near-gene-3_10k]	rs6431654	Chr2:233826508	ATG16L1 [intron]	0.228804	ATG16L1 (rs10210302)	ATG16L1 [#61]	TDPX2 [#86, 3.9239e-02]
293	rs10210302	Chr2:233823578	ATG16L1 [near-gene-5]	rs17257154	Chr13:37071383	POSTN [near-gene-5_10k]	0.228789	ATG16L1 (rs10210302)	ATG16L1 [#61]	POSTN [#17, 4.9294e-03]
294	rs4075496	Chr7:69807385	AUTS2 [intron]	rs6431654	Chr2:233826508	ATG16L1 [intron]	0.228783	ATG16L1 (rs10210302)	ATG16L1 [#61]	AUTS2 [#218, 1.4013e-01]
295	rs17659305	Chr4:176937563	GPM6A [intron]	rs6752107	Chr2:233826187	ATG16L1 [intron]	0.228769	ATG16L1 (rs10210302)	ATG16L1 [#61]	GPM6A [#52, 2.1920e-02]
296	rs6431654	Chr2:233826508	ATG16L1 [intron]	rs7342817	Chr17:52952653	MSI2 [intron]	0.228768	ATG16L1 (rs10210302)	ATG16L1 [#61]	MSI2 [#184, 1.0407e-01]
297	rs6752107	Chr2:233826187	ATG16L1 [intron]	rs17495262	Chr1:31610219	FABP3 [near-gene-3]	0.228754	ATG16L1 (rs10210302)	ATG16L1 [#61]	FABP3 [#78, 3.5430e-02]
298	rs10210302	Chr2:233823578	ATG16L1 [near-gene-5]	rs16922922	Chr10:67809556	CTNNA3 [intron]	0.228745	ATG16L1 (rs10210302)	ATG16L1 [#61]	CTNNA3 [#46, 2.0014e-02]
299	rs3828309	Chr2:233845149	ATG16L1 [intron]	rs7950818	Chr11:123890666	OR8B10P [near-gene-3_10k]	0.228715	ATG16L1 (rs10210302)	ATG16L1 [#61]	OR8B10P [#129, 5.3779e-02]
300	rs10210302	Chr2:233823578	ATG16L1 [near-gene-5]	rs5763857	Chr22:28909617	LOC729980 [near-gene-3_10k]	0.228673	ATG16L1 (rs10210302)	ATG16L1 [#61]
301	rs6463310	Chr7:5197482	WIPI2 [intron]	rs6431654	Chr2:233826508	ATG16L1 [intron]	0.228661	ATG16L1 (rs10210302)	ATG16L1 [#61]	WIPI2 [#244, 1.8930e-01]
302	rs17201835	Chr9:111343679	LOC402375 [near-gene-5_10k]	rs3828309	Chr2:233845149	ATG16L1 [intron]	0.228652	ATG16L1 (rs10210302)	ATG16L1 [#61]
303	rs17047734	Chr3:7637963	GRM7 [intron]	rs10210302	Chr2:233823578	ATG16L1 [near-gene-5]	0.228651	ATG16L1 (rs10210302)	ATG16L1 [#61]	GRM7 [#58, 2.6102e-02]
304	rs10210302	Chr2:233823578	ATG16L1 [near-gene-5]	rs17645899	Chr17:45184550	FAM117A [intron]	0.228643	ATG16L1 (rs10210302)	ATG16L1 [#61]	FAM117A [#197, 1.1642e-01]
305	rs10210302	Chr2:233823578	ATG16L1 [near-gene-5]	rs17462099	Chr2:50293470	NRXN1 [intron]	0.228637	ATG16L1 (rs10210302)	ATG16L1 [#61]	NRXN1 [#55, 2.2789e-02]
306	rs6752107	Chr2:233826187	ATG16L1 [intron]	rs11197522	Chr10:117833944	GFRA1 [intron]	0.228634	ATG16L1 (rs10210302)	ATG16L1 [#61]	GFRA1 [#36, 1.1167e-02]
307	rs10210302	Chr2:233823578	ATG16L1 [near-gene-5]	rs16949838	Chr15:64462263	RPL9P25 [intron]	0.22863	ATG16L1 (rs10210302)	ATG16L1 [#61]	RPL9P25 [#85, 3.9239e-02]
308	rs17262306	Chr9:123793581	TTLL11 [intron]	rs6431654	Chr2:233826508	ATG16L1 [intron]	0.228623	ATG16L1 (rs10210302)	ATG16L1 [#61]	TTLL11 [#228, 1.5398e-01]
309	rs17544450	Chr6:10097751	OFCC1 [intron]	rs6431654	Chr2:233826508	ATG16L1 [intron]	0.228611	ATG16L1 (rs10210302)	ATG16L1 [#61]	OFCC1 [#144, 6.3691e-02]
310	rs3828309	Chr2:233845149	ATG16L1 [intron]	rs2857468	Chr12:21383204	SLCO1A2 [intron]	0.228605	ATG16L1 (rs10210302)	ATG16L1 [#61]	SLCO1A2 [#82, 3.7757e-02]
311	rs1331504	Chr9:92445648	DIRAS2 [near-gene-5_10k]	rs6431654	Chr2:233826508	ATG16L1 [intron]	0.228602	ATG16L1 (rs10210302)	ATG16L1 [#61]	DIRAS2 [#234, 1.6782e-01]
312	rs6463774	Chr7:8168886	ICA1 [intron]	rs3828309	Chr2:233845149	ATG16L1 [intron]	0.2286	ATG16L1 (rs10210302)	ATG16L1 [#61]	ICA1 [#27, 8.0163e-03]
313	rs6431654	Chr2:233826508	ATG16L1 [intron]	rs10769118	Chr11:5582289	TRIM6 [intron]	0.228594	ATG16L1 (rs10210302)	ATG16L1 [#61]	TRIM6 [#177, 9.7675e-02]
314	rs10210302	Chr2:233823578	ATG16L1 [near-gene-5]	rs3842845	Chr2:50829675	NRXN1 [intron]	0.228567	ATG16L1 (rs10210302)	ATG16L1 [#61]	NRXN1 [#55, 2.2789e-02]
315	rs3828309	Chr2:233845149	ATG16L1 [intron]	rs6142830	Chr20:59696138	CDH4 [intron]	0.228564	ATG16L1 (rs10210302)	ATG16L1 [#61]	CDH4 [#64, 2.8477e-02]
316	rs10812480	Chr9:26841195	C9orf82 [intron]	rs6431654	Chr2:233826508	ATG16L1 [intron]	0.228527	ATG16L1 (rs10210302)	ATG16L1 [#61]	C9orf82 [#245, 1.9215e-01]
317	rs1536792	Chr9:12962382	TDPX2 [near-gene-3_10k]	rs6752107	Chr2:233826187	ATG16L1 [intron]	0.228509	ATG16L1 (rs10210302)	ATG16L1 [#61]	TDPX2 [#86, 3.9239e-02]
318	rs11203734	Chr8:15840269	hCG_1794003 [near-gene-5_10k]	rs10210302	Chr2:233823578	ATG16L1 [near-gene-5]	0.228493	ATG16L1 (rs10210302)	ATG16L1 [#61]
319	rs17633132	Chr8:17544399	PDGFRL [intron]	rs10210302	Chr2:233823578	ATG16L1 [near-gene-5]	0.228469	ATG16L1 (rs10210302)	ATG16L1 [#61]	PDGFRL [#22, 6.7813e-03]
320	rs7676058	Chr4:126490223	FAT4 [intron]	rs10210302	Chr2:233823578	ATG16L1 [near-gene-5]	0.228463	ATG16L1 (rs10210302)	ATG16L1 [#61]	FAT4 [#207, 1.2719e-01]
321	rs11520713	Chr7:36385762	KIAA0895 [intron]	rs6752107	Chr2:233826187	ATG16L1 [intron]	0.228462	ATG16L1 (rs10210302)	ATG16L1 [#61]	KIAA0895 [#255, 2.1548e-01]
322	rs17788050	Chr3:150982461	C3orf16 [intron]	rs10210302	Chr2:233823578	ATG16L1 [near-gene-5]	0.228455	ATG16L1 (rs10210302)	ATG16L1 [#61]
323	rs10210302	Chr2:233823578	ATG16L1 [near-gene-5]	rs11236476	Chr11:75036823	MAP6 [intron]	0.228455	ATG16L1 (rs10210302)	ATG16L1 [#61]	MAP6 [#213, 1.3641e-01]
324	rs10491731	Chr9:4532803	SLC1A1 [intron]	rs6431654	Chr2:233826508	ATG16L1 [intron]	0.22845	ATG16L1 (rs10210302)	ATG16L1 [#61]	SLC1A1 [#34, 1.0338e-02]
325	rs10210302	Chr2:233823578	ATG16L1 [near-gene-5]	rs4482600	Chr22:28909886	LOC729980 [near-gene-3_10k]	0.22845	ATG16L1 (rs10210302)	ATG16L1 [#61]
326	rs1328907	Chr9:12972607	TDPX2 [near-gene-5_10k]	rs10210302	Chr2:233823578	ATG16L1 [near-gene-5]	0.228437	ATG16L1 (rs10210302)	ATG16L1 [#61]	TDPX2 [#86, 3.9239e-02]
327	rs6907820	Chr6:37128878	RP3-405J24.3 [near-gene-3_10k]	rs6431654	Chr2:233826508	ATG16L1 [intron]	0.228432	ATG16L1 (rs10210302)	ATG16L1 [#61]
328	rs9860395	Chr3:7693570	GRM7 [intron]	rs3828309	Chr2:233845149	ATG16L1 [intron]	0.228431	ATG16L1 (rs10210302)	ATG16L1 [#61]	GRM7 [#58, 2.6102e-02]
329	rs6431654	Chr2:233826508	ATG16L1 [intron]	rs17633019	Chr1:235665646	RYR2 [intron]	0.228416	ATG16L1 (rs10210302)	ATG16L1 [#61]	RYR2 [#7, 2.0969e-03]
330	rs1370718	Chr3:32328135	CMTM8 [intron]	rs6752107	Chr2:233826187	ATG16L1 [intron]	0.228415	ATG16L1 (rs10210302)	ATG16L1 [#61]	CMTM8 [#40, 1.5647e-02]
331	rs831314	Chr6:43509804	ABCC10 [intron]	rs10210302	Chr2:233823578	ATG16L1 [near-gene-5]	0.228389	ATG16L1 (rs10210302)	ATG16L1 [#61]	ABCC10 [#66, 2.9035e-02]
332	rs12657420	Chr5:54498691	CDC20B [intron]	rs10210302	Chr2:233823578	ATG16L1 [near-gene-5]	0.228384	ATG16L1 (rs10210302)	ATG16L1 [#61]	CDC20B [#256, 2.1921e-01]
333	rs10210302	Chr2:233823578	ATG16L1 [near-gene-5]	rs39713	Chr22:28673186	MTMR3 [intron]	0.228384	ATG16L1 (rs10210302)	ATG16L1 [#61]	MTMR3 [#126, 5.3058e-02]
334	rs1536792	Chr9:12962382	TDPX2 [near-gene-3_10k]	rs3828309	Chr2:233845149	ATG16L1 [intron]	0.228377	ATG16L1 (rs10210302)	ATG16L1 [#61]	TDPX2 [#86, 3.9239e-02]
335	rs10210302	Chr2:233823578	ATG16L1 [near-gene-5]	rs2837563	Chr21:40593847	DSCAM [intron]	0.228356	ATG16L1 (rs10210302)	ATG16L1 [#61]	DSCAM [#38, 1.4379e-02]
336	rs2086793	Chr3:69511089	FRMD4B [intron]	rs6431654	Chr2:233826508	ATG16L1 [intron]	0.228347	ATG16L1 (rs10210302)	ATG16L1 [#61]	FRMD4B [#160, 8.4869e-02]
337	rs16915879	Chr8:94420237	LOC642924 [near-gene-3_10k]	rs6752107	Chr2:233826187	ATG16L1 [intron]	0.22834	ATG16L1 (rs10210302)	ATG16L1 [#61]
338	rs6431654	Chr2:233826508	ATG16L1 [intron]	rs16920925	Chr11:30531214	MPPED2 [intron]	0.228335	ATG16L1 (rs10210302)	ATG16L1 [#61]	MPPED2 [#67, 2.9076e-02]
339	rs3828309	Chr2:233845149	ATG16L1 [intron]	rs12309358	Chr12:102264594	C12orf42 [intron]	0.228326	ATG16L1 (rs10210302)	ATG16L1 [#61]	C12orf42 [#174, 9.5490e-02]
340	rs6752107	Chr2:233826187	ATG16L1 [intron]	rs17101017	Chr10:84636092	NRG3 [intron]	0.228319	ATG16L1 (rs10210302)	ATG16L1 [#61]	NRG3 [#120, 4.9470e-02]
341	rs6752107	Chr2:233826187	ATG16L1 [intron]	rs7215210	Chr17:62885167	PITPNC1 [intron]	0.228318	ATG16L1 (rs10210302)	ATG16L1 [#61]	PITPNC1 [#156, 8.0319e-02]
342	rs3828309	Chr2:233845149	ATG16L1 [intron]	rs16842044	Chr2:196288141	SLC39A10 [intron]	0.22831	ATG16L1 (rs10210302)	ATG16L1 [#61]	SLC39A10 [#210, 1.3493e-01]
343	rs10210302	Chr2:233823578	ATG16L1 [near-gene-5]	rs12317808	Chr12:102286768	C12orf42 [intron]	0.228307	ATG16L1 (rs10210302)	ATG16L1 [#61]	C12orf42 [#174, 9.5490e-02]
344	rs11520713	Chr7:36385762	KIAA0895 [intron]	rs3828309	Chr2:233845149	ATG16L1 [intron]	0.228305	ATG16L1 (rs10210302)	ATG16L1 [#61]	KIAA0895 [#255, 2.1548e-01]
345	rs16849682	Chr3:141211649	CLSTN2 [intron]	rs6431654	Chr2:233826508	ATG16L1 [intron]	0.228296	CLSTN2 (rs1426036), ATG16L1 (rs10210302)	CLSTN2 [#2], ATG16L1 [#61]
346	rs3828309	Chr2:233845149	ATG16L1 [intron]	rs17495262	Chr1:31610219	FABP3 [near-gene-3]	0.228293	ATG16L1 (rs10210302)	ATG16L1 [#61]	FABP3 [#78, 3.5430e-02]
347	rs6431654	Chr2:233826508	ATG16L1 [intron]	rs3781076	Chr10:12854906	CAMK1D [intron]	0.228277	ATG16L1 (rs10210302)	ATG16L1 [#61]	CAMK1D [#169, 9.2107e-02]
348	rs766382	Chr8:60170978	TOX [intron]	rs6431654	Chr2:233826508	ATG16L1 [intron]	0.228266	ATG16L1 (rs10210302)	ATG16L1 [#61]	TOX [#74, 3.2188e-02]
349	rs4877221	Chr9:83452715	TLE1 [intron]	rs6431654	Chr2:233826508	ATG16L1 [intron]	0.228263	ATG16L1 (rs10210302)	TLE1 [#1], ATG16L1 [#61]
350	rs10210302	Chr2:233823578	ATG16L1 [near-gene-5]	rs705914	Chr16:27720984	GSG1L [intron]	0.228262	ATG16L1 (rs10210302)	ATG16L1 [#61]	GSG1L [#202, 1.2000e-01]
351	rs12180183	Chr6:669502	LOC100132962 [near-gene-3_10k]	rs10210302	Chr2:233823578	ATG16L1 [near-gene-5]	0.228242	ATG16L1 (rs10210302)	ATG16L1 [#61]
352	rs6431654	Chr2:233826508	ATG16L1 [intron]	rs13058493	Chr22:26824756	TTC28 [intron]	0.228241	ATG16L1 (rs10210302)	ATG16L1 [#61]	TTC28 [#254, 2.0930e-01]
353	rs17621965	Chr6:10105418	OFCC1 [intron]	rs6752107	Chr2:233826187	ATG16L1 [intron]	0.22823	ATG16L1 (rs10210302)	ATG16L1 [#61]	OFCC1 [#144, 6.3691e-02]
354	rs3828309	Chr2:233845149	ATG16L1 [intron]	rs12317808	Chr12:102286768	C12orf42 [intron]	0.228221	ATG16L1 (rs10210302)	ATG16L1 [#61]	C12orf42 [#174, 9.5490e-02]
355	rs7019731	Chr9:14713859	CER1 [near-gene-5_10k]	rs6431654	Chr2:233826508	ATG16L1 [intron]	0.228192	ATG16L1 (rs10210302)	ATG16L1 [#61]	CER1 [#62, 2.8223e-02]
356	rs6431654	Chr2:233826508	ATG16L1 [intron]	rs7488316	Chr12:5476633	NTF3 [near-gene-3_10k]	0.228189	ATG16L1 (rs10210302)	ATG16L1 [#61]	NTF3 [#106, 4.1845e-02]
357	rs3828309	Chr2:233845149	ATG16L1 [intron]	rs344584	Chr19:6555018	LOC729449 [near-gene-3_10k]	0.228179	ATG16L1 (rs10210302)	ATG16L1 [#61]
358	rs10210302	Chr2:233823578	ATG16L1 [near-gene-5]	rs10505738	Chr12:8787981	FAM80B [intron]	0.228178	ATG16L1 (rs10210302)	ATG16L1 [#61]
359	rs10210302	Chr2:233823578	ATG16L1 [near-gene-5]	rs392630	Chr1:4696418	AJAP1 [intron]	0.22817	ATG16L1 (rs10210302)	ATG16L1 [#61]	AJAP1 [#135, 5.7424e-02]
360	rs16861766	Chr3:150522486	TM4SF18 [intron]	rs3828309	Chr2:233845149	ATG16L1 [intron]	0.228165	ATG16L1 (rs10210302)	ATG16L1 [#61]	TM4SF18 [#56, 2.3753e-02]
361	rs1433728	Chr6:40534813	LRFN2 [intron]	rs10210302	Chr2:233823578	ATG16L1 [near-gene-5]	0.228162	ATG16L1 (rs10210302)	ATG16L1 [#61]	LRFN2 [#19, 6.0482e-03]
362	rs10266715	Chr7:134805906	CNOT4 [intron]	rs3828309	Chr2:233845149	ATG16L1 [intron]	0.228153	ATG16L1 (rs10210302)	ATG16L1 [#61]	CNOT4 [#251, 2.0411e-01]
363	rs10210302	Chr2:233823578	ATG16L1 [near-gene-5]	rs1792153	Chr11:78179912	ODZ4 [intron]	0.228151	ATG16L1 (rs10210302)	ATG16L1 [#61]	ODZ4 [#194, 1.1428e-01]
364	rs3828309	Chr2:233845149	ATG16L1 [intron]	rs4971234	Chr1:201539989	BTG2 [near-gene-5]	0.228133	ATG16L1 (rs10210302)	ATG16L1 [#61]	BTG2 [#54, 2.2486e-02]
365	rs237238	Chr7:75049350	HIP1 [coding-synon]	rs6431654	Chr2:233826508	ATG16L1 [intron]	0.228125	ATG16L1 (rs10210302)	ATG16L1 [#61]	HIP1 [#5, 1.6583e-03]
366	rs552656	Chr9:4104476	GLIS3 [intron]	rs3828309	Chr2:233845149	ATG16L1 [intron]	0.228124	ATG16L1 (rs10210302)	ATG16L1 [#61]	GLIS3 [#77, 3.4099e-02]
367	rs2026718	Chr9:12954715	TDPX2 [near-gene-3_10k]	rs10210302	Chr2:233823578	ATG16L1 [near-gene-5]	0.228115	ATG16L1 (rs10210302)	ATG16L1 [#61]	TDPX2 [#86, 3.9239e-02]
368	rs10210302	Chr2:233823578	ATG16L1 [near-gene-5]	rs17098533	Chr14:61026753	PRKCH [intron]	0.228101	ATG16L1 (rs10210302)	ATG16L1 [#61]	PRKCH [#18, 5.5525e-03]
369	rs6431654	Chr2:233826508	ATG16L1 [intron]	rs12465387	Chr2:170058313	BBS5 [intron]	0.228097	ATG16L1 (rs10210302)	ATG16L1 [#61]	BBS5 [#110, 4.3347e-02]
370	rs10210302	Chr2:233823578	ATG16L1 [near-gene-5]	rs632670	Chr2:72556933	EXOC6B [intron]	0.228091	ATG16L1 (rs10210302)	ATG16L1 [#61]	EXOC6B [#235, 1.6958e-01]
371	rs10976014	Chr9:7050854	JMJD2C [intron]	rs10489629	Chr1:67460937	IL23R [intron]	0.228084	IL23R (rs11805303)	IL23R [#94]
372	rs10210302	Chr2:233823578	ATG16L1 [near-gene-5]	rs2269967	Chr14:72807795	PAPLN [intron]	0.228063	ATG16L1 (rs10210302)	ATG16L1 [#61]	PAPLN [#41, 1.6709e-02]
373	rs6431654	Chr2:233826508	ATG16L1 [intron]	rs17645899	Chr17:45184550	FAM117A [intron]	0.228029	ATG16L1 (rs10210302)	ATG16L1 [#61]	FAM117A [#197, 1.1642e-01]
374	rs2086793	Chr3:69511089	FRMD4B [intron]	rs10210302	Chr2:233823578	ATG16L1 [near-gene-5]	0.22802	ATG16L1 (rs10210302)	ATG16L1 [#61]	FRMD4B [#160, 8.4869e-02]
375	rs10210302	Chr2:233823578	ATG16L1 [near-gene-5]	rs671721	Chr2:72556650	EXOC6B [intron]	0.228019	ATG16L1 (rs10210302)	ATG16L1 [#61]	EXOC6B [#235, 1.6958e-01]
376	rs6431654	Chr2:233826508	ATG16L1 [intron]	rs2602204	Chr2:158835887	CCDC148 [intron]	0.228018	ATG16L1 (rs10210302)	ATG16L1 [#61]	CCDC148 [#222, 1.4846e-01]
377	rs41411047	Chr3:151075601	RNF13 [intron]	rs10210302	Chr2:233823578	ATG16L1 [near-gene-5]	0.228004	ATG16L1 (rs10210302)	ATG16L1 [#61]	RNF13 [#206, 1.2706e-01]
378	rs6752107	Chr2:233826187	ATG16L1 [intron]	rs33917597	Chr1:31547090	ZCCHC17 [intron]	0.227996	ATG16L1 (rs10210302)	ATG16L1 [#61]	ZCCHC17 [#189, 1.0872e-01]
379	rs41411047	Chr3:151075601	RNF13 [intron]	rs6431654	Chr2:233826508	ATG16L1 [intron]	0.227995	ATG16L1 (rs10210302)	ATG16L1 [#61]	RNF13 [#206, 1.2706e-01]
380	rs3797860	Chr5:161431375	GABRG2 [intron]	rs10210302	Chr2:233823578	ATG16L1 [near-gene-5]	0.227988	ATG16L1 (rs10210302)	ATG16L1 [#61]	GABRG2 [#76, 3.3485e-02]
381	rs6752107	Chr2:233826187	ATG16L1 [intron]	rs1424118	Chr16:6051074	A2BP1 [intron]	0.227985	ATG16L1 (rs10210302)	ATG16L1 [#61]
382	rs10210302	Chr2:233823578	ATG16L1 [near-gene-5]	rs17105919	Chr14:36544401	SLC25A21 [intron]	0.22798	ATG16L1 (rs10210302)	ATG16L1 [#61]	SLC25A21 [#125, 5.2557e-02]
383	rs17134377	Chr7:4107798	SDK1 [intron]	rs10210302	Chr2:233823578	ATG16L1 [near-gene-5]	0.227979	ATG16L1 (rs10210302)	ATG16L1 [#61]	SDK1 [#80, 3.7661e-02]
384	rs6981252	Chr8:19084046	LOC100128993 [near-gene-3]	rs6431654	Chr2:233826508	ATG16L1 [intron]	0.227976	ATG16L1 (rs10210302)	ATG16L1 [#61]	LOC100128993 [#97, 4.0186e-02]
385	rs17543708	Chr6:10069924	OFCC1 [intron]	rs10210302	Chr2:233823578	ATG16L1 [near-gene-5]	0.227964	ATG16L1 (rs10210302)	ATG16L1 [#61]	OFCC1 [#144, 6.3691e-02]
386	rs6431654	Chr2:233826508	ATG16L1 [intron]	rs2224413	Chr14:85169055	FLRT2 [near-gene-3_10k]	0.227962	ATG16L1 (rs10210302)	ATG16L1 [#61]	FLRT2 [#42, 1.7830e-02]
387	rs10938521	Chr4:47807976	TXK [intron]	rs10210302	Chr2:233823578	ATG16L1 [near-gene-5]	0.227952	ATG16L1 (rs10210302)	ATG16L1 [#61]	TXK [#33, 9.4886e-03]
388	rs10938521	Chr4:47807976	TXK [intron]	rs6431654	Chr2:233826508	ATG16L1 [intron]	0.227937	ATG16L1 (rs10210302)	ATG16L1 [#61]	TXK [#33, 9.4886e-03]
389	rs10974366	Chr9:416740	DOCK8 [intron]	rs6431654	Chr2:233826508	ATG16L1 [intron]	0.227929	ATG16L1 (rs10210302)	ATG16L1 [#61]	DOCK8 [#116, 4.7483e-02]
390	rs10210302	Chr2:233823578	ATG16L1 [near-gene-5]	rs41458351	Chr2:170064158	BBS5 [intron]	0.227923	ATG16L1 (rs10210302)	ATG16L1 [#61]	BBS5 [#110, 4.3347e-02]
391	rs11142573	Chr9:72569966	TRPM3 [intron]	rs10489629	Chr1:67460937	IL23R [intron]	0.22792	IL23R (rs11805303)	IL23R [#94]	TRPM3 [#171, 9.4970e-02]
392	rs10210302	Chr2:233823578	ATG16L1 [near-gene-5]	rs3859322	Chr18:75602382	CTDP1 [intron]	0.227907	ATG16L1 (rs10210302)	ATG16L1 [#61]	CTDP1 [#168, 9.0250e-02]
393	rs7457833	Chr7:33521559	BBS9 [intron]	rs6431654	Chr2:233826508	ATG16L1 [intron]	0.227906	ATG16L1 (rs10210302)	ATG16L1 [#61]	BBS9 [#73, 3.1806e-02]
394	rs17201835	Chr9:111343679	LOC402375 [near-gene-5_10k]	rs10210302	Chr2:233823578	ATG16L1 [near-gene-5]	0.227902	ATG16L1 (rs10210302)	ATG16L1 [#61]
395	rs6431654	Chr2:233826508	ATG16L1 [intron]	rs36608	Chr22:28672191	MTMR3 [intron]	0.227892	ATG16L1 (rs10210302)	ATG16L1 [#61]	MTMR3 [#126, 5.3058e-02]
396	rs3828309	Chr2:233845149	ATG16L1 [intron]	rs17101017	Chr10:84636092	NRG3 [intron]	0.227886	ATG16L1 (rs10210302)	ATG16L1 [#61]	NRG3 [#120, 4.9470e-02]
397	rs6431654	Chr2:233826508	ATG16L1 [intron]	rs1838302	Chr1:107851526	NDUFA4P1 [near-gene-3_10k]	0.227878	ATG16L1 (rs10210302)	ATG16L1 [#61]	NDUFA4P1 [#99, 4.0186e-02]
398	rs10210302	Chr2:233823578	ATG16L1 [near-gene-5]	rs7502055	Chr17:28550030	ACCN1 [intron]	0.227874	ATG16L1 (rs10210302)	ATG16L1 [#61]	ACCN1 [#59, 2.7288e-02]
399	rs10489629	Chr1:67460937	IL23R [intron]	rs8093297	Chr18:52615458	WDR7 [intron]	0.227873	IL23R (rs11805303)	IL23R [#94]	WDR7 [#252, 2.0428e-01]
400	rs11520713	Chr7:36385762	KIAA0895 [intron]	rs6431654	Chr2:233826508	ATG16L1 [intron]	0.227866	ATG16L1 (rs10210302)	ATG16L1 [#61]	KIAA0895 [#255, 2.1548e-01]
401	rs10210302	Chr2:233823578	ATG16L1 [near-gene-5]	rs4505594	Chr20:1308478	FKBP1A [intron]	0.227861	ATG16L1 (rs10210302)	ATG16L1 [#61]	FKBP1A [#60, 2.7355e-02]
402	rs10210302	Chr2:233823578	ATG16L1 [near-gene-5]	rs4077792	Chr12:102273783	C12orf42 [intron]	0.227854	ATG16L1 (rs10210302)	ATG16L1 [#61]	C12orf42 [#174, 9.5490e-02]
403	rs3815483	Chr7:36427865	ANLN [intron]	rs3828309	Chr2:233845149	ATG16L1 [intron]	0.227835	ATG16L1 (rs10210302)	ATG16L1 [#61]	ANLN [#166, 8.9342e-02]
404	rs10210302	Chr2:233823578	ATG16L1 [near-gene-5]	rs7523742	Chr1:241754773	AKT3 [intron]	0.227831	ATG16L1 (rs10210302)	ATG16L1 [#61]	AKT3 [#11, 3.0426e-03]
405	rs6431654	Chr2:233826508	ATG16L1 [intron]	rs3851919	Chr1:16796922	NBPF1 [intron]	0.227819	ATG16L1 (rs10210302)	ATG16L1 [#61]	NBPF1 [#146, 6.8942e-02]
406	rs10210302	Chr2:233823578	ATG16L1 [near-gene-5]	rs634785	Chr2:72442508	EXOC6B [intron]	0.227812	ATG16L1 (rs10210302)	ATG16L1 [#61]	EXOC6B [#235, 1.6958e-01]
407	rs16994165	Chr4:37738658	TBC1D1 [intron]	rs10210302	Chr2:233823578	ATG16L1 [near-gene-5]	0.227809	ATG16L1 (rs10210302)	ATG16L1 [#61]	TBC1D1 [#79, 3.5825e-02]
408	rs6431654	Chr2:233826508	ATG16L1 [intron]	rs205047	Chr17:11269153	FLJ45455 [intron]	0.227809	ATG16L1 (rs10210302)	ATG16L1 [#61]
409	rs3828309	Chr2:233845149	ATG16L1 [intron]	rs10769118	Chr11:5582289	TRIM6 [intron]	0.227804	ATG16L1 (rs10210302)	ATG16L1 [#61]	TRIM6 [#177, 9.7675e-02]
410	rs7631725	Chr3:170787589	MDS1 [intron]	rs10210302	Chr2:233823578	ATG16L1 [near-gene-5]	0.227801	ATG16L1 (rs10210302)	ATG16L1 [#61]
411	rs10210302	Chr2:233823578	ATG16L1 [near-gene-5]	rs271461	Chr18:29001233	C18orf34 [intron]	0.227798	ATG16L1 (rs10210302)	ATG16L1 [#61]	C18orf34 [#249, 2.0354e-01]
412	rs10210302	Chr2:233823578	ATG16L1 [near-gene-5]	rs12730113	Chr1:169436621	FMO2 [intron]	0.227781	ATG16L1 (rs10210302)	ATG16L1 [#61]	FMO2 [#45, 1.9899e-02]
413	rs10210302	Chr2:233823578	ATG16L1 [near-gene-5]	rs1342362	Chr1:240618321	PLD5 [intron]	0.227766	ATG16L1 (rs10210302)	ATG16L1 [#61]	PLD5 [#233, 1.6416e-01]
414	rs10210302	Chr2:233823578	ATG16L1 [near-gene-5]	rs11169172	Chr12:48518436	BCDIN3D [missense]	0.22775	ATG16L1 (rs10210302)	ATG16L1 [#61]	BCDIN3D [#225, 1.5210e-01]
415	rs17160602	Chr7:77501727	MAGI2 [intron]	rs10210302	Chr2:233823578	ATG16L1 [near-gene-5]	0.227726	ATG16L1 (rs10210302)	MAGI2 [#2], ATG16L1 [#61]
416	rs10210302	Chr2:233823578	ATG16L1 [near-gene-5]	rs1898844	Chr2:212453633	ERBB4 [intron]	0.227713	ATG16L1 (rs10210302)	ATG16L1 [#61]	ERBB4 [#6, 2.0243e-03]
417	rs6752107	Chr2:233826187	ATG16L1 [intron]	rs3781076	Chr10:12854906	CAMK1D [intron]	0.227693	ATG16L1 (rs10210302)	ATG16L1 [#61]	CAMK1D [#169, 9.2107e-02]
418	rs12674128	Chr7:153554210	DPP6 [intron]	rs10210302	Chr2:233823578	ATG16L1 [near-gene-5]	0.227689	ATG16L1 (rs10210302)	ATG16L1 [#61]	DPP6 [#163, 8.6305e-02]
419	rs6752107	Chr2:233826187	ATG16L1 [intron]	rs3752133	Chr19:56741711	SIGLECP12 [near-gene-5_10k]	0.227689	ATG16L1 (rs10210302)	ATG16L1 [#61]
420	rs6981252	Chr8:19084046	LOC100128993 [near-gene-3]	rs6752107	Chr2:233826187	ATG16L1 [intron]	0.227685	ATG16L1 (rs10210302)	ATG16L1 [#61]	LOC100128993 [#97, 4.0186e-02]
421	rs17261011	Chr6:1286730	LOC100132551 [near-gene-3_10k]	rs6752107	Chr2:233826187	ATG16L1 [intron]	0.22768	ATG16L1 (rs10210302)	ATG16L1 [#61]
422	rs10210302	Chr2:233823578	ATG16L1 [near-gene-5]	rs914797	Chr13:72573271	FABP5L1 [near-gene-5_10k]	0.227679	ATG16L1 (rs10210302)	ATG16L1 [#61]
423	rs3815483	Chr7:36427865	ANLN [intron]	rs6752107	Chr2:233826187	ATG16L1 [intron]	0.227661	ATG16L1 (rs10210302)	ATG16L1 [#61]	ANLN [#166, 8.9342e-02]
424	rs16849682	Chr3:141211649	CLSTN2 [intron]	rs6752107	Chr2:233826187	ATG16L1 [intron]	0.227661	CLSTN2 (rs1426036), ATG16L1 (rs10210302)	CLSTN2 [#2], ATG16L1 [#61]
425	rs6431654	Chr2:233826508	ATG16L1 [intron]	rs2602203	Chr2:158836549	CCDC148 [intron]	0.227644	ATG16L1 (rs10210302)	ATG16L1 [#61]	CCDC148 [#222, 1.4846e-01]
426	rs17047734	Chr3:7637963	GRM7 [intron]	rs6431654	Chr2:233826508	ATG16L1 [intron]	0.227643	ATG16L1 (rs10210302)	ATG16L1 [#61]	GRM7 [#58, 2.6102e-02]
427	rs3828309	Chr2:233845149	ATG16L1 [intron]	rs16920925	Chr11:30531214	MPPED2 [intron]	0.227641	ATG16L1 (rs10210302)	ATG16L1 [#61]	MPPED2 [#67, 2.9076e-02]
428	rs10489629	Chr1:67460937	IL23R [intron]	rs17773251	Chr13:36576884	CSNK1A1L [missense]	0.227641	IL23R (rs11805303)	IL23R [#94]	CSNK1A1L [#241, 1.7861e-01]
429	rs6907820	Chr6:37128878	RP3-405J24.3 [near-gene-3_10k]	rs6752107	Chr2:233826187	ATG16L1 [intron]	0.22763	ATG16L1 (rs10210302)	ATG16L1 [#61]
430	rs10210302	Chr2:233823578	ATG16L1 [near-gene-5]	rs10206555	Chr2:72566197	EXOC6B [intron]	0.227618	ATG16L1 (rs10210302)	ATG16L1 [#61]	EXOC6B [#235, 1.6958e-01]
431	rs6752107	Chr2:233826187	ATG16L1 [intron]	rs540436	Chr11:125017829	CHEK1 [intron]	0.227617	ATG16L1 (rs10210302)	ATG16L1 [#61]	CHEK1 [#25, 7.5404e-03]
432	rs17261011	Chr6:1286730	LOC100132551 [near-gene-3_10k]	rs6431654	Chr2:233826508	ATG16L1 [intron]	0.227617	ATG16L1 (rs10210302)	ATG16L1 [#61]
433	rs6752107	Chr2:233826187	ATG16L1 [intron]	rs7186099	Chr16:7501334	A2BP1 [intron]	0.227612	ATG16L1 (rs10210302)	ATG16L1 [#61]
434	rs3828309	Chr2:233845149	ATG16L1 [intron]	rs16945325	Chr17:56922573	TBX4 [near-gene-3_10k]	0.227611	ATG16L1 (rs10210302)	ATG16L1 [#61]	TBX4 [#229, 1.5589e-01]
435	rs6752107	Chr2:233826187	ATG16L1 [intron]	rs36608	Chr22:28672191	MTMR3 [intron]	0.2276	ATG16L1 (rs10210302)	ATG16L1 [#61]	MTMR3 [#126, 5.3058e-02]
436	rs6752107	Chr2:233826187	ATG16L1 [intron]	rs7342817	Chr17:52952653	MSI2 [intron]	0.227596	ATG16L1 (rs10210302)	ATG16L1 [#61]	MSI2 [#184, 1.0407e-01]
437	rs7710883	Chr5:142148160	ARHGAP26 [intron]	rs10210302	Chr2:233823578	ATG16L1 [near-gene-5]	0.227588	ATG16L1 (rs10210302)	ATG16L1 [#61]	ARHGAP26 [#186, 1.0534e-01]
438	rs10210302	Chr2:233823578	ATG16L1 [near-gene-5]	rs1995585	Chr1:31628061	FABP3 [near-gene-5_10k]	0.227577	ATG16L1 (rs10210302)	ATG16L1 [#61]	FABP3 [#78, 3.5430e-02]
439	rs6752107	Chr2:233826187	ATG16L1 [intron]	rs4505594	Chr20:1308478	FKBP1A [intron]	0.227572	ATG16L1 (rs10210302)	ATG16L1 [#61]	FKBP1A [#60, 2.7355e-02]
440	rs6431654	Chr2:233826508	ATG16L1 [intron]	rs12317808	Chr12:102286768	C12orf42 [intron]	0.22757	ATG16L1 (rs10210302)	ATG16L1 [#61]	C12orf42 [#174, 9.5490e-02]
441	rs10210302	Chr2:233823578	ATG16L1 [near-gene-5]	rs7927765	Chr11:1094626	MUC2 [near-gene-3]	0.227568	ATG16L1 (rs10210302)	ATG16L1 [#61]	MUC2 [#92, 4.0046e-02]
442	rs3828309	Chr2:233845149	ATG16L1 [intron]	rs12246518	Chr10:14817082	FAM107B [intron]	0.227566	ATG16L1 (rs10210302)	ATG16L1 [#61]	FAM107B [#220, 1.4219e-01]
443	rs6752107	Chr2:233826187	ATG16L1 [intron]	rs17447848	Chr2:50267675	NRXN1 [intron]	0.227554	ATG16L1 (rs10210302)	ATG16L1 [#61]	NRXN1 [#55, 2.2789e-02]
444	rs3828309	Chr2:233845149	ATG16L1 [intron]	rs7215210	Chr17:62885167	PITPNC1 [intron]	0.227549	ATG16L1 (rs10210302)	ATG16L1 [#61]	PITPNC1 [#156, 8.0319e-02]
445	rs6431654	Chr2:233826508	ATG16L1 [intron]	rs17462099	Chr2:50293470	NRXN1 [intron]	0.227548	ATG16L1 (rs10210302)	ATG16L1 [#61]	NRXN1 [#55, 2.2789e-02]
446	rs13140429	Chr4:25476216	KIAA0746 [near-gene-5_10k]	rs6431654	Chr2:233826508	ATG16L1 [intron]	0.227541	ATG16L1 (rs10210302)	ATG16L1 [#61]
447	rs10210302	Chr2:233823578	ATG16L1 [near-gene-5]	rs9674667	Chr17:28543086	ACCN1 [intron]	0.227526	ATG16L1 (rs10210302)	ATG16L1 [#61]	ACCN1 [#59, 2.7288e-02]
448	rs10210302	Chr2:233823578	ATG16L1 [near-gene-5]	rs8003421	Chr14:92837857	BTBD7 [intron]	0.227516	ATG16L1 (rs10210302)	ATG16L1 [#61]	BTBD7 [#242, 1.8098e-01]
449	rs6431654	Chr2:233826508	ATG16L1 [intron]	rs1690821	Chr1:201260725	TMEM183A [near-gene-3_10k]	0.227511	ATG16L1 (rs10210302)	ATG16L1 [#61]	TMEM183A [#212, 1.3638e-01]
450	rs6981252	Chr8:19084046	LOC100128993 [near-gene-3]	rs3828309	Chr2:233845149	ATG16L1 [intron]	0.22751	ATG16L1 (rs10210302)	ATG16L1 [#61]	LOC100128993 [#97, 4.0186e-02]
451	rs10210302	Chr2:233823578	ATG16L1 [near-gene-5]	rs10513868	Chr18:3487714	DLGAP1 [near-gene-3]	0.227509	ATG16L1 (rs10210302)	ATG16L1 [#61]	DLGAP1 [#150, 6.9659e-02]
452	rs7785944	Chr7:36079726	PP13004 [near-gene-5_10k]	rs10210302	Chr2:233823578	ATG16L1 [near-gene-5]	0.227501	ATG16L1 (rs10210302)	ATG16L1 [#61]	PP13004 [#93, 4.0186e-02]
453	rs10210302	Chr2:233823578	ATG16L1 [near-gene-5]	rs3851919	Chr1:16796922	NBPF1 [intron]	0.227481	ATG16L1 (rs10210302)	ATG16L1 [#61]	NBPF1 [#146, 6.8942e-02]
454	rs6752107	Chr2:233826187	ATG16L1 [intron]	rs12246518	Chr10:14817082	FAM107B [intron]	0.227479	ATG16L1 (rs10210302)	ATG16L1 [#61]	FAM107B [#220, 1.4219e-01]
455	rs1331504	Chr9:92445648	DIRAS2 [near-gene-5_10k]	rs6752107	Chr2:233826187	ATG16L1 [intron]	0.22747	ATG16L1 (rs10210302)	ATG16L1 [#61]	DIRAS2 [#234, 1.6782e-01]
456	rs11203734	Chr8:15840269	hCG_1794003 [near-gene-5_10k]	rs6431654	Chr2:233826508	ATG16L1 [intron]	0.22747	ATG16L1 (rs10210302)	ATG16L1 [#61]
457	rs6858087	Chr4:74589702	AFM [near-gene-3_10k]	rs3828309	Chr2:233845149	ATG16L1 [intron]	0.227459	ATG16L1 (rs10210302)	ATG16L1 [#61]	AFM [#44, 1.9704e-02]
458	rs10210302	Chr2:233823578	ATG16L1 [near-gene-5]	rs2837564	Chr21:40594043	DSCAM [intron]	0.227439	ATG16L1 (rs10210302)	ATG16L1 [#61]	DSCAM [#38, 1.4379e-02]
459	rs10210302	Chr2:233823578	ATG16L1 [near-gene-5]	rs16988244	Chr22:28763373	MTMR3 [near-gene-3_10k]	0.227435	ATG16L1 (rs10210302)	ATG16L1 [#61]	MTMR3 [#126, 5.3058e-02]
460	rs3828309	Chr2:233845149	ATG16L1 [intron]	rs10117075	Chr9:129456854	STXBP1 [intron]	0.227433	ATG16L1 (rs10210302)	ATG16L1 [#61]	STXBP1 [#187, 1.0567e-01]
461	rs807525	Chr6:24684016	KIAA0319 [intron]	rs10210302	Chr2:233823578	ATG16L1 [near-gene-5]	0.227426	ATG16L1 (rs10210302)	ATG16L1 [#61]	KIAA0319 [#69, 3.0254e-02]
462	rs6431654	Chr2:233826508	ATG16L1 [intron]	rs6722477	Chr2:230522963	FBXO36 [intron]	0.227417	ATG16L1 (rs10210302)	ATG16L1 [#61]	FBXO36 [#258, 2.4022e-01]
463	rs7712063	Chr5:31236319	CDH6 [intron]	rs6431654	Chr2:233826508	ATG16L1 [intron]	0.227414	ATG16L1 (rs10210302)	ATG16L1 [#61]	CDH6 [#161, 8.5181e-02]
464	rs10812480	Chr9:26841195	C9orf82 [intron]	rs6752107	Chr2:233826187	ATG16L1 [intron]	0.227413	ATG16L1 (rs10210302)	ATG16L1 [#61]	C9orf82 [#245, 1.9215e-01]
465	rs6431654	Chr2:233826508	ATG16L1 [intron]	rs849263	Chr2:205987145	PARD3B [intron]	0.227411	ATG16L1 (rs10210302)	ATG16L1 [#61]	PARD3B [#243, 1.8292e-01]
466	rs7714651	Chr5:167162881	ODZ2 [intron]	rs10210302	Chr2:233823578	ATG16L1 [near-gene-5]	0.227407	ATG16L1 (rs10210302)	ATG16L1 [#61]	ODZ2 [#162, 8.5935e-02]
467	rs3828309	Chr2:233845149	ATG16L1 [intron]	rs17821543	Chr16:57098376	NDRG4 [coding-synon]	0.227403	ATG16L1 (rs10210302)	ATG16L1 [#61]	NDRG4 [#247, 1.9520e-01]
468	rs3815483	Chr7:36427865	ANLN [intron]	rs6431654	Chr2:233826508	ATG16L1 [intron]	0.227398	ATG16L1 (rs10210302)	ATG16L1 [#61]	ANLN [#166, 8.9342e-02]
469	rs10488311	Chr7:153677698	DPP6 [intron]	rs3828309	Chr2:233845149	ATG16L1 [intron]	0.227397	ATG16L1 (rs10210302)	ATG16L1 [#61]	DPP6 [#163, 8.6305e-02]
470	rs17760657	Chr9:26822939	C9orf82 [near-gene-3_10k]	rs10210302	Chr2:233823578	ATG16L1 [near-gene-5]	0.227396	ATG16L1 (rs10210302)	ATG16L1 [#61]	C9orf82 [#245, 1.9215e-01]
471	rs10210302	Chr2:233823578	ATG16L1 [near-gene-5]	rs2065009	Chr20:4737930	RASSF2 [intron]	0.227392	ATG16L1 (rs10210302)	ATG16L1 [#61]	RASSF2 [#32, 8.9799e-03]
472	rs3828309	Chr2:233845149	ATG16L1 [intron]	rs16949838	Chr15:64462263	RPL9P25 [intron]	0.227384	ATG16L1 (rs10210302)	ATG16L1 [#61]	RPL9P25 [#85, 3.9239e-02]
473	rs10210302	Chr2:233823578	ATG16L1 [near-gene-5]	rs10508482	Chr10:14835794	FAM107B [intron]	0.227382	ATG16L1 (rs10210302)	ATG16L1 [#61]	FAM107B [#220, 1.4219e-01]
474	rs6431654	Chr2:233826508	ATG16L1 [intron]	rs11236476	Chr11:75036823	MAP6 [intron]	0.227379	ATG16L1 (rs10210302)	ATG16L1 [#61]	MAP6 [#213, 1.3641e-01]
475	rs6752107	Chr2:233826187	ATG16L1 [intron]	rs17507002	Chr2:50267770	NRXN1 [intron]	0.227377	ATG16L1 (rs10210302)	ATG16L1 [#61]	NRXN1 [#55, 2.2789e-02]
476	rs6752107	Chr2:233826187	ATG16L1 [intron]	rs16842044	Chr2:196288141	SLC39A10 [intron]	0.227374	ATG16L1 (rs10210302)	ATG16L1 [#61]	SLC39A10 [#210, 1.3493e-01]
477	rs6431654	Chr2:233826508	ATG16L1 [intron]	rs7186099	Chr16:7501334	A2BP1 [intron]	0.227371	ATG16L1 (rs10210302)	ATG16L1 [#61]
478	rs10229163	Chr7:120905434	tcag7.23 [intron]	rs10489629	Chr1:67460937	IL23R [intron]	0.227369	IL23R (rs11805303)	IL23R [#94]
479	rs10210302	Chr2:233823578	ATG16L1 [near-gene-5]	rs35768	Chr12:99109570	ACTR6 [near-gene-5_10k]	0.227365	ATG16L1 (rs10210302)	ATG16L1 [#61]	ACTR6 [#217, 1.3963e-01]
480	rs11142564	Chr9:72554929	TRPM3 [intron]	rs10489629	Chr1:67460937	IL23R [intron]	0.227364	IL23R (rs11805303)	IL23R [#94]	TRPM3 [#171, 9.4970e-02]
481	rs6752107	Chr2:233826187	ATG16L1 [intron]	rs11053901	Chr12:10735103	CSDA [near-gene-3_10k]	0.227363	ATG16L1 (rs10210302)	ATG16L1 [#61]	CSDA [#117, 4.8410e-02]
482	rs16834407	Chr3:124736888	PTPLB [intron]	rs10210302	Chr2:233823578	ATG16L1 [near-gene-5]	0.227362	ATG16L1 (rs10210302)	ATG16L1 [#61]	PTPLB [#153, 7.7562e-02]
483	rs1381350	Chr8:9254605	LOC100129150 [near-gene-5_10k]	rs10210302	Chr2:233823578	ATG16L1 [near-gene-5]	0.227352	ATG16L1 (rs10210302)	ATG16L1 [#61]
484	rs10210302	Chr2:233823578	ATG16L1 [near-gene-5]	rs11053901	Chr12:10735103	CSDA [near-gene-3_10k]	0.22735	ATG16L1 (rs10210302)	ATG16L1 [#61]	CSDA [#117, 4.8410e-02]
485	rs25695	Chr9:73539666	TMEM2 [missense]	rs3828309	Chr2:233845149	ATG16L1 [intron]	0.227342	ATG16L1 (rs10210302)	ATG16L1 [#61]	TMEM2 [#205, 1.2525e-01]
486	rs6431654	Chr2:233826508	ATG16L1 [intron]	rs10505738	Chr12:8787981	FAM80B [intron]	0.227336	ATG16L1 (rs10210302)	ATG16L1 [#61]
487	rs17788050	Chr3:150982461	C3orf16 [intron]	rs6752107	Chr2:233826187	ATG16L1 [intron]	0.227333	ATG16L1 (rs10210302)	ATG16L1 [#61]
488	rs12657420	Chr5:54498691	CDC20B [intron]	rs6431654	Chr2:233826508	ATG16L1 [intron]	0.227322	ATG16L1 (rs10210302)	ATG16L1 [#61]	CDC20B [#256, 2.1921e-01]
489	rs6431654	Chr2:233826508	ATG16L1 [intron]	rs4505594	Chr20:1308478	FKBP1A [intron]	0.227318	ATG16L1 (rs10210302)	ATG16L1 [#61]	FKBP1A [#60, 2.7355e-02]
490	rs237238	Chr7:75049350	HIP1 [coding-synon]	rs6752107	Chr2:233826187	ATG16L1 [intron]	0.227315	ATG16L1 (rs10210302)	ATG16L1 [#61]	HIP1 [#5, 1.6583e-03]
491	rs10210302	Chr2:233823578	ATG16L1 [near-gene-5]	rs11032289	Chr11:4422547	OR52K2 [near-gene-5_10k]	0.227294	ATG16L1 (rs10210302)	ATG16L1 [#61]	OR52K2 [#185, 1.0509e-01]
492	rs17544450	Chr6:10097751	OFCC1 [intron]	rs6752107	Chr2:233826187	ATG16L1 [intron]	0.22729	ATG16L1 (rs10210302)	ATG16L1 [#61]	OFCC1 [#144, 6.3691e-02]
493	rs10210302	Chr2:233823578	ATG16L1 [near-gene-5]	rs2837562	Chr21:40593776	DSCAM [intron]	0.227287	ATG16L1 (rs10210302)	ATG16L1 [#61]	DSCAM [#38, 1.4379e-02]
494	rs6431654	Chr2:233826508	ATG16L1 [intron]	rs11053901	Chr12:10735103	CSDA [near-gene-3_10k]	0.227279	ATG16L1 (rs10210302)	ATG16L1 [#61]	CSDA [#117, 4.8410e-02]
495	rs2230525	Chr5:66514382	CD180 [utr-3]	rs10210302	Chr2:233823578	ATG16L1 [near-gene-5]	0.227276	ATG16L1 (rs10210302)	ATG16L1 [#61]	CD180 [#4, 1.1123e-03]
496	rs6431654	Chr2:233826508	ATG16L1 [intron]	rs12320268	Chr12:128336419	TMEM132D [intron]	0.227266	ATG16L1 (rs10210302)	ATG16L1 [#61]	TMEM132D [#114, 4.6674e-02]
497	rs6752107	Chr2:233826187	ATG16L1 [intron]	rs4904262	Chr14:85134120	FLRT2 [intron]	0.227265	ATG16L1 (rs10210302)	ATG16L1 [#61]	FLRT2 [#42, 1.7830e-02]
498	rs6431654	Chr2:233826508	ATG16L1 [intron]	rs16907322	Chr11:21021157	NELL1 [intron]	0.227261	ATG16L1 (rs10210302)	ATG16L1 [#61], NELL1 [#4]
499	rs6752107	Chr2:233826187	ATG16L1 [intron]	rs17633019	Chr1:235665646	RYR2 [intron]	0.22725	ATG16L1 (rs10210302)	ATG16L1 [#61]	RYR2 [#7, 2.0969e-03]
500	rs17479687	Chr7:134725373	CNOT4 [intron]	rs3828309	Chr2:233845149	ATG16L1 [intron]	0.227248	ATG16L1 (rs10210302)	ATG16L1 [#61]	CNOT4 [#251, 2.0411e-01]
501	rs6431654	Chr2:233826508	ATG16L1 [intron]	rs11169172	Chr12:48518436	BCDIN3D [missense]	0.227247	ATG16L1 (rs10210302)	ATG16L1 [#61]	BCDIN3D [#225, 1.5210e-01]
502	rs10210302	Chr2:233823578	ATG16L1 [near-gene-5]	rs6722477	Chr2:230522963	FBXO36 [intron]	0.227237	ATG16L1 (rs10210302)	ATG16L1 [#61]	FBXO36 [#258, 2.4022e-01]
503	rs6431654	Chr2:233826508	ATG16L1 [intron]	rs16837003	Chr2:205703810	PARD3B [intron]	0.227235	ATG16L1 (rs10210302)	ATG16L1 [#61]	PARD3B [#243, 1.8292e-01]
504	rs2169384	Chr8:9254396	LOC100129150 [near-gene-5_10k]	rs10210302	Chr2:233823578	ATG16L1 [near-gene-5]	0.227228	ATG16L1 (rs10210302)	ATG16L1 [#61]
505	rs10946172	Chr6:166823874	RPS6KA2 [intron]	rs10210302	Chr2:233823578	ATG16L1 [near-gene-5]	0.227216	ATG16L1 (rs10210302)	ATG16L1 [#61]	RPS6KA2 [#35, 1.0832e-02]
506	rs1424619	Chr7:154989376	CNPY1 [intron]	rs10210302	Chr2:233823578	ATG16L1 [near-gene-5]	0.227216	ATG16L1 (rs10210302)	ATG16L1 [#61]	CNPY1 [#190, 1.0973e-01]
507	rs6752107	Chr2:233826187	ATG16L1 [intron]	rs705914	Chr16:27720984	GSG1L [intron]	0.227213	ATG16L1 (rs10210302)	ATG16L1 [#61]	GSG1L [#202, 1.2000e-01]
508	rs10210302	Chr2:233823578	ATG16L1 [near-gene-5]	rs656440	Chr2:72518843	EXOC6B [intron]	0.22721	ATG16L1 (rs10210302)	ATG16L1 [#61]	EXOC6B [#235, 1.6958e-01]
509	rs6431654	Chr2:233826508	ATG16L1 [intron]	rs16922922	Chr10:67809556	CTNNA3 [intron]	0.227198	ATG16L1 (rs10210302)	ATG16L1 [#61]	CTNNA3 [#46, 2.0014e-02]
510	rs10277199	Chr7:153553907	DPP6 [intron]	rs10210302	Chr2:233823578	ATG16L1 [near-gene-5]	0.227186	ATG16L1 (rs10210302)	ATG16L1 [#61]	DPP6 [#163, 8.6305e-02]
511	rs7793149	Chr7:120910182	tcag7.23 [intron]	rs10489629	Chr1:67460937	IL23R [intron]	0.227178	IL23R (rs11805303)	IL23R [#94]
512	rs10210302	Chr2:233823578	ATG16L1 [near-gene-5]	rs17128960	Chr14:92784476	BTBD7 [intron]	0.227176	ATG16L1 (rs10210302)	ATG16L1 [#61]	BTBD7 [#242, 1.8098e-01]
513	rs6431654	Chr2:233826508	ATG16L1 [intron]	rs41458351	Chr2:170064158	BBS5 [intron]	0.227174	ATG16L1 (rs10210302)	ATG16L1 [#61]	BBS5 [#110, 4.3347e-02]
514	rs11203734	Chr8:15840269	hCG_1794003 [near-gene-5_10k]	rs6752107	Chr2:233826187	ATG16L1 [intron]	0.22717	ATG16L1 (rs10210302)	ATG16L1 [#61]
515	rs10210302	Chr2:233823578	ATG16L1 [near-gene-5]	rs2783418	Chr10:84478427	NRG3 [intron]	0.227154	ATG16L1 (rs10210302)	ATG16L1 [#61]	NRG3 [#120, 4.9470e-02]
516	rs2301539	Chr8:17456625	SLC7A2 [intron]	rs6431654	Chr2:233826508	ATG16L1 [intron]	0.227153	ATG16L1 (rs10210302)	ATG16L1 [#61]	SLC7A2 [#47, 2.0975e-02]
517	rs6752107	Chr2:233826187	ATG16L1 [intron]	rs13058493	Chr22:26824756	TTC28 [intron]	0.227132	ATG16L1 (rs10210302)	ATG16L1 [#61]	TTC28 [#254, 2.0930e-01]
518	rs766382	Chr8:60170978	TOX [intron]	rs6752107	Chr2:233826187	ATG16L1 [intron]	0.227123	ATG16L1 (rs10210302)	ATG16L1 [#61]	TOX [#74, 3.2188e-02]
519	rs10210302	Chr2:233823578	ATG16L1 [near-gene-5]	rs2307492	Chr1:169435169	FMO2 [missense]	0.227117	ATG16L1 (rs10210302)	ATG16L1 [#61]	FMO2 [#45, 1.9899e-02]
520	rs6431654	Chr2:233826508	ATG16L1 [intron]	rs4077792	Chr12:102273783	C12orf42 [intron]	0.227114	ATG16L1 (rs10210302)	ATG16L1 [#61]	C12orf42 [#174, 9.5490e-02]
521	rs17489793	Chr7:45605378	ADCY1 [intron]	rs10210302	Chr2:233823578	ATG16L1 [near-gene-5]	0.227113	ATG16L1 (rs10210302)	ATG16L1 [#61]	ADCY1 [#149, 6.9501e-02]
522	rs515234	Chr3:126370977	SLC12A8 [intron]	rs10210302	Chr2:233823578	ATG16L1 [near-gene-5]	0.227112	ATG16L1 (rs10210302)	ATG16L1 [#61]	SLC12A8 [#239, 1.7238e-01]
523	rs10210302	Chr2:233823578	ATG16L1 [near-gene-5]	rs6041827	Chr20:1306272	FKBP1A [intron]	0.227101	ATG16L1 (rs10210302)	ATG16L1 [#61]	FKBP1A [#60, 2.7355e-02]
524	rs1433728	Chr6:40534813	LRFN2 [intron]	rs6431654	Chr2:233826508	ATG16L1 [intron]	0.227091	ATG16L1 (rs10210302)	ATG16L1 [#61]	LRFN2 [#19, 6.0482e-03]
525	rs6752107	Chr2:233826187	ATG16L1 [intron]	rs4906019	Chr14:100357784	MEG3 [near-gene-5_10k]	0.227084	ATG16L1 (rs10210302)	ATG16L1 [#61]	MEG3 [#147, 6.9076e-02]
526	rs3828309	Chr2:233845149	ATG16L1 [intron]	rs271461	Chr18:29001233	C18orf34 [intron]	0.227083	ATG16L1 (rs10210302)	ATG16L1 [#61]	C18orf34 [#249, 2.0354e-01]
527	rs10210302	Chr2:233823578	ATG16L1 [near-gene-5]	rs17819928	Chr15:55207921	TCF12 [intron]	0.227082	ATG16L1 (rs10210302)	ATG16L1 [#61]	TCF12 [#123, 5.0588e-02]
528	rs10210302	Chr2:233823578	ATG16L1 [near-gene-5]	rs8000773	Chr13:45021556	FLJ32682 [intron]	0.227081	ATG16L1 (rs10210302)	ATG16L1 [#61]
529	rs6431654	Chr2:233826508	ATG16L1 [intron]	rs5763857	Chr22:28909617	LOC729980 [near-gene-3_10k]	0.227074	ATG16L1 (rs10210302)	ATG16L1 [#61]
530	rs10210302	Chr2:233823578	ATG16L1 [near-gene-5]	rs1994230	Chr18:61627079	CDH7 [intron]	0.227057	ATG16L1 (rs10210302)	ATG16L1 [#61]	CDH7 [#263, 2.6536e-01]
531	rs2067849	Chr6:18014308	KIF13A [intron]	rs10210302	Chr2:233823578	ATG16L1 [near-gene-5]	0.227056	ATG16L1 (rs10210302)	ATG16L1 [#61]	KIF13A [#248, 2.0118e-01]
532	rs6431654	Chr2:233826508	ATG16L1 [intron]	rs16949838	Chr15:64462263	RPL9P25 [intron]	0.227046	ATG16L1 (rs10210302)	ATG16L1 [#61]	RPL9P25 [#85, 3.9239e-02]
533	rs682870	Chr3:126370781	SLC12A8 [intron]	rs10210302	Chr2:233823578	ATG16L1 [near-gene-5]	0.227043	ATG16L1 (rs10210302)	ATG16L1 [#61]	SLC12A8 [#239, 1.7238e-01]
534	rs3828309	Chr2:233845149	ATG16L1 [intron]	rs1424118	Chr16:6051074	A2BP1 [intron]	0.22704	ATG16L1 (rs10210302)	ATG16L1 [#61]
535	rs7739861	Chr6:667716	LOC100132962 [near-gene-3_10k]	rs6752107	Chr2:233826187	ATG16L1 [intron]	0.227037	ATG16L1 (rs10210302)	ATG16L1 [#61]
536	rs6463310	Chr7:5197482	WIPI2 [intron]	rs3828309	Chr2:233845149	ATG16L1 [intron]	0.227034	ATG16L1 (rs10210302)	ATG16L1 [#61]	WIPI2 [#244, 1.8930e-01]
537	rs10210302	Chr2:233823578	ATG16L1 [near-gene-5]	rs4916183	Chr1:169437357	FMO2 [intron]	0.227033	ATG16L1 (rs10210302)	ATG16L1 [#61]	FMO2 [#45, 1.9899e-02]
538	rs10210302	Chr2:233823578	ATG16L1 [near-gene-5]	rs6574810	Chr14:84802755	RNU3P3 [near-gene-5_10k]	0.227018	ATG16L1 (rs10210302)	ATG16L1 [#61]	RNU3P3 [#84, 3.9239e-02]
539	rs10488311	Chr7:153677698	DPP6 [intron]	rs6431654	Chr2:233826508	ATG16L1 [intron]	0.227009	ATG16L1 (rs10210302)	ATG16L1 [#61]	DPP6 [#163, 8.6305e-02]
540	rs3828309	Chr2:233845149	ATG16L1 [intron]	rs3752133	Chr19:56741711	SIGLECP12 [near-gene-5_10k]	0.226985	ATG16L1 (rs10210302)	ATG16L1 [#61]
541	rs6431654	Chr2:233826508	ATG16L1 [intron]	rs35768	Chr12:99109570	ACTR6 [near-gene-5_10k]	0.226972	ATG16L1 (rs10210302)	ATG16L1 [#61]	ACTR6 [#217, 1.3963e-01]
542	rs6752107	Chr2:233826187	ATG16L1 [intron]	rs16907322	Chr11:21021157	NELL1 [intron]	0.226971	ATG16L1 (rs10210302)	ATG16L1 [#61], NELL1 [#4]
543	rs3828309	Chr2:233845149	ATG16L1 [intron]	rs2602204	Chr2:158835887	CCDC148 [intron]	0.226968	ATG16L1 (rs10210302)	ATG16L1 [#61]	CCDC148 [#222, 1.4846e-01]
544	rs1077861	Chr16:49317048	NOD2 [intron]	rs748855	Chr16:49308899	NOD2 [intron]	0.226957	NOD2 (rs2066843)	NOD2 [#384]
545	rs4877221	Chr9:83452715	TLE1 [intron]	rs3828309	Chr2:233845149	ATG16L1 [intron]	0.226955	ATG16L1 (rs10210302)	TLE1 [#1], ATG16L1 [#61]
546	rs10210302	Chr2:233823578	ATG16L1 [near-gene-5]	rs12320268	Chr12:128336419	TMEM132D [intron]	0.226955	ATG16L1 (rs10210302)	ATG16L1 [#61]	TMEM132D [#114, 4.6674e-02]
547	rs1919095	Chr7:120900361	tcag7.23 [intron]	rs10489629	Chr1:67460937	IL23R [intron]	0.22695	IL23R (rs11805303)	IL23R [#94]
548	rs4072506	Chr8:139741784	COL22A1 [intron]	rs10210302	Chr2:233823578	ATG16L1 [near-gene-5]	0.226946	ATG16L1 (rs10210302)	ATG16L1 [#61]	COL22A1 [#231, 1.6161e-01]
549	rs10210302	Chr2:233823578	ATG16L1 [near-gene-5]	rs8105066	Chr19:45181310	PSMC4 [near-gene-3_10k]	0.226939	ATG16L1 (rs10210302)	ATG16L1 [#61]	PSMC4 [#200, 1.1875e-01]
550	rs6752107	Chr2:233826187	ATG16L1 [intron]	rs41329045	Chr2:152568429	CACNB4 [intron]	0.226927	ATG16L1 (rs10210302)	ATG16L1 [#61]	CACNB4 [#127, 5.3248e-02]
551	rs10210302	Chr2:233823578	ATG16L1 [near-gene-5]	rs2747008	Chr14:85149706	FLRT2 [intron]	0.226925	ATG16L1 (rs10210302)	ATG16L1 [#61]	FLRT2 [#42, 1.7830e-02]
552	rs10210302	Chr2:233823578	ATG16L1 [near-gene-5]	rs4821705	Chr22:36482875	TRIOBP [intron]	0.226923	ATG16L1 (rs10210302)	ATG16L1 [#61]	TRIOBP [#134, 5.6997e-02]
553	rs6431654	Chr2:233826508	ATG16L1 [intron]	rs1995585	Chr1:31628061	FABP3 [near-gene-5_10k]	0.226912	ATG16L1 (rs10210302)	ATG16L1 [#61]	FABP3 [#78, 3.5430e-02]
554	rs1919096	Chr7:120900331	tcag7.23 [intron]	rs10489629	Chr1:67460937	IL23R [intron]	0.22691	IL23R (rs11805303)	IL23R [#94]
555	rs10210302	Chr2:233823578	ATG16L1 [near-gene-5]	rs11201906	Chr10:87896090	GRID1 [intron]	0.226903	ATG16L1 (rs10210302)	ATG16L1 [#61]	GRID1 [#216, 1.3950e-01]
556	rs3828309	Chr2:233845149	ATG16L1 [intron]	rs4077792	Chr12:102273783	C12orf42 [intron]	0.2269	ATG16L1 (rs10210302)	ATG16L1 [#61]	C12orf42 [#174, 9.5490e-02]
557	rs4075496	Chr7:69807385	AUTS2 [intron]	rs3828309	Chr2:233845149	ATG16L1 [intron]	0.22689	ATG16L1 (rs10210302)	ATG16L1 [#61]	AUTS2 [#218, 1.4013e-01]
558	rs9831074	Chr3:68403957	FAM19A1 [intron]	rs10210302	Chr2:233823578	ATG16L1 [near-gene-5]	0.226888	ATG16L1 (rs10210302)	ATG16L1 [#61]	FAM19A1 [#215, 1.3940e-01]
559	rs6752107	Chr2:233826187	ATG16L1 [intron]	rs10769118	Chr11:5582289	TRIM6 [intron]	0.226885	ATG16L1 (rs10210302)	ATG16L1 [#61]	TRIM6 [#177, 9.7675e-02]
560	rs6752107	Chr2:233826187	ATG16L1 [intron]	rs2602204	Chr2:158835887	CCDC148 [intron]	0.226872	ATG16L1 (rs10210302)	ATG16L1 [#61]	CCDC148 [#222, 1.4846e-01]
561	rs10210302	Chr2:233823578	ATG16L1 [near-gene-5]	rs1690821	Chr1:201260725	TMEM183A [near-gene-3_10k]	0.226871	ATG16L1 (rs10210302)	ATG16L1 [#61]	TMEM183A [#212, 1.3638e-01]
562	rs3801317	Chr7:36403431	ANLN [intron]	rs6752107	Chr2:233826187	ATG16L1 [intron]	0.226867	ATG16L1 (rs10210302)	ATG16L1 [#61]	ANLN [#166, 8.9342e-02]
563	rs6752107	Chr2:233826187	ATG16L1 [intron]	rs7950818	Chr11:123890666	OR8B10P [near-gene-3_10k]	0.226866	ATG16L1 (rs10210302)	ATG16L1 [#61]	OR8B10P [#129, 5.3779e-02]
564	rs10210302	Chr2:233823578	ATG16L1 [near-gene-5]	rs11259307	Chr10:14833838	FAM107B [intron]	0.226866	ATG16L1 (rs10210302)	ATG16L1 [#61]	FAM107B [#220, 1.4219e-01]
565	rs188417	Chr3:140791568	NMNAT3 [intron]	rs6752107	Chr2:233826187	ATG16L1 [intron]	0.226852	ATG16L1 (rs10210302)	ATG16L1 [#61]	NMNAT3 [#176, 9.7346e-02]
566	rs6431654	Chr2:233826508	ATG16L1 [intron]	rs4482600	Chr22:28909886	LOC729980 [near-gene-3_10k]	0.226848	ATG16L1 (rs10210302)	ATG16L1 [#61]
567	rs17201835	Chr9:111343679	LOC402375 [near-gene-5_10k]	rs6431654	Chr2:233826508	ATG16L1 [intron]	0.226837	ATG16L1 (rs10210302)	ATG16L1 [#61]
568	rs9472031	Chr6:43401079	LOC100129934 [near-gene-5_10k]	rs6431654	Chr2:233826508	ATG16L1 [intron]	0.226818	ATG16L1 (rs10210302)	ATG16L1 [#61]
569	rs6752107	Chr2:233826187	ATG16L1 [intron]	rs6041827	Chr20:1306272	FKBP1A [intron]	0.226811	ATG16L1 (rs10210302)	ATG16L1 [#61]	FKBP1A [#60, 2.7355e-02]
570	rs1328907	Chr9:12972607	TDPX2 [near-gene-5_10k]	rs6431654	Chr2:233826508	ATG16L1 [intron]	0.226809	ATG16L1 (rs10210302)	ATG16L1 [#61]	TDPX2 [#86, 3.9239e-02]
571	rs7739861	Chr6:667716	LOC100132962 [near-gene-3_10k]	rs6431654	Chr2:233826508	ATG16L1 [intron]	0.226803	ATG16L1 (rs10210302)	ATG16L1 [#61]
572	rs6431654	Chr2:233826508	ATG16L1 [intron]	rs4906019	Chr14:100357784	MEG3 [near-gene-5_10k]	0.226789	ATG16L1 (rs10210302)	ATG16L1 [#61]	MEG3 [#147, 6.9076e-02]
573	rs6431654	Chr2:233826508	ATG16L1 [intron]	rs7927765	Chr11:1094626	MUC2 [near-gene-3]	0.226786	ATG16L1 (rs10210302)	ATG16L1 [#61]	MUC2 [#92, 4.0046e-02]
574	rs10210302	Chr2:233823578	ATG16L1 [near-gene-5]	rs16928514	Chr11:36176296	LDLRAD3 [intron]	0.226785	ATG16L1 (rs10210302)	ATG16L1 [#61]	LDLRAD3 [#179, 9.9982e-02]
575	rs3828309	Chr2:233845149	ATG16L1 [intron]	rs17447848	Chr2:50267675	NRXN1 [intron]	0.22678	ATG16L1 (rs10210302)	ATG16L1 [#61]	NRXN1 [#55, 2.2789e-02]
576	rs6752107	Chr2:233826187	ATG16L1 [intron]	rs5763857	Chr22:28909617	LOC729980 [near-gene-3_10k]	0.226778	ATG16L1 (rs10210302)	ATG16L1 [#61]
577	rs10491731	Chr9:4532803	SLC1A1 [intron]	rs6752107	Chr2:233826187	ATG16L1 [intron]	0.226765	ATG16L1 (rs10210302)	ATG16L1 [#61]	SLC1A1 [#34, 1.0338e-02]
578	rs3828309	Chr2:233845149	ATG16L1 [intron]	rs3781076	Chr10:12854906	CAMK1D [intron]	0.226758	ATG16L1 (rs10210302)	ATG16L1 [#61]	CAMK1D [#169, 9.2107e-02]
579	rs6431654	Chr2:233826508	ATG16L1 [intron]	rs271461	Chr18:29001233	C18orf34 [intron]	0.226754	ATG16L1 (rs10210302)	ATG16L1 [#61]	C18orf34 [#249, 2.0354e-01]
580	rs6431654	Chr2:233826508	ATG16L1 [intron]	rs17257154	Chr13:37071383	POSTN [near-gene-5_10k]	0.226746	ATG16L1 (rs10210302)	ATG16L1 [#61]	POSTN [#17, 4.9294e-03]
581	rs6431654	Chr2:233826508	ATG16L1 [intron]	rs11032289	Chr11:4422547	OR52K2 [near-gene-5_10k]	0.22674	ATG16L1 (rs10210302)	ATG16L1 [#61]	OR52K2 [#185, 1.0509e-01]
582	rs6752107	Chr2:233826187	ATG16L1 [intron]	rs16949838	Chr15:64462263	RPL9P25 [intron]	0.226735	ATG16L1 (rs10210302)	ATG16L1 [#61]	RPL9P25 [#85, 3.9239e-02]
583	rs10210302	Chr2:233823578	ATG16L1 [near-gene-5]	rs17128958	Chr14:92777977	BTBD7 [utr-3]	0.226712	ATG16L1 (rs10210302)	ATG16L1 [#61]	BTBD7 [#242, 1.8098e-01]
584	rs3801317	Chr7:36403431	ANLN [intron]	rs3828309	Chr2:233845149	ATG16L1 [intron]	0.22671	ATG16L1 (rs10210302)	ATG16L1 [#61]	ANLN [#166, 8.9342e-02]
585	rs2439232	Chr3:100049361	DCBLD2 [intron]	rs10210302	Chr2:233823578	ATG16L1 [near-gene-5]	0.226706	ATG16L1 (rs10210302)	ATG16L1 [#61]	DCBLD2 [#81, 3.7756e-02]
586	rs10210302	Chr2:233823578	ATG16L1 [near-gene-5]	rs12711801	Chr2:115132550	DPP10 [intron]	0.226706	ATG16L1 (rs10210302)	ATG16L1 [#61]	DPP10 [#105, 4.1763e-02]
587	rs13140429	Chr4:25476216	KIAA0746 [near-gene-5_10k]	rs6752107	Chr2:233826187	ATG16L1 [intron]	0.226698	ATG16L1 (rs10210302)	ATG16L1 [#61]
588	rs16861766	Chr3:150522486	TM4SF18 [intron]	rs6752107	Chr2:233826187	ATG16L1 [intron]	0.226696	ATG16L1 (rs10210302)	ATG16L1 [#61]	TM4SF18 [#56, 2.3753e-02]
589	rs10812480	Chr9:26841195	C9orf82 [intron]	rs3828309	Chr2:233845149	ATG16L1 [intron]	0.226692	ATG16L1 (rs10210302)	ATG16L1 [#61]	C9orf82 [#245, 1.9215e-01]
590	rs4427074	Chr7:5204026	WIPI2 [intron]	rs10210302	Chr2:233823578	ATG16L1 [near-gene-5]	0.226688	ATG16L1 (rs10210302)	ATG16L1 [#61]	WIPI2 [#244, 1.8930e-01]
591	rs6463310	Chr7:5197482	WIPI2 [intron]	rs6752107	Chr2:233826187	ATG16L1 [intron]	0.226685	ATG16L1 (rs10210302)	ATG16L1 [#61]	WIPI2 [#244, 1.8930e-01]
592	rs6752107	Chr2:233826187	ATG16L1 [intron]	rs16920925	Chr11:30531214	MPPED2 [intron]	0.226684	ATG16L1 (rs10210302)	ATG16L1 [#61]	MPPED2 [#67, 2.9076e-02]
593	rs16832404	Chr2:190761374	MGC13057 [intron]	rs10489629	Chr1:67460937	IL23R [intron]	0.226683	IL23R (rs11805303)	IL23R [#94]
594	rs6752107	Chr2:233826187	ATG16L1 [intron]	rs16837003	Chr2:205703810	PARD3B [intron]	0.226646	ATG16L1 (rs10210302)	ATG16L1 [#61]	PARD3B [#243, 1.8292e-01]
595	rs947673	Chr9:83444937	TLE1 [intron]	rs10210302	Chr2:233823578	ATG16L1 [near-gene-5]	0.226643	ATG16L1 (rs10210302)	TLE1 [#1], ATG16L1 [#61]
596	rs6431654	Chr2:233826508	ATG16L1 [intron]	rs632670	Chr2:72556933	EXOC6B [intron]	0.226642	ATG16L1 (rs10210302)	ATG16L1 [#61]	EXOC6B [#235, 1.6958e-01]
597	rs6431654	Chr2:233826508	ATG16L1 [intron]	rs392630	Chr1:4696418	AJAP1 [intron]	0.226641	ATG16L1 (rs10210302)	ATG16L1 [#61]	AJAP1 [#135, 5.7424e-02]
598	rs9258220	Chr6:29819020	HCG9P5 [near-gene-3_10k]	rs10210302	Chr2:233823578	ATG16L1 [near-gene-5]	0.22664	ATG16L1 (rs10210302)	ATG16L1 [#61]	HCG9P5 [#109, 4.2652e-02]
599	rs7019731	Chr9:14713859	CER1 [near-gene-5_10k]	rs3828309	Chr2:233845149	ATG16L1 [intron]	0.226637	ATG16L1 (rs10210302)	ATG16L1 [#61]	CER1 [#62, 2.8223e-02]
600	rs3828309	Chr2:233845149	ATG16L1 [intron]	rs36608	Chr22:28672191	MTMR3 [intron]	0.226629	ATG16L1 (rs10210302)	ATG16L1 [#61]	MTMR3 [#126, 5.3058e-02]
601	rs17621965	Chr6:10105418	OFCC1 [intron]	rs3828309	Chr2:233845149	ATG16L1 [intron]	0.226621	ATG16L1 (rs10210302)	ATG16L1 [#61]	OFCC1 [#144, 6.3691e-02]
602	rs10210302	Chr2:233823578	ATG16L1 [near-gene-5]	rs11543230	Chr1:16658151	NECAP2 [utr-3]	0.226606	ATG16L1 (rs10210302)	ATG16L1 [#61]	NECAP2 [#91, 3.9394e-02]
603	rs3828309	Chr2:233845149	ATG16L1 [intron]	rs33917597	Chr1:31547090	ZCCHC17 [intron]	0.226605	ATG16L1 (rs10210302)	ATG16L1 [#61]	ZCCHC17 [#189, 1.0872e-01]
604	rs1010434	Chr9:73515253	TMEM2 [intron]	rs10210302	Chr2:233823578	ATG16L1 [near-gene-5]	0.226602	ATG16L1 (rs10210302)	ATG16L1 [#61]	TMEM2 [#205, 1.2525e-01]
605	rs3828309	Chr2:233845149	ATG16L1 [intron]	rs17507002	Chr2:50267770	NRXN1 [intron]	0.2266	ATG16L1 (rs10210302)	ATG16L1 [#61]	NRXN1 [#55, 2.2789e-02]
606	rs7676058	Chr4:126490223	FAT4 [intron]	rs6431654	Chr2:233826508	ATG16L1 [intron]	0.226589	ATG16L1 (rs10210302)	ATG16L1 [#61]	FAT4 [#207, 1.2719e-01]
607	rs3828309	Chr2:233845149	ATG16L1 [intron]	rs2753614	Chr14:85147914	FLRT2 [intron]	0.226587	ATG16L1 (rs10210302)	ATG16L1 [#61]	FLRT2 [#42, 1.7830e-02]
608	rs3828309	Chr2:233845149	ATG16L1 [intron]	rs2602203	Chr2:158836549	CCDC148 [intron]	0.226585	ATG16L1 (rs10210302)	ATG16L1 [#61]	CCDC148 [#222, 1.4846e-01]
609	rs10210302	Chr2:233823578	ATG16L1 [near-gene-5]	rs7216587	Chr17:40302840	EFTUD2 [intron]	0.22658	ATG16L1 (rs10210302)	ATG16L1 [#61]	EFTUD2 [#246, 1.9349e-01]
610	rs6752107	Chr2:233826187	ATG16L1 [intron]	rs35768	Chr12:99109570	ACTR6 [near-gene-5_10k]	0.226577	ATG16L1 (rs10210302)	ATG16L1 [#61]	ACTR6 [#217, 1.3963e-01]
611	rs10210302	Chr2:233823578	ATG16L1 [near-gene-5]	rs12370579	Chr12:9748093	CLEC2D [near-gene-3_10k]	0.226574	ATG16L1 (rs10210302)	ATG16L1 [#61]	CLEC2D [#24, 7.4953e-03]
612	rs6431654	Chr2:233826508	ATG16L1 [intron]	rs671721	Chr2:72556650	EXOC6B [intron]	0.226571	ATG16L1 (rs10210302)	ATG16L1 [#61]	EXOC6B [#235, 1.6958e-01]
613	rs6791959	Chr3:131056618	TMCC1 [intron]	rs10210302	Chr2:233823578	ATG16L1 [near-gene-5]	0.226566	ATG16L1 (rs10210302)	ATG16L1 [#61]	TMCC1 [#181, 1.0167e-01]
614	rs6431654	Chr2:233826508	ATG16L1 [intron]	rs2269967	Chr14:72807795	PAPLN [intron]	0.226561	ATG16L1 (rs10210302)	ATG16L1 [#61]	PAPLN [#41, 1.6709e-02]
615	rs16907781	Chr8:81598497	ZBTB10 [near-gene-3_10k]	rs10489629	Chr1:67460937	IL23R [intron]	0.226558	IL23R (rs11805303)	IL23R [#94]	ZBTB10 [#170, 9.3732e-02]
616	rs6431654	Chr2:233826508	ATG16L1 [intron]	rs6041827	Chr20:1306272	FKBP1A [intron]	0.226557	ATG16L1 (rs10210302)	ATG16L1 [#61]	FKBP1A [#60, 2.7355e-02]
617	rs4075496	Chr7:69807385	AUTS2 [intron]	rs6752107	Chr2:233826187	ATG16L1 [intron]	0.226557	ATG16L1 (rs10210302)	ATG16L1 [#61]	AUTS2 [#218, 1.4013e-01]
618	rs6752107	Chr2:233826187	ATG16L1 [intron]	rs4482600	Chr22:28909886	LOC729980 [near-gene-3_10k]	0.226553	ATG16L1 (rs10210302)	ATG16L1 [#61]
619	rs17633132	Chr8:17544399	PDGFRL [intron]	rs6431654	Chr2:233826508	ATG16L1 [intron]	0.226553	ATG16L1 (rs10210302)	ATG16L1 [#61]	PDGFRL [#22, 6.7813e-03]
620	rs7019731	Chr9:14713859	CER1 [near-gene-5_10k]	rs6752107	Chr2:233826187	ATG16L1 [intron]	0.226543	ATG16L1 (rs10210302)	ATG16L1 [#61]	CER1 [#62, 2.8223e-02]
621	rs10210302	Chr2:233823578	ATG16L1 [near-gene-5]	rs16956402	Chr17:51205844	PCTP [intron]	0.226536	ATG16L1 (rs10210302)	ATG16L1 [#61]	PCTP [#122, 5.0053e-02]
622	rs6431654	Chr2:233826508	ATG16L1 [intron]	rs2837563	Chr21:40593847	DSCAM [intron]	0.226532	ATG16L1 (rs10210302)	ATG16L1 [#61]	DSCAM [#38, 1.4379e-02]
623	rs4451245	Chr7:120908474	tcag7.23 [intron]	rs10489629	Chr1:67460937	IL23R [intron]	0.226532	IL23R (rs11805303)	IL23R [#94]
624	rs10210302	Chr2:233823578	ATG16L1 [near-gene-5]	rs6750766	Chr2:72603238	EXOC6B [intron]	0.22653	ATG16L1 (rs10210302)	ATG16L1 [#61]	EXOC6B [#235, 1.6958e-01]
625	rs16834365	Chr3:124700459	PTPLB [intron]	rs10210302	Chr2:233823578	ATG16L1 [near-gene-5]	0.226526	ATG16L1 (rs10210302)	ATG16L1 [#61]	PTPLB [#153, 7.7562e-02]
626	rs16915879	Chr8:94420237	LOC642924 [near-gene-3_10k]	rs3828309	Chr2:233845149	ATG16L1 [intron]	0.226525	ATG16L1 (rs10210302)	ATG16L1 [#61]
627	rs10210302	Chr2:233823578	ATG16L1 [near-gene-5]	rs11196077	Chr10:84564355	NRG3 [intron]	0.226518	ATG16L1 (rs10210302)	ATG16L1 [#61]	NRG3 [#120, 4.9470e-02]
628	rs10210302	Chr2:233823578	ATG16L1 [near-gene-5]	rs7272615	Chr20:19654617	SLC24A3 [near-gene-3_10k]	0.226517	ATG16L1 (rs10210302)	ATG16L1 [#61]	SLC24A3 [#195, 1.1532e-01]
629	rs1328907	Chr9:12972607	TDPX2 [near-gene-5_10k]	rs6752107	Chr2:233826187	ATG16L1 [intron]	0.226516	ATG16L1 (rs10210302)	ATG16L1 [#61]	TDPX2 [#86, 3.9239e-02]
630	rs17544450	Chr6:10097751	OFCC1 [intron]	rs3828309	Chr2:233845149	ATG16L1 [intron]	0.226514	ATG16L1 (rs10210302)	ATG16L1 [#61]	OFCC1 [#144, 6.3691e-02]
631	rs2026718	Chr9:12954715	TDPX2 [near-gene-3_10k]	rs6431654	Chr2:233826508	ATG16L1 [intron]	0.2265	ATG16L1 (rs10210302)	ATG16L1 [#61]	TDPX2 [#86, 3.9239e-02]
632	rs9295350	Chr6:166818846	RPS6KA2 [intron]	rs6431654	Chr2:233826508	ATG16L1 [intron]	0.226499	ATG16L1 (rs10210302)	ATG16L1 [#61]	RPS6KA2 [#35, 1.0832e-02]
633	rs6431654	Chr2:233826508	ATG16L1 [intron]	rs17140957	Chr16:6688625	A2BP1 [intron]	0.226497	ATG16L1 (rs10210302)	ATG16L1 [#61]
634	rs6752107	Chr2:233826187	ATG16L1 [intron]	rs2602203	Chr2:158836549	CCDC148 [intron]	0.226494	ATG16L1 (rs10210302)	ATG16L1 [#61]	CCDC148 [#222, 1.4846e-01]
635	rs17047734	Chr3:7637963	GRM7 [intron]	rs6752107	Chr2:233826187	ATG16L1 [intron]	0.226485	ATG16L1 (rs10210302)	ATG16L1 [#61]	GRM7 [#58, 2.6102e-02]
636	rs6752107	Chr2:233826187	ATG16L1 [intron]	rs7488316	Chr12:5476633	NTF3 [near-gene-3_10k]	0.226475	ATG16L1 (rs10210302)	ATG16L1 [#61]	NTF3 [#106, 4.1845e-02]
637	rs10974439	Chr9:428195	DOCK8 [intron]	rs10210302	Chr2:233823578	ATG16L1 [near-gene-5]	0.226472	ATG16L1 (rs10210302)	ATG16L1 [#61]	DOCK8 [#116, 4.7483e-02]
638	rs10210302	Chr2:233823578	ATG16L1 [near-gene-5]	rs7268327	Chr20:14163601	MACROD2 [intron]	0.226456	ATG16L1 (rs10210302)	ATG16L1 [#61]	MACROD2 [#223, 1.4958e-01]
639	rs6431654	Chr2:233826508	ATG16L1 [intron]	rs1792153	Chr11:78179912	ODZ4 [intron]	0.226445	ATG16L1 (rs10210302)	ATG16L1 [#61]	ODZ4 [#194, 1.1428e-01]
640	rs3828309	Chr2:233845149	ATG16L1 [intron]	rs13058493	Chr22:26824756	TTC28 [intron]	0.226428	ATG16L1 (rs10210302)	ATG16L1 [#61]	TTC28 [#254, 2.0930e-01]
641	rs6431654	Chr2:233826508	ATG16L1 [intron]	rs17098533	Chr14:61026753	PRKCH [intron]	0.226422	ATG16L1 (rs10210302)	ATG16L1 [#61]	PRKCH [#18, 5.5525e-03]
642	rs188417	Chr3:140791568	NMNAT3 [intron]	rs3828309	Chr2:233845149	ATG16L1 [intron]	0.22642	ATG16L1 (rs10210302)	ATG16L1 [#61]	NMNAT3 [#176, 9.7346e-02]
643	rs4433032	Chr7:5221846	WIPI2 [intron]	rs10210302	Chr2:233823578	ATG16L1 [near-gene-5]	0.226418	ATG16L1 (rs10210302)	ATG16L1 [#61]	WIPI2 [#244, 1.8930e-01]
644	rs10210302	Chr2:233823578	ATG16L1 [near-gene-5]	rs3795432	Chr1:31602460	ZCCHC17 [intron]	0.226408	ATG16L1 (rs10210302)	ATG16L1 [#61]	ZCCHC17 [#189, 1.0872e-01]
645	rs10210302	Chr2:233823578	ATG16L1 [near-gene-5]	rs8034650	Chr15:69585479	THSD4 [intron]	0.22639	ATG16L1 (rs10210302)	ATG16L1 [#61]	THSD4 [#141, 6.0024e-02]
646	rs2086793	Chr3:69511089	FRMD4B [intron]	rs6752107	Chr2:233826187	ATG16L1 [intron]	0.22638	ATG16L1 (rs10210302)	ATG16L1 [#61]	FRMD4B [#160, 8.4869e-02]
647	rs3797860	Chr5:161431375	GABRG2 [intron]	rs6431654	Chr2:233826508	ATG16L1 [intron]	0.226376	ATG16L1 (rs10210302)	ATG16L1 [#61]	GABRG2 [#76, 3.3485e-02]
648	rs17543708	Chr6:10069924	OFCC1 [intron]	rs6431654	Chr2:233826508	ATG16L1 [intron]	0.226373	ATG16L1 (rs10210302)	ATG16L1 [#61]	OFCC1 [#144, 6.3691e-02]
649	rs7712063	Chr5:31236319	CDH6 [intron]	rs3828309	Chr2:233845149	ATG16L1 [intron]	0.226368	ATG16L1 (rs10210302)	ATG16L1 [#61]	CDH6 [#161, 8.5181e-02]
650	rs1328907	Chr9:12972607	TDPX2 [near-gene-5_10k]	rs3828309	Chr2:233845149	ATG16L1 [intron]	0.226368	ATG16L1 (rs10210302)	ATG16L1 [#61]	TDPX2 [#86, 3.9239e-02]
651	rs6431654	Chr2:233826508	ATG16L1 [intron]	rs634785	Chr2:72442508	EXOC6B [intron]	0.226359	ATG16L1 (rs10210302)	ATG16L1 [#61]	EXOC6B [#235, 1.6958e-01]
652	rs41411047	Chr3:151075601	RNF13 [intron]	rs6752107	Chr2:233826187	ATG16L1 [intron]	0.226357	ATG16L1 (rs10210302)	ATG16L1 [#61]	RNF13 [#206, 1.2706e-01]
653	rs6752107	Chr2:233826187	ATG16L1 [intron]	rs16922922	Chr10:67809556	CTNNA3 [intron]	0.226354	ATG16L1 (rs10210302)	ATG16L1 [#61]	CTNNA3 [#46, 2.0014e-02]
654	rs3828309	Chr2:233845149	ATG16L1 [intron]	rs11236476	Chr11:75036823	MAP6 [intron]	0.226339	ATG16L1 (rs10210302)	ATG16L1 [#61]	MAP6 [#213, 1.3641e-01]
655	rs6752107	Chr2:233826187	ATG16L1 [intron]	rs392630	Chr1:4696418	AJAP1 [intron]	0.226338	ATG16L1 (rs10210302)	ATG16L1 [#61]	AJAP1 [#135, 5.7424e-02]
656	rs7457833	Chr7:33521559	BBS9 [intron]	rs3828309	Chr2:233845149	ATG16L1 [intron]	0.226335	ATG16L1 (rs10210302)	ATG16L1 [#61]	BBS9 [#73, 3.1806e-02]
657	rs784688	Chr3:131028887	TMCC1 [intron]	rs10210302	Chr2:233823578	ATG16L1 [near-gene-5]	0.226328	ATG16L1 (rs10210302)	ATG16L1 [#61]	TMCC1 [#181, 1.0167e-01]
658	rs6431654	Chr2:233826508	ATG16L1 [intron]	rs705914	Chr16:27720984	GSG1L [intron]	0.226323	ATG16L1 (rs10210302)	ATG16L1 [#61]	GSG1L [#202, 1.2000e-01]
659	rs16912217	Chr9:108916731	LOC100128086 [near-gene-5_10k]	rs10210302	Chr2:233823578	ATG16L1 [near-gene-5]	0.226311	ATG16L1 (rs10210302)	ATG16L1 [#61]	LOC100128086 [#100, 4.0186e-02]
660	rs6431654	Chr2:233826508	ATG16L1 [intron]	rs16956402	Chr17:51205844	PCTP [intron]	0.226303	ATG16L1 (rs10210302)	ATG16L1 [#61]	PCTP [#122, 5.0053e-02]
661	rs10210302	Chr2:233823578	ATG16L1 [near-gene-5]	rs9709528	Chr18:14736505	ANKRD30B [near-gene-5]	0.226302	ATG16L1 (rs10210302)	ATG16L1 [#61]	ANKRD30B [#240, 1.7368e-01]
662	rs10210302	Chr2:233823578	ATG16L1 [near-gene-5]	rs16853036	Chr2:167709716	XIRP2 [intron]	0.2263	ATG16L1 (rs10210302)	ATG16L1 [#61]	XIRP2 [#196, 1.1619e-01]
663	rs16879425	Chr8:32426748	NRG1 [intron]	rs10210302	Chr2:233823578	ATG16L1 [near-gene-5]	0.226299	ATG16L1 (rs10210302)	ATG16L1 [#61]	NRG1 [#2, 5.1528e-04]
[truncated: 337 more rows]

## Sheet: HT
Pair no	SNP1	SNP1 position	SNP1 assoc. genes	SNP2	SNP2 position	SNP2 assoc. genes	ρdiff score	WTCCC reported	HuGE reported [#pub]	ToppGene candidates [rank#, P-value]
[truncated: 1,000 more rows]

[truncated: 3 more sheets: RA, T1D, T2D]
