# Supplementary material for: iLOCi: a SNP interaction prioritization technique for detecting epistasis in genome-wide association studies
Source: BMC Genomics. 2012 Dec 7;13(Suppl 7):S2. doi: 10.1186/1471-2164-13-S7-S2 (PMC3521387; doi:10.1186/1471-2164-13-S7-S2)
Supplement: Additional file 5 — Pathway enrichment analysis of WTCCC datasets (Pathway_analysis.xls). This file includes the list of enriched biological pathways obtained from ToppGene program using the training sets of HuGE Navigator disease-associated genes. The pathway P-value is reported along with the list of iLOCi identified genes associated with such pathway. For each pathway, the number of genes previously reported in HuGE Navigator database, reported in WTCCC paper, and the novel disease genes, is shown. [file 1471-2164-13-S7-S2-S5.xls]

## Sheet: BD
ID	Name	Source	P-value	# Term in Query	# Term in Genome	# iLOCi genes in HuGE	# iLOCi genes in WTCCC single SNP analyses	# novel iLOCi genes	List of iLOCi genes
hsa04080	Neuroactive ligand-receptor interaction	KEGG pathway	5.564e-85	135	256	11	2	4	CCKAR **, GABRB1 ***, GRIA1 **, GRID1 **, GRIK1 **, GRIK2 **, GRIK5 **, GRIN2B **, GRM7 ***, HTR2A **, LEPR **, NPBWR2, OPRL1, PTGDR, TSHR
REACTOME_GPCR_LIGAND_BINDING	Genes involved in GPCR ligand binding	MSigDB: C2.cp - Reactome	6.963e-42	119	392	3	1	7	CCKAR **, GRM7 ***, HTR2A **, NPBWR2, OPRL1, PTGDR, QRFP, RAMP1, RLN2, TSHR
REACTOME_DOWNSTREAM_EVENTS_IN_GPCR_SIGNALING	Genes involved in Downstream events in GPCR signaling	MSigDB: C2.cp - Reactome	1.436e-34	118	448	4	0	14	ADCY2, ARHGEF3, CCKAR **, HTR2A **, ITPR2, NPBWR2, OPRL1, PDE4B **, PLCB1, PLCB4 **, PTGDR, QRFP, RAMP1, RHOC, RLN2, TIAM1, TSHR, VAV2
REACTOME_CLASS_A1_RHODOPSIN_LIKE_RECEPTORS	Genes involved in Class A/1 (Rhodopsin-like receptors)	MSigDB: C2.cp - Reactome	2.259e-30	89	292	2	0	6	CCKAR **, HTR2A **, NPBWR2, OPRL1, PTGDR, QRFP, RLN2, TSHR
P00026	Heterotrimeric G-protein signaling pathway-Gi alpha and Gs alpha mediated pathway	PantherDB	5.51e-30	64	154	2	1	5	ADCY2, GRM7 ***, HTR2A **, OPRL1, RAP1A, RGS10, RGS6
hsa04020	Calcium signaling pathway	KEGG pathway	2.338e-26	65	179	6	0	5	ADCY2, CACNA1C **, CACNA1D, CCKAR **, EGFR **, ERBB4 **, HTR2A **, ITPR2, PLCB1, PLCB4 **, RYR2
P00037	Ionotropic glutamate receptor pathway	PantherDB	2.861e-25	33	45	5	0	0	GRIA1 **, GRIK1 **, GRIK2 **, GRIK5 **, GRIN2B **
REACTOME_AMINE_LIGAND_BINDING_RECEPTORS	Genes involved in Amine ligand-binding receptors	MSigDB: C2.cp - Reactome	3.192e-22	30	42	1	0	0	HTR2A **
REACTOME_TRANSMISSION_ACROSS_CHEMICAL_SYNAPSES	Genes involved in Transmission across Chemical Synapses	MSigDB: C2.cp - Reactome	5.53e-22	51	130	6	0	4	CACNB4, CHAT **, GRIA1 **, GRIK1 **, GRIK2 **, GRIK5 **, GRIN2B **, PLCB1, RIMS1, UNC13B
P00039	Metabotropic glutamate receptor group III pathway	PantherDB	6.221e-19	34	65	6	1	1	GRIA1 **, GRIK1 **, GRIK2 **, GRIK5 **, GRIN2B **, GRM7 ***, VTI1A
P00027	Heterotrimeric G-protein signaling pathway-Gq alpha and Go alpha mediated pathway	PantherDB	2.796e-16	41	110	2	1	8	GRM7 ***, ITPR2, OPRL1, PLCB1, PLCB4 **, RAP1A, RASGRP3, RGS10, RGS6, RHOC
REACTOME_PEPTIDE_LIGAND_BINDING_RECEPTORS	Genes involved in Peptide ligand-binding receptors	MSigDB: C2.cp - Reactome	4.486e-14	49	173	1	0	4	CCKAR **, NPBWR2, OPRL1, QRFP, RLN2
hsa04710	Circadian rhythm - mammal	KEGG pathway	2.119e-12	13	13	0	0	0
REACTOME_G_ALPHA_I_SIGNALLING_EVENTS	Genes involved in G alpha (i) signalling events	MSigDB: C2.cp - Reactome	1.568e-11	46	177	0	0	3	ADCY2, NPBWR2, OPRL1
REACTOME_G_ALPHA_Q_SIGNALLING_EVENTS	Genes involved in G alpha (q) signalling events	MSigDB: C2.cp - Reactome	1.581e-11	43	157	3	0	3	CCKAR **, HTR2A **, ITPR2, PLCB1, PLCB4 **, QRFP
REACTOME_SEROTONIN_RECEPTORS	Genes involved in Serotonin receptors	MSigDB: C2.cp - Reactome	2.927e-11	12	12	1	0	0	HTR2A **
REACTOME_G_ALPHA_S_SIGNALLING_EVENTS	Genes involved in G alpha (s) signalling events	MSigDB: C2.cp - Reactome	1.105e-10	37	126	1	0	5	ADCY2, PDE4B **, PTGDR, RAMP1, RLN2, TSHR
REACTOME_NEURORANSMITTER_RECEPTOR_BINDING_AND_DOWNSTREAM_TRANSMISSION_IN_THE_POSTSYNAPTIC_CELL	Genes involved in Neuroransmitter Receptor Binding And Downstream Transmission In The Postsynaptic Cell	MSigDB: C2.cp - Reactome	2.593e-08	27	84	5	0	1	GRIA1 **, GRIK1 **, GRIK2 **, GRIK5 **, GRIN2B **, PLCB1
P00015	Circadian clock system	PantherDB	7.641e-08	9	9	0	0	0
P00001	Adrenaline and noradrenaline biosynthesis	PantherDB	1.668e-07	15	28	1	0	0	SLC6A2 **
REACTOME_NEUROTRANSMITTER_RELEASE_CYCLE	Genes involved in Neurotransmitter Release Cycle	MSigDB: C2.cp - Reactome	1.668e-07	15	28	1	0	2	CHAT **, RIMS1, UNC13B
P04374	5HT2 type receptor mediated signaling pathway	PantherDB	4.461e-07	22	64	3	0	3	CACNA1C **, CACNA1D, CACNB4, HTR2A **, PLCB1, PLCB4 **
P00044	Nicotinic acetylcholine receptor signaling pathway	PantherDB	6.604e-07	26	89	2	0	4	CACNA1C **, CACNA1D, CHAT **, MYH11, MYO5C, MYO7B
REACTOME_NUCLEAR_RECEPTOR_TRANSCRIPTION_PATHWAY	Genes involved in Nuclear Receptor transcription pathway	MSigDB: C2.cp - Reactome	1.012e-06	19	50	0	0	2	ESRRB, ESRRG
REACTOME_CLASS_C3_METABOTROPIC_GLUTAMATE_PHEROMONE_RECEPTORS	Genes involved in Class C/3 (Metabotropic glutamateheromone receptors)	MSigDB: C2.cp - Reactome	1.187e-05	10	15	1	1	0	GRM7 ***
P00042	Muscarinic acetylcholine receptor 1 and 3 signaling pathway	PantherDB	1.297e-05	19	57	3	0	1	CHAT **, GRIN2B **, ITPR2, PLCB4 **
P04375	5HT3 type receptor mediated signaling pathway	PantherDB	2.956e-05	10	16	0	0	0
P00041	Metabotropic glutamate receptor group I pathway	PantherDB	6.206e-05	12	25	4	0	0	GRIK1 **, GRIK5 **, GRIN2B **, PLCB4 **
P04394	Thyrotropin-releasing hormone receptor signaling pathway	PantherDB	8.255e-05	18	57	1	0	2	CACNB4, PLCB1, PLCB4 **
PW:0000229	G protein signaling via Galphaq family	Pathway Ontology	0.0001091	9	14	0	0	0
REACTOME_ACTIVATION_OF_NMDA_RECEPTOR_UPON_GLUTAMATE_BINDING_AND_POSTSYNAPTIC_EVENTS	Genes involved in Activation of NMDA receptor upon glutamate binding and postsynaptic events	MSigDB: C2.cp - Reactome	0.0001259	14	36	2	0	0	GRIA1 **, GRIN2B **
REACTOME_NA_CL_DEPENDENT_NEUROTRANSMITTER_TRANSPORTERS	Genes involved in Na+/Cl- dependent neurotransmitter transporters	MSigDB: C2.cp - Reactome	0.000141	10	18	2	0	1	SLC6A1 **, SLC6A2 **, SLC6A6
P04391	Oxytocin receptor mediated signaling pathway	PantherDB	0.0002727	17	55	2	0	3	CACNA1C **, CACNA1D, CACNB4, PLCB1, PLCB4 **
P00002	Alpha adrenergic receptor signaling pathway	PantherDB	0.0009267	10	21	1	0	1	PLCB1, PLCB4 **
circadianpathway	Circadian rhythm pathway	NCI-Nature Curated	0.0009661	8	13	0	0	0
PW:0000455	Excitatory synaptic transmission	Pathway Ontology	0.001415	7	10	1	0	0	GRIN2B **
P04373	5HT1 type receptor mediated signaling pathway	PantherDB	0.0016	14	43	0	0	1	ADCY2
REACTOME_SEROTONIN_NEUROTRANSMITTER_RELEASE_CYCLE	Genes involved in Serotonin Neurotransmitter Release Cycle	MSigDB: C2.cp - Reactome	0.002109	8	14	0	0	1	RIMS1
PW:0000394	dopamine signaling	Pathway Ontology	0.002683	5	5	0	0	0
REACTOME_CLASS_B2_SECRETIN_FAMILY_RECEPTORS	Genes involved in Class B/2 (Secretin family receptors)	MSigDB: C2.cp - Reactome	0.003066	20	85	0	0	1	RAMP1
P04380	Cortocotropin releasing factor receptor signaling pathway	PantherDB	0.004068	11	29	0	0	0
REACTOME_TRAFFICKING_OF_AMPA_RECEPTORS	Genes involved in Trafficking of AMPA receptors	MSigDB: C2.cp - Reactome	0.006	11	30	1	0	0	GRIA1 **
P04376	5HT4 type receptor mediated signaling pathway	PantherDB	0.006	11	30	0	0	1	ADCY2
REACTOME_TRAFFICKING_OF_GLUR2_CONTAINING_AMPA_RECEPTORS	Genes involved in Trafficking of GluR2-containing AMPA receptors	MSigDB: C2.cp - Reactome	0.00791	8	16	1	0	0	GRIA1 **
REACTOME_CREB_PHOSPHORYLATION_THROUGH_THE_ACTIVATION_OF_CAMKII	Genes involved in CREB phosphorylation through the activation of CaMKII	MSigDB: C2.cp - Reactome	0.00791	8	16	1	0	0	GRIN2B **
hsa05014	Amyotrophic lateral sclerosis (ALS)	KEGG pathway	0.008111	15	55	2	0	0	GRIA1 **, GRIN2B **
REACTOME_IONOTROPIC_ACTIVITY_OF_KAINATE_RECEPTORS	Genes involved in Ionotropic activity of Kainate Receptors	MSigDB: C2.cp - Reactome	0.008186	7	12	3	0	0	GRIK1 **, GRIK2 **, GRIK5 **
hsa04070	Phosphatidylinositol signaling system	KEGG pathway	0.008834	18	76	2	0	5	CDS2, INPP1 **, INPP4B, ITPR2, PIK3C2G, PLCB1, PLCB4 **
									* Genes associated with SNPs previously reported to be disease-associated in WTCCC original paper
									** Genes previously reported to be disease-associated in HuGE Navigator database
									*** Genes previously reported to be disease-associated in both WTCCC paper and HuGE Navigator database

## Sheet: CAD
ID	Name	Source	P-value	# Term in Query	# Term in Genome	# iLOCi genes in HuGE	# iLOCi genes in WTCCC single SNP analyses	# novel iLOCi genes	List of iLOCi genes
REACTOME_HEMOSTASIS	Genes involved in Hemostasis	MSigDB: C2.cp - Reactome	2.246e-19	78	274	3	0	3	DGKB, GNB1, IGF1 **, PLAT **, RAPGEF4, TF **
hsa04060	Cytokine-cytokine receptor interaction	KEGG pathway	5.052e-18	74	262	5	0	6	CCL5 **, CX3CR1 **, EPOR, IL10 **, IL1RAP, IL2RA, IL7, IL7R, KIT, LEPR **, TPO **
REACTOME_PLATELET_DEGRANULATION	Genes involved in Platelet degranulation	MSigDB: C2.cp - Reactome	1.696e-17	40	86	2	0	0	IGF1 **, TF **
hsa04610	Complement and coagulation cascades	KEGG pathway	1.273e-16	35	69	1	0	0	PLAT **
REACTOME_FORMATION_OF_PLATELET_PLUG	Genes involved in Formation of Platelet plug	MSigDB: C2.cp - Reactome	3.658e-15	57	186	2	0	3	DGKB, GNB1, IGF1 **, RAPGEF4, TF **
BIOCARTA_INFLAM_PATHWAY	Cytokines and Inflammatory Response	MSigDB: C2.cp - BioCarta	1.117e-13	21	29	1	0	1	IL10 **, IL7
REACTOME_PLATELET_ACTIVATION	Genes involved in Platelet Activation	MSigDB: C2.cp - Reactome	2.854e-13	51	167	2	0	2	DGKB, GNB1, IGF1 **, TF **
REACTOME_BIOLOGICAL_OXIDATIONS	Genes involved in Biological oxidations	MSigDB: C2.cp - Reactome	1.096e-12	43	127	0	0	3	COMT, CYP27A1, NNMT
P00011	Blood coagulation	PantherDB	3.54e-12	23	39	1	0	0	PLAT **
BIOCARTA_CYTOKINE_PATHWAY	Cytokine Network	MSigDB: C2.cp - BioCarta	4.318e-12	17	21	1	0	0	IL10 **
hsa04920	Adipocytokine signaling pathway	KEGG pathway	4.536e-12	30	67	3	0	2	CAMKK2, CHUK **, IRS1 **, LEPR **, MAPK10
REACTOME_LIPOPROTEIN_METABOLISM	Genes involved in Lipoprotein metabolism	MSigDB: C2.cp - Reactome	1.883e-10	18	27	2	0	0	ABCA1 **, CUBN **
BIOCARTA_NKT_PATHWAY	Selective expression of chemokine receptors during T-cell polarization	MSigDB: C2.cp - BioCarta	4.851e-10	18	28	0	0	0
REACTOME_FORMATION_OF_FIBRIN_CLOT_CLOTTING_CASCADE	Genes involved in Formation of Fibrin Clot (Clotting Cascade)	MSigDB: C2.cp - Reactome	8.426e-10	19	32	0	0	0
SMP00277	Bivalirudin Pathway	SMPDB	8.784e-10	14	17	1	0	0	PLAT **
SMP00278	Lepirudin Pathway	SMPDB	8.784e-10	14	17	1	0	0	PLAT **
SMP00276	Argatroban Pathway	SMPDB	8.784e-10	14	17	1	0	0	PLAT **
SMP00279	Ximelagatran Pathway	SMPDB	8.784e-10	14	17	1	0	0	PLAT **
REACTOME_PHASE_1_FUNCTIONALIZATION_OF_COMPOUNDS	Genes involved in Phase 1 - Functionalization of compounds	MSigDB: C2.cp - Reactome	2.518e-09	27	67	0	0	1	CYP27A1
PW:0000482	lipoprotein metabolic	Pathway Ontology	2.742e-09	12	13	0	0	0
SMP00270	Dicumarol Pathway	SMPDB	3.64e-09	14	18	1	0	0	PLAT **
SMP00273	Fondaparinux Pathway	SMPDB	3.64e-09	14	18	1	0	0	PLAT **
SMP00275	Ardeparin Pathway	SMPDB	3.64e-09	14	18	1	0	0	PLAT **
SMP00274	Heparin Pathway	SMPDB	3.64e-09	14	18	1	0	0	PLAT **
SMP00260	Clopidogrel Pathway	SMPDB	3.64e-09	14	18	0	0	1	RYR2
SMP00271	Phenprocoumon Pathway	SMPDB	3.64e-09	14	18	1	0	0	PLAT **
SMP00269	Acenocoumarol Pathway	SMPDB	3.64e-09	14	18	1	0	0	PLAT **
SMP00272	Enoxaparin Pathway	SMPDB	3.64e-09	14	18	1	0	0	PLAT **
SMP00268	Warfarin Pathway	SMPDB	3.64e-09	14	18	1	0	0	PLAT **
SMP00286	Aminocaproic Acid Pathway	SMPDB	8.523e-09	13	16	0	0	0
SMP00282	Streptokinase Pathway	SMPDB	8.523e-09	13	16	0	0	0
SMP00280	Alteplase Pathway	SMPDB	8.523e-09	13	16	0	0	0
SMP00284	Urokinase Pathway	SMPDB	8.523e-09	13	16	0	0	0
SMP00283	Tenecteplase Pathway	SMPDB	8.523e-09	13	16	0	0	0
SMP00288	Aprotinin Pathway	SMPDB	8.523e-09	13	16	0	0	0
SMP00285	Reteplase Pathway	SMPDB	8.523e-09	13	16	0	0	0
SMP00281	Anistreplase Pathway	SMPDB	8.523e-09	13	16	0	0	0
SMP00287	Tranexamic Acid Pathway	SMPDB	8.523e-09	13	16	0	0	0
BIOCARTA_TH1TH2_PATHWAY	Th1/Th2 Differentiation	MSigDB: C2.cp - BioCarta	1.274e-08	14	19	0	0	1	IL2RA
MAP00480_Glutathione_metabolism	MAP00480 Glutathione metabolism	GenMAPP	1.342e-08	15	22	0	0	0
REACTOME_METABOLISM_OF_LIPIDS_AND_LIPOPROTEINS	Genes involved in Metabolism of lipids and lipoproteins	MSigDB: C2.cp - Reactome	1.501e-08	53	228	3	0	6	ABCA1 **, ABCG5 **, BDH1, CUBN **, CYP27A1, LASS3, NCOA1, PPM1L, VAPA
hsa05330	Allograft rejection	KEGG pathway	2.827e-08	19	37	1	0	1	HLA-DQA2, IL10 **
il23pathway	IL23-mediated signaling events	NCI-Nature Curated	2.827e-08	19	37	0	0	1	STAT4
hsa00590	Arachidonic acid metabolism	KEGG pathway	1.107e-07	23	57	1	0	0	PLA2G5 **
REACTOME_CYTOCHROME_P450_ARRANGED_BY_SUBSTRATE_TYPE	Genes involved in Cytochrome P450 - arranged by substrate type	MSigDB: C2.cp - Reactome	1.915e-07	21	49	0	0	1	CYP27A1
hsa00980	Metabolism of xenobiotics by cytochrome P450	KEGG pathway	3.748e-07	25	70	0	0	0
hsa00982	Drug metabolism - cytochrome P450	KEGG pathway	7.497e-07	25	72	0	0	0
BIOCARTA_GRANULOCYTES_PATHWAY	Adhesion and Diapedesis of Granulocytes	MSigDB: C2.cp - BioCarta	7.663e-07	11	14	0	0	0
BIOCARTA_LAIR_PATHWAY	Cells and Molecules involved in local acute inflammatory response	MSigDB: C2.cp - BioCarta	9.413e-07	12	17	0	0	0
BIOCARTA_FIBRINOLYSIS_PATHWAY	Fibrinolysis Pathway	MSigDB: C2.cp - BioCarta	1.768e-06	10	12	1	0	0	PLAT **
hsa03320	PPAR signaling pathway	KEGG pathway	2.244e-06	24	70	0	0	3	CYP27A1, SLC27A6, SORBS1
PW:0000498	reverse cholesterol transport	Pathway Ontology	3.402e-06	9	10	1	0	1	ABCA1 **, CYP27A1
REACTOME_CLASS_A1_RHODOPSIN_LIKE_RECEPTORS	Genes involved in Class A/1 (Rhodopsin-like receptors)	MSigDB: C2.cp - Reactome	3.451e-06	57	292	2	0	6	CCL5 **, CX3CR1 **, LPAR1, MC3R, NMB, PNOC, RXFP2, TAAR1
BIOCARTA_DC_PATHWAY	Dendritic cells in regulating TH1 and TH2 Development	MSigDB: C2.cp - BioCarta	4.628e-06	13	22	1	0	1	CD33, IL10 **
hsa04512	ECM-receptor interaction	KEGG pathway	5.708e-06	26	84	1	0	3	CD44, LAMA2, LAMA4 **, LAMB4
hsa04940	Type I diabetes mellitus	KEGG pathway	6.466e-06	18	43	0	0	2	HLA-DQA2, PTPRN2
BIOCARTA_EXTRINSIC_PATHWAY	Extrinsic Prothrombin Activation Pathway	MSigDB: C2.cp - BioCarta	7.069e-06	10	13	0	0	0
P00050	Plasminogen activating cascade	PantherDB	7.818e-06	11	16	1	0	0	PLAT **
BIOCARTA_INTRINSIC_PATHWAY	Intrinsic Prothrombin Activation Pathway	MSigDB: C2.cp - BioCarta	9.807e-06	13	23	0	0	0
hif1_tfpathway	HIF-1-alpha transcription factor network	NCI-Nature Curated	1.428e-05	22	65	4	0	2	ABCB1 **, BHLHB2, CP **, NCOA1, SMAD3 **, TF **
SMP00106	Meloxicam Pathway	SMPDB	1.5e-05	12	20	0	0	0
SMP00087	Rofecoxib Pathway	SMPDB	1.5e-05	12	20	0	0	0
SMP00096	Celecoxib Pathway	SMPDB	1.5e-05	12	20	0	0	0
SMP00084	Etodolac Pathway	SMPDB	1.5e-05	12	20	0	0	0
SMP00116	Valdecoxib Pathway	SMPDB	1.5e-05	12	20	0	0	0
BIOCARTA_AMI_PATHWAY	Acute Myocardial Infarction	MSigDB: C2.cp - BioCarta	1.5e-05	12	20	1	0	0	PLAT **
hsa00480	Glutathione metabolism	KEGG pathway	1.65e-05	19	50	0	0	1	TXNDC12
BIOCARTA_LEPTIN_PATHWAY	Reversal of Insulin Resistance by Leptin	MSigDB: C2.cp - BioCarta	1.727e-05	9	11	1	0	0	LEPR **
REACTOME_GLUTATHIONE_CONJUGATION	Genes involved in Glutathione conjugation	MSigDB: C2.cp - Reactome	2.042e-05	11	17	0	0	0
REACTOME_CHYLOMICRON_MEDIATED_LIPID_TRANSPORT	Genes involved in Chylomicron-mediated lipid transport	MSigDB: C2.cp - Reactome	2.042e-05	11	17	0	0	0
SMP00083	Acetylsalicylic Acid Pathway	SMPDB	2.042e-05	11	17	0	0	0
MAP00071_Fatty_acid_metabolism	MAP00071 Fatty acid metabolism	GenMAPP	2.336e-05	18	46	0	0	0
MAP00361_gamma_Hexachlorocyclohexane_degradation	MAP00361 gamma Hexachlorocyclohexane degradation	GenMAPP	3.732e-05	14	29	0	0	0
PW:0000484	altered lipoprotein metabolic	Pathway Ontology	5.028e-05	7	7	0	0	0
hsa04640	Hematopoietic cell lineage	KEGG pathway	6.054e-05	25	87	1	0	8	CD33, CD34, CD44, EPOR, IL2RA, IL7, IL7R, KIT, TPO **
SA_MMP_CYTOKINE_CONNECTION	Cytokines can induce activation of matrix metalloproteinases, which degrade extracellular matrix.	MSigDB: C2.cp - SigmaAldrich	6.318e-05	10	15	0	0	1	CD44
BIOCARTA_LONGEVITY_PATHWAY	The IGF-1 Receptor and Longevity	MSigDB: C2.cp - BioCarta	6.318e-05	10	15	1	0	0	IGF1 **
PW:0000492	renin-angiotensin system signaling	Pathway Ontology	6.318e-05	10	15	0	0	0
REACTOME_XENOBIOTICS	Genes involved in Xenobiotics	MSigDB: C2.cp - Reactome	6.318e-05	10	15	0	0	0
SMP00264	Dipyridamole Pathway	SMPDB	6.379e-05	9	12	0	0	1	RYR2
SMP00261	Ticlopidine Pathway	SMPDB	6.379e-05	9	12	0	0	1	RYR2
SMP00263	Cilostazol Pathway	SMPDB	6.379e-05	9	12	0	0	1	RYR2
SMP00267	Tirofiban Pathway	SMPDB	6.379e-05	9	12	0	0	1	RYR2
SMP00265	Abciximab Pathway	SMPDB	6.379e-05	9	12	0	0	1	RYR2
SMP00266	Eptifibatide Pathway	SMPDB	6.379e-05	9	12	0	0	1	RYR2
hsa00591	Linoleic acid metabolism	KEGG pathway	6.446e-05	14	30	1	0	0	PLA2G5 **
MAP00590_Prostaglandin_and_leukotriene_metabolism	MAP00590 Prostaglandin and leukotriene metabolism	GenMAPP	0.0001061	11	19	1	0	0	PLA2G5 **
REACTOME_REGULATION_OF_LIPID_METABOLISM_BY_PEROXISOME_PROLIFERATOR_ACTIVATED_RECEPTOR_ALPHA	Genes involved in Regulation of Lipid Metabolism by Peroxisome proliferator-activated receptor alpha (PPARalpha)	MSigDB: C2.cp - Reactome	0.0001236	20	61	1	0	1	ABCA1 **, NCOA1
BIOCARTA_NFKB_PATHWAY	NF-kB Signaling Pathway	MSigDB: C2.cp - BioCarta	0.0001261	12	23	1	0	1	CHUK **, MAP3K14
hsa05200	Pathways in cancer	KEGG pathway	0.0001323	58	330	4	0	13	CCNE2, CHUK **, CTNNA2, DAPK1, DAPK2, FGF1, FGF14, GLI2, HSP90B1, IGF1 **, KIT, LAMA2, LAMA4 **, LAMB4, MAPK10, MITF, SMAD3 **
BIOCARTA_IL5_PATHWAY	IL 5 Signaling Pathway	MSigDB: C2.cp - BioCarta	0.0001655	8	10	0	0	0
hsa04510	Focal adhesion	KEGG pathway	0.0001887	41	201	2	0	4	IGF1 **, LAMA2, LAMA4 **, LAMB4, MAPK10, PPP1R12A
BIOCARTA_ACE2_PATHWAY	Angiotensin-converting enzyme 2 regulates heart function	MSigDB: C2.cp - BioCarta	0.0001914	9	13	0	0	0
SMP00075	Arachidonic Acid Metabolism	SMPDB	0.0002174	11	20	0	0	0
MAP00561_Glycerolipid_metabolism	MAP00561 Glycerolipid metabolism	GenMAPP	0.0002291	17	47	1	0	0	PLA2G5 **
amb2_neutrophils_pathway	amb2 Integrin signaling	NCI-Nature Curated	0.0003591	19	59	2	0	1	LAMA2, LAMA4 **, PLAT **
hsa04620	Toll-like receptor signaling pathway	KEGG pathway	0.0003714	26	101	2	0	1	CCL5 **, CHUK **, MAPK10
rxr_vdr_pathway	RXR and RAR heterodimerization with other nuclear receptor	NCI-Nature Curated	0.000421	11	21	1	0	2	ABCA1 **, NCOA1, THRB
REACTOME_COMMON_PATHWAY	Genes involved in Common Pathway	MSigDB: C2.cp - Reactome	0.0004949	9	14	0	0	0
REACTOME_HDL_MEDIATED_LIPID_TRANSPORT	Genes involved in HDL-mediated lipid transport	MSigDB: C2.cp - Reactome	0.0005607	8	11	2	0	0	ABCA1 **, CUBN **
hsa05310	Asthma	KEGG pathway	0.0005791	13	30	1	0	1	HLA-DQA2, IL10 **
hsa05332	Graft-versus-host disease	KEGG pathway	0.001042	15	41	0	0	1	HLA-DQA2
BIOCARTA_STEM_PATHWAY	Regulation of hematopoiesis by cytokines	MSigDB: C2.cp - BioCarta	0.001142	9	15	0	0	1	IL7
REACTOME_PHASE_1_FUNCTIONALIZATION	Genes involved in Phase 1 functionalization	MSigDB: C2.cp - Reactome	0.001142	9	15	0	0	0
BIOCARTA_ERYTH_PATHWAY	Erythrocyte Differentiation Pathway	MSigDB: C2.cp - BioCarta	0.001142	9	15	1	0	0	IGF1 **
REACTOME_INTEGRIN_CELL_SURFACE_INTERACTIONS	Genes involved in Integrin cell surface interactions	MSigDB: C2.cp - Reactome	0.001153	22	81	0	0	2	LAMA2, RAPGEF4
REACTOME_HORMONE_BIOSYNTHESIS	Genes involved in Hormone biosynthesis	MSigDB: C2.cp - Reactome	0.001213	17	52	2	0	0	CUBN **, TPO **
hsa05320	Autoimmune thyroid disease	KEGG pathway	0.001213	17	52	2	0	1	HLA-DQA2, IL10 **, TPO **
BIOCARTA_ASBCELL_PATHWAY	Antigen Dependent B Cell Activation	MSigDB: C2.cp - BioCarta	0.001555	8	12	1	0	0	IL10 **
BIOCARTA_IL1R_PATHWAY	Signal transduction through IL1R	MSigDB: C2.cp - BioCarta	0.00217	13	33	1	0	3	CHUK **, IL1RAP, IRAK3, MAP3K14
REACTOME_GPCR_LIGAND_BINDING	Genes involved in GPCR ligand binding	MSigDB: C2.cp - Reactome	0.002216	62	392	2	0	10	CCL5 **, CX3CR1 **, GABBR2, GNB1, GRM7, GRM8, LPAR1, MC3R, NMB, PNOC, RXFP2, TAAR1
PW:0000729	statin pharmacokinetics pathway	Pathway Ontology	0.003736	8	13	1	0	0	ABCB1 **
PW:0000499	Nuclear Factor Kappa B signaling	Pathway Ontology	0.003736	8	13	1	0	1	CHUK **, MAP3K14
REACTOME_REGULATION_OF_INSULIN_LIKE_GROWTH_FACTOR_ACTIVITY_BY_INSULIN_LIKE_GROWTH_FACTOR_BINDING_PROTEINS	Genes involved in Regulation of Insulin-like Growth Factor (IGF) Activity by Insulin-like Growth Factor Binding Proteins	MSigDB: C2.cp - Reactome	0.004732	9	17	1	0	0	IGF1 **
hsa04614	Renin-angiotensin system	KEGG pathway	0.004732	9	17	0	0	0
PW:0000244	Angiotensin II signaling	Pathway Ontology	0.004777	7	10	0	0	0
REACTOME_REGULATION_OF_RHEB_GTPASE_ACTIVITY_BY_AMPK	Genes involved in Regulation of Rheb GTPase activity by AMPK	MSigDB: C2.cp - Reactome	0.004777	7	10	0	0	0
BIOCARTA_FREE_PATHWAY	Free Radical Induced Apoptosis	MSigDB: C2.cp - BioCarta	0.004777	7	10	0	0	0
REACTOME_SIGNALING_BY_PDGF	Genes involved in Signaling by PDGF	MSigDB: C2.cp - Reactome	0.006726	18	64	1	0	0	PLAT **
PW:0000485	eicosanoids metabolic	Pathway Ontology	0.008741	9	18	1	0	0	PLA2G5 **
REACTOME_SIGNALING_IN_IMMUNE_SYSTEM	Genes involved in Signaling in Immune system	MSigDB: C2.cp - Reactome	0.008939	57	365	1	0	8	CD247, CD34, CHUK **, EEA1, HLA-DQA2, IRAK3, MAP3K14, MAPK10, PTPRC
									* Genes associated with SNPs previously reported to be disease-associated in WTCCC original paper
									** Genes previously reported to be disease-associated in HuGE Navigator database
									*** Genes previously reported to be disease-associated in both WTCCC paper and HuGE Navigator database

## Sheet: CD
ID	Name	Source	P-value	# Term in Query	# Term in Genome	# iLOCi genes in HuGE	# iLOCi genes in WTCCC single SNP analyses	# novel iLOCi genes	List of iLOCi genes
hsa04060	Cytokine-cytokine receptor interaction	KEGG pathway	5.001e-22	60	262	1	1	0	IL23R ***
il12_2pathway	IL12-mediated signaling events	NCI-Nature Curated	3.673e-20	30	63	0	0	0
il23pathway	IL23-mediated signaling events	NCI-Nature Curated	4.073e-20	24	37	1	1	0	IL23R ***
REACTOME_SIGNALING_IN_IMMUNE_SYSTEM	Genes involved in Signaling in Immune system	MSigDB: C2.cp - Reactome	1.16e-15	62	365	0	0	3	AKT3, CD180, RPS6KA2
il27pathway	IL27-mediated signaling events	NCI-Nature Curated	9.079e-14	17	26	0	0	0
hsa05330	Allograft rejection	KEGG pathway	7.486e-13	19	37	0	0	0
P00036	Interleukin signaling pathway	PantherDB	8.508e-13	29	97	0	0	2	AKT3, RPS6KA2
hsa05332	Graft-versus-host disease	KEGG pathway	8.646e-12	19	41	0	0	0
hsa04620	Toll-like receptor signaling pathway	KEGG pathway	2.341e-11	28	101	0	0	1	AKT3
BIOCARTA_IL1R_PATHWAY	Signal transduction through IL1R	MSigDB: C2.cp - BioCarta	2.469e-11	17	33	0	0	0
BIOCARTA_TH1TH2_PATHWAY	Th1/Th2 Differentiation	MSigDB: C2.cp - BioCarta	1.823e-10	13	19	0	0	0
BIOCARTA_NFKB_PATHWAY	NF-kB Signaling Pathway	MSigDB: C2.cp - BioCarta	2.271e-10	14	23	0	0	0
hsa04940	Type I diabetes mellitus	KEGG pathway	4.014e-10	18	43	0	0	1	ICA1
REACTOME_TOLL_LIKE_RECEPTOR_4_CASCADE	Genes involved in Toll Like Receptor 4 (TLR4) Cascade	MSigDB: C2.cp - Reactome	4.101e-10	15	28	0	0	1	CD180
BIOCARTA_INFLAM_PATHWAY	Cytokines and Inflammatory Response	MSigDB: C2.cp - BioCarta	8.12e-10	15	29	0	0	0
BIOCARTA_CYTOKINE_PATHWAY	Cytokine Network	MSigDB: C2.cp - BioCarta	1.249e-09	13	21	0	0	0
hsa04630	Jak-STAT signaling pathway	KEGG pathway	2.306e-09	32	155	1	1	1	AKT3, IL23R ***
REACTOME_MYD88_CASCADE	Genes involved in MyD88 cascade	MSigDB: C2.cp - Reactome	6.818e-09	12	19	0	0	0
hsa05200	Pathways in cancer	KEGG pathway	2.149e-08	47	330	0	0	3	AKT3, CTNNA3, ZBTB16
BIOCARTA_TOLL_PATHWAY	Toll-Like Receptor Pathway	MSigDB: C2.cp - BioCarta	6.832e-08	15	37	0	0	0
il12_stat4pathway	IL12 signaling mediated by STAT4	NCI-Nature Curated	8.733e-08	14	32	0	0	0
BIOCARTA_IL12_PATHWAY	IL12 and Stat4 Dependent Signaling Pathway in Th1 Development	MSigDB: C2.cp - BioCarta	1.53e-07	12	23	0	0	0
REACTOME_TOLL_LIKE_RECEPTOR_9_CASCADE	Genes involved in Toll Like Receptor 9 (TLR9) Cascade	MSigDB: C2.cp - Reactome	1.53e-07	12	23	0	0	0
hsa05320	Autoimmune thyroid disease	KEGG pathway	1.965e-07	17	52	0	0	0
REACTOME_ACTIVATED_TLR4_SIGNALLING	Genes involved in Activated TLR4 signalling	MSigDB: C2.cp - Reactome	2.925e-07	12	24	0	0	0
il1pathway	IL1-mediated signaling events	NCI-Nature Curated	3.754e-07	14	35	0	0	0
P00054	Toll receptor signaling pathway	PantherDB	4.928e-07	16	48	0	0	0
REACTOME_TOLL_RECEPTOR_CASCADES	Genes involved in Toll Receptor Cascades	MSigDB: C2.cp - Reactome	6.278e-07	21	86	0	0	2	CD180, RPS6KA2
BIOCARTA_IL10_PATHWAY	IL-10 Anti-inflammatory Signaling Pathway	MSigDB: C2.cp - BioCarta	1.16e-06	10	17	0	0	0
BIOCARTA_NO2IL12_PATHWAY	NO2-dependent IL 12 Pathway in NK cells	MSigDB: C2.cp - BioCarta	1.16e-06	10	17	0	0	0
reg_gr_pathway	Glucocorticoid receptor regulatory network	NCI-Nature Curated	1.67e-06	20	82	0	0	1	SMARCA4
BIOCARTA_NKT_PATHWAY	Selective expression of chemokine receptors during T-cell polarization	MSigDB: C2.cp - BioCarta	2.751e-06	12	28	0	0	0
REACTOME_CHEMOKINE_RECEPTORS_BIND_CHEMOKINES	Genes involved in Chemokine receptors bind chemokines	MSigDB: C2.cp - Reactome	4.739e-06	16	55	0	0	0
hsa04640	Hematopoietic cell lineage	KEGG pathway	5.092e-06	20	87	0	0	0
PW:0000234	innate immune response	Pathway Ontology	5.125e-06	8	11	1	1	0	NOD2 ***
SA_MMP_CYTOKINE_CONNECTION	Cytokines can induce activation of matrix metalloproteinases, which degrade extracellular matrix.	MSigDB: C2.cp - SigmaAldrich	6.533e-06	9	15	0	0	0
hsa05310	Asthma	KEGG pathway	7.153e-06	12	30	0	0	0
REACTOME_INNATE_IMMUNITY_SIGNALING	Genes involved in Innate Immunity Signaling	MSigDB: C2.cp - Reactome	8.345e-06	25	136	0	0	2	CD180, RPS6KA2
BIOCARTA_ASBCELL_PATHWAY	Antigen Dependent B Cell Activation	MSigDB: C2.cp - BioCarta	1.472e-05	8	12	0	0	0
BIOCARTA_DC_PATHWAY	Dendritic cells in regulating TH1 and TH2 Development	MSigDB: C2.cp - BioCarta	3.092e-05	10	22	0	0	0
BIOCARTA_GRANULOCYTES_PATHWAY	Adhesion and Diapedesis of Granulocytes	MSigDB: C2.cp - BioCarta	8.186e-05	8	14	0	0	0
il2_stat5pathway	IL2 signaling events mediated by STAT5	NCI-Nature Curated	9.107e-05	11	30	0	0	0
amb2_neutrophils_pathway	amb2 Integrin signaling	NCI-Nature Curated	0.000108	15	59	0	0	0
il6_7pathway	IL6-mediated signaling events	NCI-Nature Curated	0.0002035	13	46	0	0	0
il2_1pathway	IL2-mediated signaling events	NCI-Nature Curated	0.0002866	14	55	0	0	0
BIOCARTA_IL22BP_PATHWAY	IL22 Soluble Receptor Signaling Pathway	MSigDB: C2.cp - BioCarta	0.0003216	8	16	0	0	0
nfat_tfpathway	Calcineurin-regulated NFAT-dependent transcription in lymphocytes	NCI-Nature Curated	0.0003527	13	48	0	0	0
hsa04514	Cell adhesion molecules (CAMs)	KEGG pathway	0.0004728	22	133	0	0	4	CDH4, ITGB8, NLGN1, NRXN1
PW:0000209	JAK-STAT signaling	Pathway Ontology	0.0007029	10	29	0	0	0
nfkappabcanonicalpathway	Canonical NF-kappaB pathway	NCI-Nature Curated	0.0007507	9	23	1	1	0	NOD2 ***
cd40_pathway	CD40/CD40L signaling	NCI-Nature Curated	0.001009	10	30	0	0	0
tnfpathway	TNF receptor signaling pathway	NCI-Nature Curated	0.001575	12	46	0	0	0
BIOCARTA_TID_PATHWAY	Chaperones modulate interferon Signaling Pathway	MSigDB: C2.cp - BioCarta	0.001658	8	19	0	0	0
REACTOME_DOWNSTREAM_TCR_SIGNALING	Genes involved in Downstream TCR signaling	MSigDB: C2.cp - Reactome	0.002023	12	47	0	0	0
BIOCARTA_IL5_PATHWAY	IL 5 Signaling Pathway	MSigDB: C2.cp - BioCarta	0.002703	6	10	0	0	0
hsa04650	Natural killer cell mediated cytotoxicity	KEGG pathway	0.002773	21	136	0	0	0
hsa05220	Chronic myeloid leukemia	KEGG pathway	0.003003	15	75	0	0	1	AKT3
BIOCARTA_CTLA4_PATHWAY	The Co-Stimulatory Signal During T-cell Activation	MSigDB: C2.cp - BioCarta	0.004093	8	21	0	0	0
ST_TUMOR_NECROSIS_FACTOR_PATHWAY	Tumor Necrosis Factor Pathway.	MSigDB: C2.cp - Signaling Transduction KE	0.005097	9	28	0	0	0
hsa04612	Antigen processing and presentation	KEGG pathway	0.005207	16	88	0	0	0
il4_2pathway	IL4-mediated signaling events	NCI-Nature Curated	0.005522	13	60	0	0	0
hsa04660	T cell receptor signaling pathway	KEGG pathway	0.005556	18	109	0	0	1	AKT3
P00038	JAK/STAT signaling pathway	PantherDB	0.005718	7	16	0	0	0
hsa04210	Apoptosis	KEGG pathway	0.006069	16	89	0	0	2	AKT3, NGF
BIOCARTA_IL6_PATHWAY	IL 6 signaling pathway	MSigDB: C2.cp - BioCarta	0.006159	8	22	0	0	0
REACTOME_COSTIMULATION_BY_THE_CD28_FAMILY	Genes involved in Costimulation by the CD28 family	MSigDB: C2.cp - Reactome	0.006491	14	70	0	0	1	AKT3
BIOCARTA_41BB_PATHWAY	The 4-1BB-dependent immune response	MSigDB: C2.cp - BioCarta	0.009313	7	17	0	0	0
									* Genes associated with SNPs previously reported to be disease-associated in WTCCC original paper
									** Genes previously reported to be disease-associated in HuGE Navigator database
									*** Genes previously reported to be disease-associated in both WTCCC paper and HuGE Navigator database

## Sheet: HT
ID	Name	Source	P-value	# Term in Query	# Term in Genome	# iLOCi genes in HuGE	# iLOCi genes in WTCCC single SNP analyses	# novel iLOCi genes	List of iLOCi genes
REACTOME_HEMOSTASIS	Genes involved in Hemostasis	MSigDB: C2.cp - Reactome	9.107e-14	88	274	6	0	6	ATP1B1 **, CD36 **, DGKB, DGKH, F13A1 **, F3, F5 **, FYN **, ITGA3, P2RY12 **, VAV3, YES1
hsa04060	Cytokine-cytokine receptor interaction	KEGG pathway	1.838e-12	83	262	0	0	1	IL1R2
REACTOME_BIOLOGICAL_OXIDATIONS	Genes involved in Biological oxidations	MSigDB: C2.cp - Reactome	4.334e-12	52	127	2	0	1	CYP11B1 **, CYP2B6, TBXAS1 **
REACTOME_GPCR_LIGAND_BINDING	Genes involved in GPCR ligand binding	MSigDB: C2.cp - Reactome	1.308e-11	107	392	4	0	4	FSHR **, GNAS **, HCRTR2, OPN5, P2RY12 **, RXFP2, TSHR **, WNT7A
REACTOME_CLASS_A1_RHODOPSIN_LIKE_RECEPTORS	Genes involved in Class A/1 (Rhodopsin-like receptors)	MSigDB: C2.cp - Reactome	2.181e-11	87	292	3	0	3	FSHR **, HCRTR2, OPN5, P2RY12 **, RXFP2, TSHR **
hsa04080	Neuroactive ligand-receptor interaction	KEGG pathway	4.712e-11	79	256	2	0	7	FSHR **, GRIA1, GRIA2, GRIA4, HCRTR2, PARD3, RXFP2, THRB, TSHR **
REACTOME_DOWNSTREAM_EVENTS_IN_GPCR_SIGNALING	Genes involved in Downstream events in GPCR signaling	MSigDB: C2.cp - Reactome	1.341e-10	115	448	4	0	15	ADCY2, ADCY8, DGKB, DGKH, FSHR **, GNAS **, HCRTR2, OPN5, P2RY12 **, PDE3A, PDE4B, PDE8A, PDE8B, PLCB1, RASGRF1, RXFP2, TIAM1, TSHR **, VAV3
P00011	Blood coagulation	PantherDB	2.352e-10	25	39	0	0	1	F3
hsa04020	Calcium signaling pathway	KEGG pathway	3.606e-10	61	179	6	0	6	ADCY2, ADCY8, CACNA1C **, ERBB4, GNAS **, PDE1C, PLCB1, PLCE1, PPP3CA **, PTK2B **, RYR2 **, RYR3 **
hsa04610	Complement and coagulation cascades	KEGG pathway	4.827e-10	34	69	3	0	2	CFH **, F13A1 **, F3, F5 **, MASP1
REACTOME_PHASE_1_FUNCTIONALIZATION_OF_COMPOUNDS	Genes involved in Phase 1 - Functionalization of compounds	MSigDB: C2.cp - Reactome	1.102e-09	33	67	2	0	1	CYP11B1 **, CYP2B6, TBXAS1 **
SMP00273	Fondaparinux Pathway	SMPDB	1.225e-09	16	18	1	0	1	F13A1 **, F3
SMP00274	Heparin Pathway	SMPDB	1.225e-09	16	18	1	0	1	F13A1 **, F3
SMP00272	Enoxaparin Pathway	SMPDB	1.225e-09	16	18	1	0	1	F13A1 **, F3
SMP00275	Ardeparin Pathway	SMPDB	1.225e-09	16	18	1	0	1	F13A1 **, F3
REACTOME_FORMATION_OF_PLATELET_PLUG	Genes involved in Formation of Platelet plug	MSigDB: C2.cp - Reactome	2.464e-09	61	186	5	0	3	CD36 **, DGKB, DGKH, F13A1 **, F5 **, FYN **, P2RY12 **, VAV3
BIOCARTA_CYTOKINE_PATHWAY	Cytokine Network	MSigDB: C2.cp - BioCarta	4.76e-09	17	21	0	0	0
SMP00279	Ximelagatran Pathway	SMPDB	8.461e-09	15	17	1	0	1	F13A1 **, F3
SMP00276	Argatroban Pathway	SMPDB	8.461e-09	15	17	1	0	1	F13A1 **, F3
SMP00278	Lepirudin Pathway	SMPDB	8.461e-09	15	17	1	0	1	F13A1 **, F3
SMP00277	Bivalirudin Pathway	SMPDB	8.461e-09	15	17	1	0	1	F13A1 **, F3
BIOCARTA_INFLAM_PATHWAY	Cytokines and Inflammatory Response	MSigDB: C2.cp - BioCarta	8.79e-09	20	29	0	0	0
REACTOME_FORMATION_OF_FIBRIN_CLOT_CLOTTING_CASCADE	Genes involved in Formation of Fibrin Clot (Clotting Cascade)	MSigDB: C2.cp - Reactome	1.117e-08	21	32	2	0	1	F13A1 **, F3, F5 **
hsa03320	PPAR signaling pathway	KEGG pathway	3.145e-08	32	70	2	0	2	ACSL5, ACSL6, CD36 **, PPARD **
SMP00270	Dicumarol Pathway	SMPDB	4.464e-08	15	18	1	0	1	F13A1 **, F3
SMP00260	Clopidogrel Pathway	SMPDB	4.464e-08	15	18	2	0	1	CYP2B6, P2RY12 **, RYR2 **
SMP00271	Phenprocoumon Pathway	SMPDB	4.464e-08	15	18	1	0	1	F13A1 **, F3
SMP00269	Acenocoumarol Pathway	SMPDB	4.464e-08	15	18	1	0	1	F13A1 **, F3
SMP00268	Warfarin Pathway	SMPDB	4.464e-08	15	18	1	0	1	F13A1 **, F3
SMP00285	Reteplase Pathway	SMPDB	5.795e-08	14	16	1	0	1	F13A1 **, F3
SMP00280	Alteplase Pathway	SMPDB	5.795e-08	14	16	1	0	1	F13A1 **, F3
SMP00282	Streptokinase Pathway	SMPDB	5.795e-08	14	16	1	0	1	F13A1 **, F3
SMP00283	Tenecteplase Pathway	SMPDB	5.795e-08	14	16	1	0	1	F13A1 **, F3
SMP00281	Anistreplase Pathway	SMPDB	5.795e-08	14	16	1	0	1	F13A1 **, F3
SMP00286	Aminocaproic Acid Pathway	SMPDB	5.795e-08	14	16	1	0	1	F13A1 **, F3
SMP00287	Tranexamic Acid Pathway	SMPDB	5.795e-08	14	16	1	0	1	F13A1 **, F3
SMP00284	Urokinase Pathway	SMPDB	5.795e-08	14	16	1	0	1	F13A1 **, F3
SMP00288	Aprotinin Pathway	SMPDB	5.795e-08	14	16	1	0	1	F13A1 **, F3
BIOCARTA_TH1TH2_PATHWAY	Th1/Th2 Differentiation	MSigDB: C2.cp - BioCarta	1.864e-07	15	19	0	0	0
REACTOME_PLATELET_DEGRANULATION	Genes involved in Platelet degranulation	MSigDB: C2.cp - Reactome	2.016e-07	35	86	3	0	0	CD36 **, F13A1 **, F5 **
REACTOME_HORMONE_BIOSYNTHESIS	Genes involved in Hormone biosynthesis	MSigDB: C2.cp - Reactome	2.051e-07	26	52	2	0	1	CUBN, CYP11B1 **, TBXAS1 **
REACTOME_CYTOCHROME_P450_ARRANGED_BY_SUBSTRATE_TYPE	Genes involved in Cytochrome P450 - arranged by substrate type	MSigDB: C2.cp - Reactome	2.666e-07	25	49	2	0	1	CYP11B1 **, CYP2B6, TBXAS1 **
REACTOME_CHYLOMICRON_MEDIATED_LIPID_TRANSPORT	Genes involved in Chylomicron-mediated lipid transport	MSigDB: C2.cp - Reactome	2.889e-07	14	17	1	0	0	LIPC **
REACTOME_PLATELET_ACTIVATION	Genes involved in Platelet Activation	MSigDB: C2.cp - Reactome	2.991e-07	53	167	5	0	3	CD36 **, DGKB, DGKH, F13A1 **, F5 **, FYN **, P2RY12 **, VAV3
REACTOME_PHASE_1_FUNCTIONALIZATION	Genes involved in Phase 1 functionalization	MSigDB: C2.cp - Reactome	3.933e-07	13	15	1	0	0	TBXAS1 **
REACTOME_PEPTIDE_LIGAND_BINDING_RECEPTORS	Genes involved in Peptide ligand-binding receptors	MSigDB: C2.cp - Reactome	4.036e-07	54	173	0	0	2	HCRTR2, RXFP2
hsa04940	Type I diabetes mellitus	KEGG pathway	4.202e-07	23	43	0	0	0
BIOCARTA_INTRINSIC_PATHWAY	Intrinsic Prothrombin Activation Pathway	MSigDB: C2.cp - BioCarta	1.03e-06	16	23	1	0	1	COL4A2, F5 **
hsa04920	Adipocytokine signaling pathway	KEGG pathway	1.394e-06	29	67	1	0	2	ACSL5, ACSL6, CD36 **
BIOCARTA_FREE_PATHWAY	Free Radical Induced Apoptosis	MSigDB: C2.cp - BioCarta	2.236e-06	10	10	0	0	0
REACTOME_LIPOPROTEIN_METABOLISM	Genes involved in Lipoprotein metabolism	MSigDB: C2.cp - Reactome	3.09e-06	17	27	1	0	1	CUBN, LIPC **
hsa05330	Allograft rejection	KEGG pathway	4.937e-06	20	37	0	0	0
BIOCARTA_DC_PATHWAY	Dendritic cells in regulating TH1 and TH2 Development	MSigDB: C2.cp - BioCarta	5.581e-06	15	22	0	0	0
SMP00083	Acetylsalicylic Acid Pathway	SMPDB	6.908e-06	13	17	1	0	0	P2RY12 **
BIOCARTA_LAIR_PATHWAY	Cells and Molecules involved in local acute inflammatory response	MSigDB: C2.cp - BioCarta	6.908e-06	13	17	0	0	0
SMP00116	Valdecoxib Pathway	SMPDB	1.122e-05	14	20	1	0	0	P2RY12 **
SMP00087	Rofecoxib Pathway	SMPDB	1.122e-05	14	20	1	0	0	P2RY12 **
SMP00106	Meloxicam Pathway	SMPDB	1.122e-05	14	20	1	0	0	P2RY12 **
SMP00084	Etodolac Pathway	SMPDB	1.122e-05	14	20	1	0	0	P2RY12 **
SMP00096	Celecoxib Pathway	SMPDB	1.122e-05	14	20	1	0	0	P2RY12 **
PW:0000492	renin-angiotensin system signaling	Pathway Ontology	1.164e-05	12	15	0	0	1	ENPEP
REACTOME_SLC_MEDIATED_TRANSMEMBRANE_TRANSPORT	Genes involved in SLC-mediated transmembrane transport	MSigDB: C2.cp - Reactome	1.428e-05	50	169	3	0	2	SLC13A4, SLC24A4 **, SLC6A5 **, SLC7A1 **, SLC9A9
SMP00375	Verapamil Pathway	SMPDB	1.474e-05	25	57	1	0	2	CALD1, RYR2 **, SNTB1
SMP00359	Diltiazem Pathway	SMPDB	1.474e-05	25	57	1	0	2	CALD1, RYR2 **, SNTB1
PW:0000474	coagulation cascade	Pathway Ontology	1.727e-05	9	9	1	0	0	F5 **
PW:0000482	lipoprotein metabolic	Pathway Ontology	1.754e-05	11	13	1	0	0	LIPC **
rxr_vdr_pathway	RXR and RAR heterodimerization with other nuclear receptor	NCI-Nature Curated	2.961e-05	14	21	1	0	1	PPARD **, THRB
hsa05310	Asthma	KEGG pathway	2.979e-05	17	30	0	0	0
BIOCARTA_NKT_PATHWAY	Selective expression of chemokine receptors during T-cell polarization	MSigDB: C2.cp - BioCarta	6.72e-05	16	28	0	0	0
MAP00480_Glutathione_metabolism	MAP00480 Glutathione metabolism	GenMAPP	7.167e-05	14	22	0	0	0
BIOCARTA_GRANULOCYTES_PATHWAY	Adhesion and Diapedesis of Granulocytes	MSigDB: C2.cp - BioCarta	7.218e-05	11	14	0	0	0
REACTOME_REGULATION_OF_LIPID_METABOLISM_BY_PEROXISOME_PROLIFERATOR_ACTIVATED_RECEPTOR_ALPHA	Genes involved in Regulation of Lipid Metabolism by Peroxisome proliferator-activated receptor alpha (PPARalpha)	MSigDB: C2.cp - Reactome	7.748e-05	25	61	1	0	0	CD36 **
REACTOME_NUCLEAR_RECEPTOR_TRANSCRIPTION_PATHWAY	Genes involved in Nuclear Receptor transcription pathway	MSigDB: C2.cp - Reactome	0.0001075	22	50	2	0	3	ESR1 **, ESRRG, PPARD **, RORA, THRB
SMP00261	Ticlopidine Pathway	SMPDB	0.0001149	10	12	2	0	0	P2RY12 **, RYR2 **
SMP00264	Dipyridamole Pathway	SMPDB	0.0001149	10	12	2	0	0	P2RY12 **, RYR2 **
SMP00263	Cilostazol Pathway	SMPDB	0.0001149	10	12	2	0	0	P2RY12 **, RYR2 **
BIOCARTA_FIBRINOLYSIS_PATHWAY	Fibrinolysis Pathway	MSigDB: C2.cp - BioCarta	0.0001149	10	12	1	0	0	F13A1 **
PW:0000363	leptin system	Pathway Ontology	0.0001149	10	12	0	0	0
SMP00265	Abciximab Pathway	SMPDB	0.0001149	10	12	2	0	0	P2RY12 **, RYR2 **
SMP00266	Eptifibatide Pathway	SMPDB	0.0001149	10	12	2	0	0	P2RY12 **, RYR2 **
SMP00267	Tirofiban Pathway	SMPDB	0.0001149	10	12	2	0	0	P2RY12 **, RYR2 **
BIOCARTA_PPARA_PATHWAY	Mechanism of Gene Regulation by Peroxisome Proliferators via PPARa(alpha)	MSigDB: C2.cp - BioCarta	0.0001153	24	58	1	0	1	CD36 **, MAPK1
REACTOME_INTRINSIC_PATHWAY	Genes involved in Intrinsic Pathway	MSigDB: C2.cp - Reactome	0.0001228	12	17	0	0	0
REACTOME_METABOLISM_OF_LIPIDS_AND_LIPOPROTEINS	Genes involved in Metabolism of lipids and lipoproteins	MSigDB: C2.cp - Reactome	0.000152	59	228	3	0	6	AGPAT4, CD36 **, COL4A3BP, CUBN, CYP11B1 **, HADH, LIPC **, SC4MOL, SGPL1
BIOCARTA_IL5_PATHWAY	IL 5 Signaling Pathway	MSigDB: C2.cp - BioCarta	0.0001525	9	10	0	0	0
MAP00140_C21_Steroid_hormone_metabolism	MAP00140 C21 Steroid hormone metabolism	GenMAPP	0.0001525	9	10	1	0	0	CYP11B1 **
il12_2pathway	IL12-mediated signaling events	NCI-Nature Curated	0.0001658	25	63	2	0	0	CD247 **, PPP3CA **
hnf3bpathway	FOXA2 and FOXA3 transcription factor networks	NCI-Nature Curated	0.0002206	20	44	0	0	2	HADH, NKX2-1
BIOCARTA_LONGEVITY_PATHWAY	The IGF-1 Receptor and Longevity	MSigDB: C2.cp - BioCarta	0.0002387	11	15	0	0	0
il23pathway	IL23-mediated signaling events	NCI-Nature Curated	0.0002593	18	37	0	0	1	ITGA3
BIOCARTA_ALK_PATHWAY	ALK in cardiac myocytes	MSigDB: C2.cp - BioCarta	0.0002593	18	37	1	0	0	TGFBR3 **
REACTOME_NA_CL_DEPENDENT_NEUROTRANSMITTER_TRANSPORTERS	Genes involved in Na+/Cl- dependent neurotransmitter transporters	MSigDB: C2.cp - Reactome	0.0003247	12	18	1	0	0	SLC6A5 **
hsa04640	Hematopoietic cell lineage	KEGG pathway	0.0003659	30	87	1	0	3	CD36 **, CD44, IL1R2, ITGA3
hsa05200	Pathways in cancer	KEGG pathway	0.0004344	76	330	1	0	9	COL4A2, CTNNA2, FGF14, GLI3, ITGA3, MAPK1, MLH1, PPARD **, WNT7A, ZBTB16
BIOCARTA_EXTRINSIC_PATHWAY	Extrinsic Prothrombin Activation Pathway	MSigDB: C2.cp - BioCarta	0.0004395	10	13	1	0	1	F3, F5 **
MAP00071_Fatty_acid_metabolism	MAP00071 Fatty acid metabolism	GenMAPP	0.0005422	20	46	0	0	1	CYP2B6
REACTOME_G_ALPHA_Q_SIGNALLING_EVENTS	Genes involved in G alpha (q) signalling events	MSigDB: C2.cp - Reactome	0.000624	44	157	0	0	4	DGKB, DGKH, HCRTR2, PLCB1
P00050	Plasminogen activating cascade	PantherDB	0.0006735	11	16	0	0	0
hsa00140	C21-Steroid hormone metabolism	KEGG pathway	0.0007412	9	11	1	0	0	CYP11B1 **
amb2_neutrophils_pathway	amb2 Integrin signaling	NCI-Nature Curated	0.0007858	23	59	1	0	1	FYN **, YES1
ptp1bpathway	Signaling events mediated by PTP1B	NCI-Nature Curated	0.0008396	21	51	1	0	1	FYN **, YES1
REACTOME_TRANSMEMBRANE_TRANSPORT_OF_SMALL_MOLECULES	Genes involved in Transmembrane transport of small molecules	MSigDB: C2.cp - Reactome	0.001015	55	218	3	0	4	ABCD3, NUP37, SLC13A4, SLC24A4 **, SLC6A5 **, SLC7A1 **, SLC9A9
PW:0000484	altered lipoprotein metabolic	Pathway Ontology	0.001026	7	7	0	0	0
hsa04630	Jak-STAT signaling pathway	KEGG pathway	0.001147	43	155	0	0	0
reg_gr_pathway	Glucocorticoid receptor regulatory network	NCI-Nature Curated	0.001162	28	82	0	0	1	MAPK1
il27pathway	IL27-mediated signaling events	NCI-Nature Curated	0.001299	14	26	0	0	0
REACTOME_PLATELET_ADHESION_TO_EXPOSED_COLLAGEN	Genes involved in Platelet Adhesion to exposed collagen	MSigDB: C2.cp - Reactome	0.001358	10	14	2	0	0	CD36 **, FYN **
REACTOME_COMMON_PATHWAY	Genes involved in Common Pathway	MSigDB: C2.cp - Reactome	0.001358	10	14	2	0	0	F13A1 **, F5 **
REACTOME_GLUTATHIONE_CONJUGATION	Genes involved in Glutathione conjugation	MSigDB: C2.cp - Reactome	0.001683	11	17	0	0	0
hsa04614	Renin-angiotensin system	KEGG pathway	0.001683	11	17	0	0	2	ENPEP, NLN
hsa00590	Arachidonic acid metabolism	KEGG pathway	0.001703	22	57	1	0	2	CYP2B6, GPX6, TBXAS1 **
BIOCARTA_AMI_PATHWAY	Acute Myocardial Infarction	MSigDB: C2.cp - BioCarta	0.001712	12	20	0	0	1	COL4A2
REACTOME_INORGANIC_CATION_ANION_SLC_TRANSPORTERS	Genes involved in Inorganic cation/anion SLC transporters	MSigDB: C2.cp - Reactome	0.002415	30	94	2	0	1	SLC24A4 **, SLC7A1 **, SLC9A9
REACTOME_STEROID_HORMONES	Genes involved in Steroid hormones	MSigDB: C2.cp - Reactome	0.00352	12	21	1	0	1	CUBN, CYP11B1 **
BIOCARTA_TOB1_PATHWAY	Role of Tob in T-cell activation	MSigDB: C2.cp - BioCarta	0.00352	12	21	2	0	0	CD247 **, TGFBR3 **
REACTOME_G_ALPHA_I_SIGNALLING_EVENTS	Genes involved in G alpha (i) signalling events	MSigDB: C2.cp - Reactome	0.00353	46	177	1	0	3	ADCY2, ADCY8, OPN5, P2RY12 **
BIOCARTA_NUCLEARRS_PATHWAY	Nuclear Receptors in Lipid Metabolism and Toxicity	MSigDB: C2.cp - BioCarta	0.003597	10	15	2	0	0	ABCB1 **, PPARD **
REACTOME_XENOBIOTICS	Genes involved in Xenobiotics	MSigDB: C2.cp - Reactome	0.003597	10	15	0	0	1	CYP2B6
BIOCARTA_CARDIACEGF_PATHWAY	Role of EGF Receptor Transactivation by GPCRs in Cardiac Hypertrophy	MSigDB: C2.cp - BioCarta	0.003818	11	18	0	0	0
PW:0000244	Angiotensin II signaling	Pathway Ontology	0.004692	8	10	0	0	0
PW:0000498	reverse cholesterol transport	Pathway Ontology	0.004692	8	10	1	0	0	LIPC **
P00036	Interleukin signaling pathway	PantherDB	0.005022	30	97	0	0	3	MAP3K4, MAPK1, RPS6KA2
alk1pathway	ALK1 signaling events	NCI-Nature Curated	0.005463	13	25	0	0	1	MAPK1
hif1_tfpathway	HIF-1-alpha transcription factor network	NCI-Nature Curated	0.005677	23	65	1	0	0	ABCB1 **
REACTOME_AMINE_COMPOUND_SLC_TRANSPORTERS	Genes involved in Amine compound SLC transporters	MSigDB: C2.cp - Reactome	0.007124	14	29	1	0	0	SLC6A5 **
hsa05332	Graft-versus-host disease	KEGG pathway	0.009163	17	41	0	0	0
									* Genes associated with SNPs previously reported to be disease-associated in WTCCC original paper
									** Genes previously reported to be disease-associated in HuGE Navigator database
									*** Genes previously reported to be disease-associated in both WTCCC paper and HuGE Navigator database

## Sheet: RA
ID	Name	Source	P-value	# Term in Query	# Term in Genome	# iLOCi genes in HuGE	# iLOCi genes in WTCCC single SNP analyses	# novel iLOCi genes	List of iLOCi genes
hsa05332	Graft-versus-host disease	KEGG pathway	2.428e-44	39	41	0	0	0
REACTOME_SIGNALING_IN_IMMUNE_SYSTEM	Genes involved in Signaling in Immune system	MSigDB: C2.cp - Reactome	3.722e-43	102	365	2	0	6	C1QB, C9, CARD11, CHUK **, IRAK3 **, ITK, MAPK10, TEK
hsa05330	Allograft rejection	KEGG pathway	5.891e-37	34	37	1	0	1	IL10 **, IL5
hsa04940	Type I diabetes mellitus	KEGG pathway	4.413e-34	35	43	0	0	1	PTPRN2
hsa04060	Cytokine-cytokine receptor interaction	KEGG pathway	2.455e-31	75	262	4	0	3	IL10 **, IL1R1 **, IL22, IL4R **, IL5, IL7R **, PRLR
hsa04612	Antigen processing and presentation	KEGG pathway	3.186e-29	44	88	0	0	0
il12_2pathway	IL12-mediated signaling events	NCI-Nature Curated	2.893e-26	36	63	1	0	0	IL1R1 **
hsa05320	Autoimmune thyroid disease	KEGG pathway	4.839e-26	33	52	1	0	1	IL10 **, IL5
hsa04620	Toll-like receptor signaling pathway	KEGG pathway	7.697e-25	43	101	1	0	1	CHUK **, MAPK10
BIOCARTA_IL1R_PATHWAY	Signal transduction through IL1R	MSigDB: C2.cp - BioCarta	2.622e-22	25	33	3	0	0	CHUK **, IL1R1 **, IRAK3 **
BIOCARTA_NFKB_PATHWAY	NF-kB Signaling Pathway	MSigDB: C2.cp - BioCarta	8.039e-22	21	23	2	0	0	CHUK **, IL1R1 **
P00054	Toll receptor signaling pathway	PantherDB	2.512e-20	28	48	2	0	0	CHUK **, IRAK3 **
il23pathway	IL23-mediated signaling events	NCI-Nature Curated	9.72e-19	24	37	0	0	0
BIOCARTA_CYTOKINE_PATHWAY	Cytokine Network	MSigDB: C2.cp - BioCarta	2.569e-17	18	21	1	0	1	IL10 **, IL5
hsa04514	Cell adhesion molecules (CAMs)	KEGG pathway	2.725e-17	41	133	0	0	5	CDH4, ITGA9, NLGN1, NRXN3, PTPRM
BIOCARTA_TOLL_PATHWAY	Toll-Like Receptor Pathway	MSigDB: C2.cp - BioCarta	2.962e-17	23	37	1	0	0	CHUK **
hsa05310	Asthma	KEGG pathway	3.148e-17	21	30	1	0	1	IL10 **, IL5
REACTOME_TOLL_RECEPTOR_CASCADES	Genes involved in Toll Receptor Cascades	MSigDB: C2.cp - Reactome	7.047e-17	33	86	2	0	1	CHUK **, IRAK3 **, MAPK10
REACTOME_DOWNSTREAM_TCR_SIGNALING	Genes involved in Downstream TCR signaling	MSigDB: C2.cp - Reactome	1.344e-16	25	47	1	0	1	CARD11, CHUK **
BIOCARTA_INFLAM_PATHWAY	Cytokines and Inflammatory Response	MSigDB: C2.cp - BioCarta	4.101e-16	20	29	1	0	1	IL10 **, IL5
BIOCARTA_TH1TH2_PATHWAY	Th1/Th2 Differentiation	MSigDB: C2.cp - BioCarta	6.384e-15	16	19	1	0	0	IL4R **
REACTOME_TCR_SIGNALING	Genes involved in TCR signaling	MSigDB: C2.cp - Reactome	9.856e-15	27	64	1	0	2	CARD11, CHUK **, ITK
REACTOME_COSTIMULATION_BY_THE_CD28_FAMILY	Genes involved in Costimulation by the CD28 family	MSigDB: C2.cp - Reactome	1.327e-14	28	70	0	0	0
REACTOME_PD1_SIGNALING	Genes involved in PD-1 signaling	MSigDB: C2.cp - Reactome	1.446e-14	19	29	0	0	0
BIOCARTA_TNFR2_PATHWAY	TNFR2 Signaling Pathway	MSigDB: C2.cp - BioCarta	9.895e-14	15	18	2	0	0	CHUK **, IKBKAP **
BIOCARTA_NTHI_PATHWAY	NFkB activation by Nontypeable Hemophilus influenzae	MSigDB: C2.cp - BioCarta	1.002e-13	17	24	1	0	0	CHUK **
il12_stat4pathway	IL12 signaling mediated by STAT4	NCI-Nature Curated	2.142e-13	19	32	0	0	0
REACTOME_IMMUNOREGULATORY_INTERACTIONS_BETWEEN_A_LYMPHOID_AND_A_NON_LYMPHOID_CELL	Genes involved in Immunoregulatory interactions between a Lymphoid and a non-Lymphoid cell	MSigDB: C2.cp - Reactome	6.662e-13	32	105	0	0	0
REACTOME_PHOSPHORYLATION_OF_CD3_AND_TCR_ZETA_CHAINS	Genes involved in Phosphorylation of CD3 and TCR zeta chains	MSigDB: C2.cp - Reactome	8.147e-13	17	26	0	0	0
il27pathway	IL27-mediated signaling events	NCI-Nature Curated	8.147e-13	17	26	0	0	0
BIOCARTA_ASBCELL_PATHWAY	Antigen Dependent B Cell Activation	MSigDB: C2.cp - BioCarta	8.721e-13	12	12	1	0	0	IL10 **
hsa04650	Natural killer cell mediated cytotoxicity	KEGG pathway	1.406e-12	36	136	0	0	0
REACTOME_INNATE_IMMUNITY_SIGNALING	Genes involved in Innate Immunity Signaling	MSigDB: C2.cp - Reactome	1.406e-12	36	136	2	0	3	C1QB, C9, CHUK **, IRAK3 **, MAPK10
hsa04630	Jak-STAT signaling pathway	KEGG pathway	3.454e-12	38	155	3	0	3	IL10 **, IL22, IL4R **, IL5, IL7R **, PRLR
P00036	Interleukin signaling pathway	PantherDB	3.556e-12	30	97	3	0	1	CHUK **, IL10 **, IL4R **, IL5
REACTOME_TRANSLOCATION_OF_ZAP70_TO_IMMUNOLOGICAL_SYNAPSE	Genes involved in Translocation of ZAP-70 to Immunological synapse	MSigDB: C2.cp - Reactome	3.729e-12	16	24	0	0	0
BIOCARTA_CD40_PATHWAY	CD40L Signaling Pathway	MSigDB: C2.cp - BioCarta	4.515e-12	13	15	2	0	0	CHUK **, IKBKAP **
BIOCARTA_STRESS_PATHWAY	TNF/Stress Related Signaling	MSigDB: C2.cp - BioCarta	9.831e-12	16	25	1	0	0	CHUK **
PW:0000499	Nuclear Factor Kappa B signaling	Pathway Ontology	1.076e-11	12	13	1	0	0	CHUK **
PW:0000234	innate immune response	Pathway Ontology	1.59e-11	11	11	0	0	0
BIOCARTA_DC_PATHWAY	Dendritic cells in regulating TH1 and TH2 Development	MSigDB: C2.cp - BioCarta	1.678e-11	15	22	1	0	1	IL10 **, IL5
REACTOME_MYD88_CASCADE	Genes involved in MyD88 cascade	MSigDB: C2.cp - Reactome	2.333e-11	14	19	1	0	0	IRAK3 **
il1pathway	IL1-mediated signaling events	NCI-Nature Curated	4.204e-11	18	35	3	0	0	CHUK **, IL1R1 **, IRAK3 **
BIOCARTA_NO2IL12_PATHWAY	NO2-dependent IL 12 Pathway in NK cells	MSigDB: C2.cp - BioCarta	9.223e-11	13	17	0	0	0
REACTOME_ACTIVATED_TLR4_SIGNALLING	Genes involved in Activated TLR4 signalling	MSigDB: C2.cp - Reactome	1.159e-10	15	24	1	0	0	IRAK3 **
REACTOME_TOLL_LIKE_RECEPTOR_4_CASCADE	Genes involved in Toll Like Receptor 4 (TLR4) Cascade	MSigDB: C2.cp - Reactome	1.251e-10	16	28	1	0	0	IRAK3 **
BIOCARTA_NKT_PATHWAY	Selective expression of chemokine receptors during T-cell polarization	MSigDB: C2.cp - BioCarta	1.251e-10	16	28	1	0	1	IL4R **, IL5
REACTOME_HUMAN_TAK1_ACTIVATES_NFKB_BY_PHOSPHORYLATION_AND_ACTIVATION_OF_IKKS_COMPLEX	Genes involved in human TAK1 activates NFkB by phosphorylation and activation of IKKs complex	MSigDB: C2.cp - Reactome	3.397e-10	12	15	1	0	0	CHUK **
P00006	Apoptosis signaling pathway	PantherDB	6.046e-10	29	108	2	0	2	CHUK **, MAPK10, PRKCE, PRKCH **
hsa04640	Hematopoietic cell lineage	KEGG pathway	6.41e-10	26	87	4	0	2	CD44 **, IL1R1 **, IL4R **, IL5, IL7R **, THPO
BIOCARTA_KERATINOCYTE_PATHWAY	Keratinocyte Differentiation	MSigDB: C2.cp - BioCarta	1.228e-09	19	46	2	0	1	CHUK **, PRKCE, PRKCH **
BIOCARTA_IL12_PATHWAY	IL12 and Stat4 Dependent Signaling Pathway in Th1 Development	MSigDB: C2.cp - BioCarta	1.331e-09	14	23	0	0	0
REACTOME_TOLL_LIKE_RECEPTOR_9_CASCADE	Genes involved in Toll Like Receptor 9 (TLR9) Cascade	MSigDB: C2.cp - Reactome	1.331e-09	14	23	1	0	0	IRAK3 **
REACTOME_GENERATION_OF_SECOND_MESSENGER_MOLECULES	Genes involved in Generation of second messenger molecules	MSigDB: C2.cp - Reactome	2.33e-09	17	37	0	0	1	ITK
BIOCARTA_TID_PATHWAY	Chaperones modulate interferon Signaling Pathway	MSigDB: C2.cp - BioCarta	3.058e-08	12	19	0	0	0
hsa04660	T cell receptor signaling pathway	KEGG pathway	3.063e-08	27	109	2	0	3	CARD11, CHUK **, IL10 **, IL5, ITK
BIOCARTA_RELA_PATHWAY	Acetylation and Deacetylation of RelA in The Nucleus	MSigDB: C2.cp - BioCarta	5.368e-08	11	16	1	0	0	CHUK **
tnfpathway	TNF receptor signaling pathway	NCI-Nature Curated	1.6e-07	17	46	1	0	0	CHUK **
BIOCARTA_CTLA4_PATHWAY	The Co-Stimulatory Signal During T-cell Activation	MSigDB: C2.cp - BioCarta	1.608e-07	12	21	0	0	1	ITK
REACTOME_TOLL_LIKE_RECEPTOR_3_CASCADE	Genes involved in Toll Like Receptor 3 (TLR3) Cascade	MSigDB: C2.cp - Reactome	2.089e-07	19	59	1	0	1	CHUK **, MAPK10
hsa04210	Apoptosis	KEGG pathway	3.706e-07	23	89	3	0	0	CHUK **, IL1R1 **, IRAK3 **
BIOCARTA_CTL_PATHWAY	CTL mediated immune response against target cells	MSigDB: C2.cp - BioCarta	6.726e-07	10	15	0	0	0
ST_TUMOR_NECROSIS_FACTOR_PATHWAY	Tumor Necrosis Factor Pathway.	MSigDB: C2.cp - Signaling Transduction KE	8.194e-07	13	28	0	0	0
REACTOME_VIRAL_DSRNA_TLR3_TRIF_COMPLEX_ACTIVATES_RIP1	Genes involved in Viral dsRNA:TLR3:TRIF Complex Activates RIP1	MSigDB: C2.cp - Reactome	9.923e-07	9	12	1	0	0	CHUK **
BIOCARTA_HIVNEF_PATHWAY	HIV-I Nef: negative effector of Fas and TNF	MSigDB: C2.cp - BioCarta	1.249e-06	18	58	1	0	1	CHUK **, PRKDC
REACTOME_TRAF6_MEDIATED_INDUCTION_OF_THE_ANTIVIRAL_CYTOKINE_IFN_ALPHA_BETA_CASCADE	Genes involved in TRAF6 Mediated Induction of the antiviral cytokine IFN-alphaeta cascade	MSigDB: C2.cp - Reactome	2.048e-06	17	53	1	0	1	CHUK **, MAPK10
REACTOME_ACTIVATED_TAK1_MEDIATES_P38_MAPK_ACTIVATION	Genes involved in activated TAK1 mediates p38 MAPK activation	MSigDB: C2.cp - Reactome	3.065e-06	9	13	0	0	0
hivnefpathway	HIV-1 Nef: Negative effector of Fas and TNF-alpha	NCI-Nature Curated	3.143e-06	14	36	1	0	0	CHUK **
BIOCARTA_IL5_PATHWAY	IL 5 Signaling Pathway	MSigDB: C2.cp - BioCarta	3.872e-06	8	10	0	0	1	IL5
BIOCARTA_41BB_PATHWAY	The 4-1BB-dependent immune response	MSigDB: C2.cp - BioCarta	3.932e-06	10	17	1	0	0	CHUK **
BIOCARTA_IL17_PATHWAY	IL 17 Signaling Pathway	MSigDB: C2.cp - BioCarta	3.932e-06	10	17	0	0	0
cd8tcrpathway	TCR signaling in na√Øve CD8+ T cells	NCI-Nature Curated	1.215e-05	16	52	1	0	2	CARD11, CHUK **, PRKCE
BIOCARTA_TCAPOPTOSIS_PATHWAY	HIV Induced T Cell Apoptosis	MSigDB: C2.cp - BioCarta	1.35e-05	8	11	0	0	0
hsa05322	Systemic lupus erythematosus	KEGG pathway	1.401e-05	27	141	1	0	4	ACTN2, C1QB, C9, GRIN2B, IL10 **
BIOCARTA_TALL1_PATHWAY	TACI and BCMA stimulation of B cell immune responses.	MSigDB: C2.cp - BioCarta	1.939e-05	9	15	1	0	0	CHUK **
SA_MMP_CYTOKINE_CONNECTION	Cytokines can induce activation of matrix metalloproteinases, which degrade extracellular matrix.	MSigDB: C2.cp - SigmaAldrich	1.939e-05	9	15	1	0	0	CD44 **
hsa05340	Primary immunodeficiency	KEGG pathway	2.247e-05	13	35	1	0	0	IL7R **
nfat_tfpathway	Calcineurin-regulated NFAT-dependent transcription in lymphocytes	NCI-Nature Curated	2.77e-05	15	48	0	0	2	EGR2, IL5
cd40_pathway	CD40/CD40L signaling	NCI-Nature Curated	2.973e-05	12	30	0	0	1	MAPK10
PW:0000233	tumor necrosis factor mediated signaling	Pathway Ontology	3.852e-05	8	12	1	0	0	CHUK **
1CMET2-PWY	formylTHF biosynthesis	BioCyc	5.606e-05	7	9	0	0	0
PW:0000140	pathway of folate cycle/metabolism	Pathway Ontology	5.813e-05	10	21	0	0	0
avb3_opn_pathway	Osteopontin-mediated events	NCI-Nature Curated	6.999e-05	12	32	2	0	1	CD44 **, CHUK **, ROCK2
BIOCARTA_IL10_PATHWAY	IL-10 Anti-inflammatory Signaling Pathway	MSigDB: C2.cp - BioCarta	8.508e-05	9	17	1	0	0	IL10 **
reg_gr_pathway	Glucocorticoid receptor regulatory network	NCI-Nature Curated	8.824e-05	19	82	0	0	4	IL5, MAPK10, NCOA2, PBX1
PW:0000198	p38 MAPK signaling	Pathway Ontology	0.0001013	10	22	0	0	0
hsa04920	Adipocytokine signaling pathway	KEGG pathway	0.0001028	17	67	1	0	2	CHUK **, CPT1A, MAPK10
P00053	T cell activation	PantherDB	0.0001086	19	83	1	0	0	CHUK **
il6_7pathway	IL6-mediated signaling events	NCI-Nature Curated	0.0001181	14	46	0	0	2	FOXO1, HSP90B1
nfkappabcanonicalpathway	Canonical NF-kappaB pathway	NCI-Nature Curated	0.0001703	10	23	1	0	0	CHUK **
BIOCARTA_THELPER_PATHWAY	T Helper Cell Surface Molecules	MSigDB: C2.cp - BioCarta	0.0002114	8	14	0	0	0
BIOCARTA_MAPK_PATHWAY	MAPKinase Signaling Pathway	MSigDB: C2.cp - BioCarta	0.0002407	19	87	1	0	1	CHUK **, MAPK10
PW:0000189	folate mediated one-carbon metabolic	Pathway Ontology	0.0004308	8	15	0	0	0
BIOCARTA_BLYMPHOCYTE_PATHWAY	B Lymphocyte Cell Surface Molecules	MSigDB: C2.cp - BioCarta	0.0004655	7	11	0	0	0
BIOCARTA_TOB1_PATHWAY	Role of Tob in T-cell activation	MSigDB: C2.cp - BioCarta	0.0008401	9	21	0	0	0
SIG_CD40PATHWAYMAP	Genes related to CD40 signaling	MSigDB: C2.cp - Signaling Gateway	0.0009929	11	33	0	0	1	MAPK10
hsa04010	MAPK signaling pathway	KEGG pathway	0.00104	36	271	2	0	7	CACNA2D1, CACNA2D3, CACNB4, CACNG1, CHUK **, IL1R1 **, MAPK10, MAPT, PLA2G5
REACTOME_CHEMOKINE_RECEPTORS_BIND_CHEMOKINES	Genes involved in Chemokine receptors bind chemokines	MSigDB: C2.cp - Reactome	0.001344	14	55	0	0	0
tcr_pathway	TCR signaling in na√Øve CD4+ T cells	NCI-Nature Curated	0.001418	15	63	1	0	3	CARD11, CHUK **, ITK, PRKCE
ST_P38_MAPK_PATHWAY	p38 MAPK Pathway	MSigDB: C2.cp - Signaling Transduction KE	0.001932	11	35	1	0	0	IL1R1 **
REACTOME_P75NTR_SIGNALS_VIA_NFKB	Genes involved in p75NTR signals via NF-kB	MSigDB: C2.cp - Reactome	0.002192	7	13	0	0	0
BIOCARTA_TCRA_PATHWAY	Lck and Fyn tyrosine kinases in initiation of TCR Activation	MSigDB: C2.cp - BioCarta	0.002192	7	13	0	0	0
PW:0000729	statin pharmacokinetics pathway	Pathway Ontology	0.002192	7	13	0	0	0
nfkappabalternativepathway	Alternative NF-kappaB pathway	NCI-Nature Curated	0.003193	5	6	1	0	0	CHUK **
BIOCARTA_GRANULOCYTES_PATHWAY	Adhesion and Diapedesis of Granulocytes	MSigDB: C2.cp - BioCarta	0.004173	7	14	0	0	0
BIOCARTA_TCYTOTOXIC_PATHWAY	T Cytotoxic Cell Surface Molecules	MSigDB: C2.cp - BioCarta	0.004173	7	14	0	0	0
REACTOME_NF_KB_IS_ACTIVATED_AND_SIGNALS_SURVIVAL	Genes involved in NF-kB is activated and signals survival	MSigDB: C2.cp - Reactome	0.005362	6	10	0	0	0
BIOCARTA_RNA_PATHWAY	Double Stranded RNA Induced Gene Expression	MSigDB: C2.cp - BioCarta	0.005362	6	10	1	0	0	CHUK **
P00031	Inflammation mediated by chemokine and cytokine signaling pathway	PantherDB	0.006878	28	201	0	0	5	COL21A1, ITPR2, MYLK, PRKCE, RGS13
									* Genes associated with SNPs previously reported to be disease-associated in WTCCC original paper
									** Genes previously reported to be disease-associated in HuGE Navigator database
									*** Genes previously reported to be disease-associated in both WTCCC paper and HuGE Navigator database

## Sheet: T1D
ID	Name	Source	P-value	# Term in Query	# Term in Genome	# iLOCi genes in HuGE	# iLOCi genes in WTCCC single SNP analyses	# novel iLOCi genes	List of iLOCi genes
hsa05332	Graft-versus-host disease	KEGG pathway	6.31e-22	27	41	3	0	0	HLA-DQA2 **, HLA-DQB1 **, HLA-DRA **
hsa04940	Type I diabetes mellitus	KEGG pathway	1.27e-19	26	43	3	0	1	HLA-DQA2 **, HLA-DQB1 **, HLA-DRA **, PTPRN2
hsa05330	Allograft rejection	KEGG pathway	1.59e-17	23	37	3	0	0	HLA-DQA2 **, HLA-DQB1 **, HLA-DRA **
hsa04060	Cytokine-cytokine receptor interaction	KEGG pathway	2.43e-17	57	262	3	0	5	CCL5, IFNA8, IL1R1 **, IL1RAP **, IL20RA, IL7R **, PRLR, TNFRSF10B
hsa04612	Antigen processing and presentation	KEGG pathway	6.52e-17	33	88	3	0	1	HLA-DQA2 **, HLA-DQB1 **, HLA-DRA **, IFNA8
il23pathway	IL23-mediated signaling events	NCI-Nature Curated	1.14e-14	21	37	1	0	1	NFKB1 **, STAT1
hsa05320	Autoimmune thyroid disease	KEGG pathway	6.08e-12	22	52	3	0	1	HLA-DQA2 **, HLA-DQB1 **, HLA-DRA **, IFNA8
il27pathway	IL27-mediated signaling events	NCI-Nature Curated	1.67e-11	16	26	0	0	1	STAT1
BIOCARTA_TH1TH2_PATHWAY	Th1/Th2 Differentiation	MSigDB: C2.cp - BioCarta	1.72e-11	14	19	1	0	0	HLA-DRA **
REACTOME_SIGNALING_IN_IMMUNE_SYSTEM	Genes involved in Signaling in Immune system	MSigDB: C2.cp - Reactome	4.97e-11	58	365	6	0	3	HLA-DQA2 **, HLA-DQB1 **, HLA-DRA **, IRAK3, MAPK10, NFKB1 **, PRKCQ **, PTPRC **, SRC
il12_2pathway	IL12-mediated signaling events	NCI-Nature Curated	6.57e-11	23	63	3	0	1	HLA-DRA **, IL1R1 **, NFKB1 **, STAT1
hsa04630	Jak-STAT signaling pathway	KEGG pathway	2.62e-10	35	155	1	0	4	IFNA8, IL20RA, IL7R **, PRLR, STAT1
BIOCARTA_INFLAM_PATHWAY	Cytokines and Inflammatory Response	MSigDB: C2.cp - BioCarta	3.82e-09	15	29	1	0	0	HLA-DRA **
hsa05310	Asthma	KEGG pathway	7.26e-09	15	30	3	0	0	HLA-DQA2 **, HLA-DQB1 **, HLA-DRA **
hsa04920	Adipocytokine signaling pathway	KEGG pathway	2.52e-08	21	67	2	0	1	MAPK10, NFKB1 **, PRKCQ **
hsa04514	Cell adhesion molecules (CAMs)	KEGG pathway	4.18e-07	28	133	4	0	7	CD6, CNTNAP2, HLA-DQA2 **, HLA-DQB1 **, HLA-DRA **, ITGA9, NLGN1, NRCAM, NRXN3, PTPRC **, PTPRM
REACTOME_COSTIMULATION_BY_THE_CD28_FAMILY	Genes involved in Costimulation by the CD28 family	MSigDB: C2.cp - Reactome	4.96e-07	20	70	3	0	1	HLA-DQA2 **, HLA-DQB1 **, HLA-DRA **, SRC
hsa04650	Natural killer cell mediated cytotoxicity	KEGG pathway	7.22e-07	28	136	0	0	3	IFNA8, SYK, TNFRSF10B
il12_stat4pathway	IL12 signaling mediated by STAT4	NCI-Nature Curated	4.84e-06	13	32	1	0	0	HLA-DRA **
REACTOME_PD1_SIGNALING	Genes involved in PD-1 signaling	MSigDB: C2.cp - Reactome	1.52e-05	12	29	3	0	0	HLA-DQA2 **, HLA-DQB1 **, HLA-DRA **
hsa05200	Pathways in cancer	KEGG pathway	2.27e-05	44	330	1	0	10	CCNE2, CTNNA2, DAPK1, DAPK2, LAMA2, MAPK10, NFKB1 **, RASSF5, SKP2, STAT1, TPR
hsa04930	Type II diabetes mellitus	KEGG pathway	3.47e-05	14	43	0	0	2	MAPK10, PRKCE
PW:0000143	insulin signaling	Pathway Ontology	7.62e-05	11	27	1	0	1	PRKCQ **, SRC
nfat_tfpathway	Calcineurin-regulated NFAT-dependent transcription in lymphocytes	NCI-Nature Curated	0.000166	14	48	1	0	0	PRKCQ **
hsa04640	Hematopoietic cell lineage	KEGG pathway	0.000166	19	87	4	0	1	CD38 **, HLA-DRA **, IL1R1 **, IL7R **, ITGA1
P00036	Interleukin signaling pathway	PantherDB	0.000213	20	97	0	0	2	IL20RA, STAT1
ptp1bpathway	Signaling events mediated by PTP1B	NCI-Nature Curated	0.000384	14	51	0	0	2	PRLR, SRC
P00004	Alzheimer disease-presenilin pathway	PantherDB	0.000392	22	119	0	0	3	CTNNA2, ERBB4, LRP1B
amb2_neutrophils_pathway	amb2 Integrin signaling	NCI-Nature Curated	0.000436	15	59	1	0	3	LAMA2, NFKB1 **, RAP1A, SRC
REACTOME_PHOSPHORYLATION_OF_CD3_AND_TCR_ZETA_CHAINS	Genes involved in Phosphorylation of CD3 and TCR zeta chains	MSigDB: C2.cp - Reactome	0.000589	10	26	4	0	0	HLA-DQA2 **, HLA-DQB1 **, HLA-DRA **, PTPRC **
BIOCARTA_IL1R_PATHWAY	Signal transduction through IL1R	MSigDB: C2.cp - BioCarta	0.000841	11	33	3	0	1	IL1R1 **, IL1RAP **, IRAK3, NFKB1 **
REACTOME_DOWNSTREAM_TCR_SIGNALING	Genes involved in Downstream TCR signaling	MSigDB: C2.cp - Reactome	0.000927	13	47	5	0	0	HLA-DQA2 **, HLA-DQB1 **, HLA-DRA **, NFKB1 **, PRKCQ **
BIOCARTA_ASBCELL_PATHWAY	Antigen Dependent B Cell Activation	MSigDB: C2.cp - BioCarta	0.00101	7	12	1	0	0	HLA-DRA **
BIOCARTA_NFKB_PATHWAY	NF-kB Signaling Pathway	MSigDB: C2.cp - BioCarta	0.00189	9	23	2	0	0	IL1R1 **, NFKB1 **
REACTOME_TRANSLOCATION_OF_ZAP70_TO_IMMUNOLOGICAL_SYNAPSE	Genes involved in Translocation of ZAP-70 to Immunological synapse	MSigDB: C2.cp - Reactome	0.00288	9	24	3	0	0	HLA-DQA2 **, HLA-DQB1 **, HLA-DRA **
BIOCARTA_NTHI_PATHWAY	NFkB activation by Nontypeable Hemophilus influenzae	MSigDB: C2.cp - BioCarta	0.00288	9	24	1	0	0	NFKB1 **
hnf3bpathway	FOXA2 and FOXA3 transcription factor networks	NCI-Nature Curated	0.00293	12	44	0	0	1	IGFBP1
BIOCARTA_TID_PATHWAY	Chaperones modulate interferon Signaling Pathway	MSigDB: C2.cp - BioCarta	0.00383	8	19	1	0	0	NFKB1 **
BIOCARTA_IL5_PATHWAY	IL 5 Signaling Pathway	MSigDB: C2.cp - BioCarta	0.00526	6	10	1	0	0	HLA-DRA **
il2_1pathway	IL2-mediated signaling events	NCI-Nature Curated	0.00642	13	55	0	0	3	PRKCE, STAT1, SYK
REACTOME_TCR_SIGNALING	Genes involved in TCR signaling	MSigDB: C2.cp - Reactome	0.00742	14	64	6	0	0	HLA-DQA2 **, HLA-DQB1 **, HLA-DRA **, NFKB1 **, PRKCQ **, PTPRC **
hsa04620	Toll-like receptor signaling pathway	KEGG pathway	0.00806	18	101	1	0	4	CCL5, IFNA8, MAPK10, NFKB1 **, STAT1
BIOCARTA_CTLA4_PATHWAY	The Co-Stimulatory Signal During T-cell Activation	MSigDB: C2.cp - BioCarta	0.00936	8	21	1	0	0	HLA-DRA **
									* Genes associated with SNPs previously reported to be disease-associated in WTCCC original paper
									** Genes previously reported to be disease-associated in HuGE Navigator database
									*** Genes previously reported to be disease-associated in both WTCCC paper and HuGE Navigator database

## Sheet: T2D
ID	Name	Source	P-value	# Term in Query	# Term in Genome	# iLOCi genes in HuGE	# iLOCi genes in WTCCC single SNP analyses	# novel iLOCi genes	List of iLOCi genes
REACTOME_HEMOSTASIS	Genes involved in Hemostasis	MSigDB: C2.cp - Reactome	1.289e-25	157	274	8	0	0	APP **, F13A1 **, GNA12 **, HRG **, IGF1 **, ITPR2 **, PRKCA **, TF **
P00006	Apoptosis signaling pathway	PantherDB	1.268e-20	78	108	2	0	0	MAP3K5 **, PRKCA **
REACTOME_FORMATION_OF_PLATELET_PLUG	Genes involved in Formation of Platelet plug	MSigDB: C2.cp - Reactome	5.108e-20	112	186	8	0	0	APP **, F13A1 **, GNA12 **, HRG **, IGF1 **, ITPR2 **, PRKCA **, TF **
hsa04920	Adipocytokine signaling pathway	KEGG pathway	1.074e-19	56	67	2	0	0	ACACB **, PCK2 **
REACTOME_PLATELET_ACTIVATION	Genes involved in Platelet Activation	MSigDB: C2.cp - Reactome	4.918e-18	101	167	8	0	0	APP **, F13A1 **, GNA12 **, HRG **, IGF1 **, ITPR2 **, PRKCA **, TF **
hsa04610	Complement and coagulation cascades	KEGG pathway	2.273e-15	53	69	1	0	0	F13A1 **
REACTOME_DOWNSTREAM_EVENTS_IN_GPCR_SIGNALING	Genes involved in Downstream events in GPCR signaling	MSigDB: C2.cp - Reactome	2.453e-15	200	448	9	1	5	ADCY9, CCR6, CDC42, CHRM2 **, GNA12 **, HTR2A **, ITPR2 **, LPAR1 **, OPRL1, PDE4B ***, PDE4D **, PTGER3 **, RAMP3 **, RXFP2
REACTOME_METABOLISM_OF_LIPIDS_AND_LIPOPROTEINS	Genes involved in Metabolism of lipids and lipoproteins	MSigDB: C2.cp - Reactome	2.223e-14	119	228	4	0	4	ABCA1 **, ACACB **, AGPAT3, ASAH3, CUBN **, LASS6, PPM1L, STARD6 **
REACTOME_PLATELET_DEGRANULATION	Genes involved in Platelet degranulation	MSigDB: C2.cp - Reactome	3.366e-14	60	86	5	0	0	APP **, F13A1 **, HRG **, IGF1 **, TF **
hsa03320	PPAR signaling pathway	KEGG pathway	6.061e-14	52	70	1	0	0	PCK2 **
hsa04060	Cytokine-cytokine receptor interaction	KEGG pathway	1.521e-13	130	262	4	0	2	BMPR1B, CCR6, CD40 **, CX3CR1 **, IL7 **, TNFRSF11B **
P00036	Interleukin signaling pathway	PantherDB	1.26e-12	63	97	1	0	1	IL7 **, RPS6KA2
P00011	Blood coagulation	PantherDB	2.819e-12	34	39	1	0	0	APP **
hsa05200	Pathways in cancer	KEGG pathway	4.287e-12	151	330	8	1	6	CDC42, CDK2, COL4A1 **, CTNNA2 **, CTNNA3 **, FGF14, FGFR2, GLI3, HSP90AA1 **, IGF1 **, PRKCA **, TCF7L2 ***, WNT4, WNT5B **
REACTOME_CLASS_A1_RHODOPSIN_LIKE_RECEPTORS	Genes involved in Class A/1 (Rhodopsin-like receptors)	MSigDB: C2.cp - Reactome	2.032e-11	136	292	5	0	3	CCR6, CHRM2 **, CX3CR1 **, HTR2A **, LPAR1 **, OPRL1, PTGER3 **, RXFP2
REACTOME_GPCR_LIGAND_BINDING	Genes involved in GPCR ligand binding	MSigDB: C2.cp - Reactome	3.202e-11	170	392	6	0	4	CCR6, CHRM2 **, CX3CR1 **, HTR2A **, LPAR1 **, OPRL1, PTGER3 **, RAMP3 **, RXFP2, WNT4
hsa04510	Focal adhesion	KEGG pathway	5.671e-11	102	201	5	0	2	CDC42, COL4A1 **, DOCK1 **, IGF1 **, ITGA8, ITGA9 **, PRKCA **
hsa04020	Calcium signaling pathway	KEGG pathway	4.05e-10	92	179	5	0	3	ADCY9, CAMK2D, CHRM2 **, HTR2A **, ITPR2 **, PRKCA **, PTGER3 **, VDAC2
REACTOME_REGULATION_OF_LIPID_METABOLISM_BY_PEROXISOME_PROLIFERATOR_ACTIVATED_RECEPTOR_ALPHA	Genes involved in Regulation of Lipid Metabolism by Peroxisome proliferator-activated receptor alpha (PPARalpha)	MSigDB: C2.cp - Reactome	7.335e-10	43	61	1	0	0	ABCA1 **
REACTOME_SIGNALING_IN_IMMUNE_SYSTEM	Genes involved in Signaling in Immune system	MSigDB: C2.cp - Reactome	7.976e-10	157	365	1	0	3	CD200, CD40 **, CDC42, RPS6KA2
hsa04210	Apoptosis	KEGG pathway	1.896e-09	55	89	0	0	0
hsa04620	Toll-like receptor signaling pathway	KEGG pathway	2.085e-09	60	101	1	0	0	CD40 **
P00031	Inflammation mediated by chemokine and cytokine signaling pathway	PantherDB	4.218e-09	98	201	5	0	3	CAMK2D, CCR6, CDC42, CX3CR1 **, ITPR2 **, MRAS **, NFATC2 **, SOCS6 **
hsa04080	Neuroactive ligand-receptor interaction	KEGG pathway	1.93e-08	116	256	4	0	6	CHRM2 **, GLRB, GRID1, GRID2, GRIN2B, HTR2A **, LPAR1 **, OPRL1, PTGER3 **, RXFP2
hif1_tfpathway	HIF-1-alpha transcription factor network	NCI-Nature Curated	2.147e-08	43	65	2	0	1	BHLHB2 **, FECH, TF **
hnf3bpathway	FOXA2 and FOXA3 transcription factor networks	NCI-Nature Curated	2.614e-08	33	44	0	0	0
BIOCARTA_INFLAM_PATHWAY	Cytokines and Inflammatory Response	MSigDB: C2.cp - BioCarta	3.128e-08	25	29	1	0	0	IL7 **
reg_gr_pathway	Glucocorticoid receptor regulatory network	NCI-Nature Curated	4.203e-08	50	82	2	0	0	HSP90AA1 **, PCK2 **
BIOCARTA_CYTOKINE_PATHWAY	Cytokine Network	MSigDB: C2.cp - BioCarta	5.667e-08	20	21	0	0	0
atf2_pathway	ATF-2 transcription factor network	NCI-Nature Curated	6.412e-08	35	49	1	0	0	PRKCA **
ST_GA13_PATHWAY	G alpha 13 Pathway	MSigDB: C2.cp - Signaling Transduction KE	6.424e-08	28	35	1	0	1	CDC42, MAP3K5 **
hsa04664	Fc epsilon RI signaling pathway	KEGG pathway	6.636e-08	48	78	2	0	0	PLA2G5 **, PRKCA **
hsa04630	Jak-STAT signaling pathway	KEGG pathway	1.094e-07	78	155	1	0	0	IL7 **
hsa05222	Small cell lung cancer	KEGG pathway	1.15e-07	51	86	1	0	1	CDK2, COL4A1 **
lymphangiogenesis_pathway	VEGFR3 signaling in lymphatic endothelium	NCI-Nature Curated	1.329e-07	21	23	0	0	0
BIOCARTA_HDAC_PATHWAY	Control of skeletal myogenesis by HDAC and calcium/calmodulin-dependent kinase (CaMK)	MSigDB: C2.cp - BioCarta	1.412e-07	25	30	2	0	0	IGF1 **, NFATC2 **
P00010	B cell activation	PantherDB	1.712e-07	40	61	2	0	0	ITPR2 **, NFATC2 **
REACTOME_FORMATION_OF_FIBRIN_CLOT_CLOTTING_CASCADE	Genes involved in Formation of Fibrin Clot (Clotting Cascade)	MSigDB: C2.cp - Reactome	1.739e-07	26	32	1	0	0	F13A1 **
il6_7pathway	IL6-mediated signaling events	NCI-Nature Curated	1.956e-07	33	46	0	0	1	LMO4
BIOCARTA_LAIR_PATHWAY	Cells and Molecules involved in local acute inflammatory response	MSigDB: C2.cp - BioCarta	2.067e-07	17	17	0	0	0
REACTOME_LIPOPROTEIN_METABOLISM	Genes involved in Lipoprotein metabolism	MSigDB: C2.cp - Reactome	3.48e-07	23	27	2	0	0	ABCA1 **, CUBN **
BIOCARTA_EGF_PATHWAY	EGF Signaling Pathway	MSigDB: C2.cp - BioCarta	5.489e-07	25	31	1	0	0	PRKCA **
REACTOME_BIOLOGICAL_OXIDATIONS	Genes involved in Biological oxidations	MSigDB: C2.cp - Reactome	5.706e-07	66	127	0	0	1	ALDH1A1
BIOCARTA_TH1TH2_PATHWAY	Th1/Th2 Differentiation	MSigDB: C2.cp - BioCarta	7.675e-07	18	19	1	0	0	CD40 **
pdgfrapathway	PDGFR-alpha signaling pathway	NCI-Nature Curated	8.013e-07	21	24	0	0	0
hsa05215	Prostate cancer	KEGG pathway	1.129e-06	51	90	3	1	2	CDK2, FGFR2, HSP90AA1 **, IGF1 **, TCF7L2 ***
ceramide_pathway	Ceramide signaling pathway	NCI-Nature Curated	1.349e-06	32	46	1	0	0	IGF1 **
BIOCARTA_KERATINOCYTE_PATHWAY	Keratinocyte Differentiation	MSigDB: C2.cp - BioCarta	1.349e-06	32	46	2	0	0	MAP3K5 **, PRKCA **
REACTOME_SIGNALING_BY_PDGF	Genes involved in Signaling by PDGF	MSigDB: C2.cp - Reactome	1.488e-06	40	64	1	0	0	COL4A1 **
REACTOME_INTEGRIN_CELL_SURFACE_INTERACTIONS	Genes involved in Integrin cell surface interactions	MSigDB: C2.cp - Reactome	1.813e-06	47	81	2	0	1	COL4A1 **, ITGA8, ITGA9 **
faspathway	FAS (CD95) signaling pathway	NCI-Nature Curated	1.919e-06	28	38	1	0	0	FAIM2 **
hsa04660	T cell receptor signaling pathway	KEGG pathway	2.1e-06	58	109	1	0	1	CDC42, NFATC2 **
BIOCARTA_HIVNEF_PATHWAY	HIV-I Nef: negative effector of Fas and TNF	MSigDB: C2.cp - BioCarta	2.799e-06	37	58	1	0	0	MAP3K5 **
SMP00273	Fondaparinux Pathway	SMPDB	2.812e-06	17	18	1	0	0	F13A1 **
SMP00270	Dicumarol Pathway	SMPDB	2.812e-06	17	18	1	0	0	F13A1 **
SMP00274	Heparin Pathway	SMPDB	2.812e-06	17	18	1	0	0	F13A1 **
SMP00272	Enoxaparin Pathway	SMPDB	2.812e-06	17	18	1	0	0	F13A1 **
SMP00271	Phenprocoumon Pathway	SMPDB	2.812e-06	17	18	1	0	0	F13A1 **
SMP00275	Ardeparin Pathway	SMPDB	2.812e-06	17	18	1	0	0	F13A1 **
SMP00269	Acenocoumarol Pathway	SMPDB	2.812e-06	17	18	1	0	0	F13A1 **
SMP00268	Warfarin Pathway	SMPDB	2.812e-06	17	18	1	0	0	F13A1 **
BIOCARTA_NFAT_PATHWAY	NFAT and Hypertrophy of the heart (Transcription in the broken heart)	MSigDB: C2.cp - BioCarta	4.159e-06	35	54	2	0	0	IGF1 **, NFATC2 **
hsa05332	Graft-versus-host disease	KEGG pathway	4.654e-06	29	41	0	0	0
BIOCARTA_FCER1_PATHWAY	Fc Epsilon Receptor I Signaling in Mast Cells	MSigDB: C2.cp - BioCarta	5.115e-06	28	39	1	0	0	NFATC2 **
BIOCARTA_ALK_PATHWAY	ALK in cardiac myocytes	MSigDB: C2.cp - BioCarta	5.502e-06	27	37	0	0	0
hsa05330	Allograft rejection	KEGG pathway	5.502e-06	27	37	1	0	0	CD40 **
bcr_5pathway	BCR signaling pathway	NCI-Nature Curated	5.53e-06	40	66	0	0	0
tcrcalciumpathway	Calcium signaling in the CD4+ TCR pathway	NCI-Nature Curated	5.732e-06	24	31	1	0	0	NFATC2 **
BIOCARTA_BCR_PATHWAY	BCR Signaling Pathway	MSigDB: C2.cp - BioCarta	5.768e-06	26	35	2	0	0	NFATC2 **, PRKCA **
BIOCARTA_IL1R_PATHWAY	Signal transduction through IL1R	MSigDB: C2.cp - BioCarta	5.862e-06	25	33	0	0	0
vegfr1_2_pathway	Signaling events mediated by VEGFR1 and VEGFR2	NCI-Nature Curated	6.984e-06	39	64	2	0	1	CDC42, HSP90AA1 **, PRKCA **
P00005	Angiogenesis	PantherDB	7.112e-06	74	155	3	1	1	PRKCA **, PRKD3, TCF7L2 ***, WNT5B **
MAP00071_Fatty_acid_metabolism	MAP00071 Fatty acid metabolism	GenMAPP	8.431e-06	31	46	0	0	1	ALDH1A1
il2_1pathway	IL2-mediated signaling events	NCI-Nature Curated	8.59e-06	35	55	0	0	1	CDK2
SMP00279	Ximelagatran Pathway	SMPDB	1.027e-05	16	17	1	0	0	F13A1 **
SMP00276	Argatroban Pathway	SMPDB	1.027e-05	16	17	1	0	0	F13A1 **
SMP00278	Lepirudin Pathway	SMPDB	1.027e-05	16	17	1	0	0	F13A1 **
SMP00277	Bivalirudin Pathway	SMPDB	1.027e-05	16	17	1	0	0	F13A1 **
il4_2pathway	IL4-mediated signaling events	NCI-Nature Curated	1.104e-05	37	60	0	0	0
BIOCARTA_GRANULOCYTES_PATHWAY	Adhesion and Diapedesis of Granulocytes	MSigDB: C2.cp - BioCarta	1.19e-05	14	14	0	0	0
avb3_integrin_pathway	Integrins in angiogenesis	NCI-Nature Curated	1.55e-05	32	49	3	0	0	EDIL3 **, HSP90AA1 **, IGF1 **
ST_TUMOR_NECROSIS_FACTOR_PATHWAY	Tumor Necrosis Factor Pathway.	MSigDB: C2.cp - Signaling Transduction KE	1.646e-05	22	28	0	0	0
cd40_pathway	CD40/CD40L signaling	NCI-Nature Curated	1.725e-05	23	30	1	0	0	CD40 **
BIOCARTA_PDGF_PATHWAY	PDGF Signaling Pathway	MSigDB: C2.cp - BioCarta	1.727e-05	24	32	1	0	0	PRKCA **
hsa04650	Natural killer cell mediated cytotoxicity	KEGG pathway	2.19e-05	66	136	2	0	0	NFATC2 **, PRKCA **
hsa04940	Type I diabetes mellitus	KEGG pathway	2.611e-05	29	43	0	0	1	ICA1
BIOCARTA_BIOPEPTIDES_PATHWAY	Bioactive Peptide Induced Signaling Pathway	MSigDB: C2.cp - BioCarta	2.611e-05	29	43	1	0	1	CAMK2D, PRKCA **
hsa04930	Type II diabetes mellitus	KEGG pathway	2.611e-05	29	43	0	0	0
amb2_neutrophils_pathway	amb2 Integrin signaling	NCI-Nature Curated	2.659e-05	36	59	0	0	0
REACTOME_PEPTIDE_LIGAND_BINDING_RECEPTORS	Genes involved in Peptide ligand-binding receptors	MSigDB: C2.cp - Reactome	2.682e-05	79	173	1	0	3	CCR6, CX3CR1 **, OPRL1, RXFP2
hsa04370	VEGF signaling pathway	KEGG pathway	2.688e-05	43	76	3	0	1	CDC42, NFATC2 **, PLA2G5 **, PRKCA **
REACTOME_G_ALPHA_S_SIGNALLING_EVENTS	Genes involved in G alpha (s) signalling events	MSigDB: C2.cp - Reactome	3.122e-05	62	126	3	1	2	ADCY9, PDE4B ***, PDE4D **, RAMP3 **, RXFP2
hsa00590	Arachidonic acid metabolism	KEGG pathway	3.347e-05	35	57	1	0	0	PLA2G5 **
SMP00285	Reteplase Pathway	SMPDB	3.735e-05	15	16	1	0	0	F13A1 **
SMP00280	Alteplase Pathway	SMPDB	3.735e-05	15	16	1	0	0	F13A1 **
SMP00282	Streptokinase Pathway	SMPDB	3.735e-05	15	16	1	0	0	F13A1 **
SMP00283	Tenecteplase Pathway	SMPDB	3.735e-05	15	16	1	0	0	F13A1 **
SMP00281	Anistreplase Pathway	SMPDB	3.735e-05	15	16	1	0	0	F13A1 **
SMP00286	Aminocaproic Acid Pathway	SMPDB	3.735e-05	15	16	1	0	0	F13A1 **
SMP00287	Tranexamic Acid Pathway	SMPDB	3.735e-05	15	16	1	0	0	F13A1 **
SMP00284	Urokinase Pathway	SMPDB	3.735e-05	15	16	1	0	0	F13A1 **
P00050	Plasminogen activating cascade	PantherDB	3.735e-05	15	16	0	0	0
SMP00288	Aprotinin Pathway	SMPDB	3.735e-05	15	16	1	0	0	F13A1 **
P00054	Toll receptor signaling pathway	PantherDB	3.95e-05	31	48	0	0	0
nfat_tfpathway	Calcineurin-regulated NFAT-dependent transcription in lymphocytes	NCI-Nature Curated	3.95e-05	31	48	1	0	0	NFATC2 **
BIOCARTA_INTRINSIC_PATHWAY	Intrinsic Prothrombin Activation Pathway	MSigDB: C2.cp - BioCarta	3.974e-05	19	23	1	0	0	COL4A1 **
hsa04910	Insulin signaling pathway	KEGG pathway	4.55e-05	66	138	2	0	0	ACACB **, PCK2 **
PW:0000482	lipoprotein metabolic	Pathway Ontology	4.591e-05	13	13	0	0	0
BIOCARTA_STRESS_PATHWAY	TNF/Stress Related Signaling	MSigDB: C2.cp - BioCarta	4.639e-05	20	25	0	0	0
tnfpathway	TNF receptor signaling pathway	NCI-Nature Curated	4.788e-05	30	46	1	0	0	MAP3K5 **
SIG_IL4RECEPTOR_IN_B_LYPHOCYTES	Genes related to IL4 rceptor signaling in B lymphocytes	MSigDB: C2.cp - Signaling Gateway	5.021e-05	21	27	0	0	0
ST_GAQ_PATHWAY	G alpha q Pathway	MSigDB: C2.cp - Signaling Transduction KE	5.021e-05	21	27	1	0	0	ITPR2 **
PW:0000143	insulin signaling	Pathway Ontology	5.021e-05	21	27	2	0	0	PRKCA **, SOCS6 **
hsa04662	B cell receptor signaling pathway	KEGG pathway	5.954e-05	42	75	1	0	0	NFATC2 **
BIOCARTA_CCR5_PATHWAY	Pertussis toxin-insensitive CCR5 Signaling in Macrophage	MSigDB: C2.cp - BioCarta	6.991e-05	16	18	1	0	0	PRKCA **
SMP00260	Clopidogrel Pathway	SMPDB	6.991e-05	16	18	0	0	0
BIOCARTA_CARDIACEGF_PATHWAY	Role of EGF Receptor Transactivation by GPCRs in Cardiac Hypertrophy	MSigDB: C2.cp - BioCarta	6.991e-05	16	18	1	0	0	PRKCA **
BIOCARTA_TNFR2_PATHWAY	TNFR2 Signaling Pathway	MSigDB: C2.cp - BioCarta	6.991e-05	16	18	0	0	0
il12_2pathway	IL12-mediated signaling events	NCI-Nature Curated	7.136e-05	37	63	0	0	0
P00053	T cell activation	PantherDB	7.313e-05	45	83	1	0	1	CDC42, NFATC2 **
REACTOME_TOLL_RECEPTOR_CASCADES	Genes involved in Toll Receptor Cascades	MSigDB: C2.cp - Reactome	8.99e-05	46	86	0	0	1	RPS6KA2
BIOCARTA_AMI_PATHWAY	Acute Myocardial Infarction	MSigDB: C2.cp - BioCarta	0.0001018	17	20	1	0	0	COL4A1 **
hsa04512	ECM-receptor interaction	KEGG pathway	0.0001182	45	84	2	0	1	COL4A1 **, ITGA8, ITGA9 **
ST_G_ALPHA_I_PATHWAY	G alpha i Pathway	MSigDB: C2.cp - Signaling Transduction KE	0.0001221	24	34	1	0	0	ITPR2 **
BIOCARTA_AKT_PATHWAY	AKT Signaling Pathway	MSigDB: C2.cp - BioCarta	0.0001273	18	22	1	0	0	HSP90AA1 **
REACTOME_HORMONE_BIOSYNTHESIS	Genes involved in Hormone biosynthesis	MSigDB: C2.cp - Reactome	0.0001276	32	52	2	0	0	CUBN **, STARD6 **
hsa04950	Maturity onset diabetes of the young	KEGG pathway	0.000144	19	24	0	0	0
BIOCARTA_NTHI_PATHWAY	NFkB activation by Nontypeable Hemophilus influenzae	MSigDB: C2.cp - BioCarta	0.000144	19	24	0	0	0
BIOCARTA_NKT_PATHWAY	Selective expression of chemokine receptors during T-cell polarization	MSigDB: C2.cp - BioCarta	0.0001515	21	28	0	0	0
BIOCARTA_GH_PATHWAY	Growth Hormone Signaling Pathway	MSigDB: C2.cp - BioCarta	0.0001515	21	28	1	0	0	PRKCA **
REACTOME_NUCLEAR_RECEPTOR_TRANSCRIPTION_PATHWAY	Genes involved in Nuclear Receptor transcription pathway	MSigDB: C2.cp - Reactome	0.0001599	31	50	0	0	0
REACTOME_STEROID_METABOLISM	Genes involved in Steroid metabolism	MSigDB: C2.cp - Reactome	0.0001639	36	62	1	0	0	STARD6 **
BIOCARTA_FIBRINOLYSIS_PATHWAY	Fibrinolysis Pathway	MSigDB: C2.cp - BioCarta	0.0001771	12	12	1	0	0	F13A1 **
ST_B_CELL_ANTIGEN_RECEPTOR	B Cell Antigen Receptor	MSigDB: C2.cp - Signaling Transduction KE	0.0002129	26	39	0	0	0
REACTOME_CHYLOMICRON_MEDIATED_LIPID_TRANSPORT	Genes involved in Chylomicron-mediated lipid transport	MSigDB: C2.cp - Reactome	0.0002405	15	17	0	0	0
BIOCARTA_41BB_PATHWAY	The 4-1BB-dependent immune response	MSigDB: C2.cp - BioCarta	0.0002405	15	17	1	0	0	MAP3K5 **
SIG_BCR_SIGNALING_PATHWAY	Members of the BCR signaling pathway	MSigDB: C2.cp - Signaling Gateway	0.0002479	29	46	2	0	0	ITPR2 **, NFATC2 **
BIOCARTA_TOLL_PATHWAY	Toll-Like Receptor Pathway	MSigDB: C2.cp - BioCarta	0.0002513	25	37	0	0	0
BIOCARTA_PPARA_PATHWAY	Mechanism of Gene Regulation by Peroxisome Proliferators via PPARa(alpha)	MSigDB: C2.cp - BioCarta	0.0002715	34	58	2	0	0	HSP90AA1 **, PRKCA **
hsa05212	Pancreatic cancer	KEGG pathway	0.0002832	40	73	0	0	1	CDC42
endothelinpathway	Endothelins	NCI-Nature Curated	0.0002872	36	63	2	0	2	ADCY9, CDC42, GNA12 **, PRKCA **
P00020	FAS signaling pathway	PantherDB	0.0002927	24	35	0	0	0
ptp1bpathway	Signaling events mediated by PTP1B	NCI-Nature Curated	0.0003066	31	51	0	0	1	CDH2
REACTOME_CELL_SURFACE_INTERACTIONS_AT_THE_VASCULAR_WALL	Genes involved in Cell surface interactions at the vascular wall	MSigDB: C2.cp - Reactome	0.0003076	48	94	0	0	0
SIG_CD40PATHWAYMAP	Genes related to CD40 signaling	MSigDB: C2.cp - Signaling Gateway	0.0003355	23	33	0	0	0
SIG_INSULIN_RECEPTOR_PATHWAY_IN_CARDIAC_MYOCYTES	Genes related to the insulin receptor pathway	MSigDB: C2.cp - Signaling Gateway	0.0003871	30	49	0	0	2	CDC42, RPS6KA2
angiopoietinreceptor_pathway	Angiopoietin receptor Tie2-mediated signaling	NCI-Nature Curated	0.0003871	30	49	0	0	0
BIOCARTA_MEF2D_PATHWAY	Role of MEF2D in T-cell Apoptosis	MSigDB: C2.cp - BioCarta	0.000404	17	21	2	0	0	NFATC2 **, PRKCA **
rxr_vdr_pathway	RXR and RAR heterodimerization with other nuclear receptor	NCI-Nature Curated	0.000404	17	21	1	0	0	ABCA1 **
BIOCARTA_GSK3_PATHWAY	Inactivation of Gsk3 by AKT causes accumulation of b-catenin in Alveolar Macrophages	MSigDB: C2.cp - BioCarta	0.0004416	20	27	0	0	0
PW:0000058	fatty acid metabolic	Pathway Ontology	0.0004426	18	23	0	0	0
hsa05223	Non-small cell lung cancer	KEGG pathway	0.0004465	32	54	1	0	0	PRKCA **
BIOCARTA_TCR_PATHWAY	T Cell Receptor Signaling Pathway	MSigDB: C2.cp - BioCarta	0.000487	29	47	2	0	0	NFATC2 **, PRKCA **
BIOCARTA_PLATELETAPP_PATHWAY	Platelet Amyloid Precursor Protein Pathway	MSigDB: C2.cp - BioCarta	0.000488	13	14	2	0	0	APP **, COL4A1 **
il2_pi3kpathway	IL2 signaling events mediated by PI3K	NCI-Nature Curated	0.0005532	25	38	1	0	0	HSP90AA1 **
kitpathway	Signaling events mediated by Stem cell factor receptor (c-Kit)	NCI-Nature Curated	0.0005708	31	52	0	0	0
hsa05213	Endometrial cancer	KEGG pathway	0.0005708	31	52	3	1	0	CTNNA2 **, CTNNA3 **, TCF7L2 ***
hsa00071	Fatty acid metabolism	KEGG pathway	0.00061	28	45	0	0	1	PECI
telomerasepathway	Regulation of Telomerase	NCI-Nature Curated	0.0006351	37	67	1	0	0	HSP90AA1 **
hivnefpathway	HIV-1 Nef: Negative effector of Fas and TNF-alpha	NCI-Nature Curated	0.0006616	24	36	1	0	0	MAP3K5 **
BIOCARTA_LEPTIN_PATHWAY	Reversal of Insulin Resistance by Leptin	MSigDB: C2.cp - BioCarta	0.0006826	11	11	0	0	0
BIOCARTA_MONOCYTE_PATHWAY	Monocyte and its Surface Molecules	MSigDB: C2.cp - BioCarta	0.0006826	11	11	0	0	0
hsa04612	Antigen processing and presentation	KEGG pathway	0.0007081	45	88	2	0	0	CIITA **, HSP90AA1 **
PW:0000232	phosphatidylinositol 3-kinase-Akt signaling	Pathway Ontology	0.0007817	23	34	1	0	1	IGF1 **, IMPA1
hsa00980	Metabolism of xenobiotics by cytochrome P450	KEGG pathway	0.0007974	38	70	0	0	0
hsa04912	GnRH signaling pathway	KEGG pathway	0.000877	50	102	3	0	3	ADCY9, CAMK2D, CDC42, ITPR2 **, PLA2G5 **, PRKCA **
avb3_opn_pathway	Osteopontin-mediated events	NCI-Nature Curated	0.0009104	22	32	0	0	1	CDC42
hsa05310	Asthma	KEGG pathway	0.001042	21	30	1	0	0	CD40 **
hsa04010	MAPK signaling pathway	KEGG pathway	0.001082	107	271	6	0	5	CACNB2, CDC42, FGF14, FGFR2, GNA12 **, MAP3K5 **, MRAS **, NFATC2 **, PLA2G5 **, PRKCA **, RPS6KA2
BIOCARTA_GCR_PATHWAY	Corticosteroids and cardioprotection	MSigDB: C2.cp - BioCarta	0.001268	16	20	1	0	0	HSP90AA1 **
ST_INTERLEUKIN_4_PATHWAY	Interleukin 4 (IL-4) Pathway	MSigDB: C2.cp - Signaling Transduction KE	0.001272	19	26	0	0	0
REACTOME_TRKA_SIGNALLING_FROM_THE_PLASMA_MEMBRANE	Genes involved in TRKA signalling from the plasma membrane	MSigDB: C2.cp - Reactome	0.001279	50	103	1	0	1	ADCY9, ITPR2 **
REACTOME_MUSCLE_CONTRACTION	Genes involved in Muscle contraction	MSigDB: C2.cp - Reactome	0.00133	30	51	0	0	0
P00018	EGF receptor signaling pathway	PantherDB	0.001342	55	117	3	0	1	MAP3K5 **, MRAS **, PRKCA **, PRKD3
BIOCARTA_CERAMIDE_PATHWAY	Ceramide Signaling Pathway	MSigDB: C2.cp - BioCarta	0.001345	17	22	0	0	0
ST_GA12_PATHWAY	G alpha 12 Pathway	MSigDB: C2.cp - Signaling Transduction KE	0.001345	17	22	0	0	0
il23pathway	IL23-mediated signaling events	NCI-Nature Curated	0.001419	24	37	0	0	0
il1pathway	IL1-mediated signaling events	NCI-Nature Curated	0.001719	23	35	0	0	0
BIOCARTA_EXTRINSIC_PATHWAY	Extrinsic Prothrombin Activation Pathway	MSigDB: C2.cp - BioCarta	0.001751	12	13	0	0	0
BIOCARTA_ACE2_PATHWAY	Angiotensin-converting enzyme 2 regulates heart function	MSigDB: C2.cp - BioCarta	0.001751	12	13	1	0	0	COL4A1 **
fcer1pathway	Fc-epsilon receptor I signaling in mast cells	NCI-Nature Curated	0.001851	33	59	1	0	0	NFATC2 **
ST_FAS_SIGNALING_PATHWAY	Fas Signaling Pathway	MSigDB: C2.cp - Signaling Transduction KE	0.001851	33	59	2	0	0	FAIM2 **, MAP3K5 **
epopathway	EPO signaling pathway	NCI-Nature Curated	0.00206	22	33	0	0	0
hsa05220	Chronic myeloid leukemia	KEGG pathway	0.002434	39	75	0	0	0
REACTOME_G_ALPHA_I_SIGNALLING_EVENTS	Genes involved in G alpha (i) signalling events	MSigDB: C2.cp - Reactome	0.002485	75	177	3	0	3	ADCY9, CCR6, CHRM2 **, LPAR1 **, OPRL1, PTGER3 **
PW:0000498	reverse cholesterol transport	Pathway Ontology	0.00263	10	10	1	0	0	ABCA1 **
BIOCARTA_CD40_PATHWAY	CD40L Signaling Pathway	MSigDB: C2.cp - BioCarta	0.002781	13	15	1	0	0	CD40 **
BIOCARTA_IL2RB_PATHWAY	IL-2 Receptor Beta Chain in T cell Activation	MSigDB: C2.cp - BioCarta	0.002903	24	38	0	0	0
hsa05214	Glioma	KEGG pathway	0.002932	35	65	2	0	1	CAMK2D, IGF1 **, PRKCA **
REACTOME_G_ALPHA_Q_SIGNALLING_EVENTS	Genes involved in G alpha (q) signalling events	MSigDB: C2.cp - Reactome	0.00302	68	157	3	0	0	HTR2A **, ITPR2 **, LPAR1 **
BIOCARTA_IL10_PATHWAY	IL-10 Anti-inflammatory Signaling Pathway	MSigDB: C2.cp - BioCarta	0.003531	14	17	0	0	0
SMP00083	Acetylsalicylic Acid Pathway	SMPDB	0.003531	14	17	0	0	0
ifngpathway	IFN-gamma pathway	NCI-Nature Curated	0.003551	26	43	1	0	1	CAMK2D, PTPN2 **
cd8tcrdownstreampathway	Downstream signaling in na√Øve CD8+ T cells	NCI-Nature Curated	0.003561	36	68	2	0	1	CACNB2, NFATC2 **, PRKCA **
SMP00391	Insulin Signalling	SMPDB	0.00359	23	36	0	0	0
hsa05210	Colorectal cancer	KEGG pathway	0.003722	42	84	1	1	0	TCF7L2 ***
BIOCARTA_NFKB_PATHWAY	NF-kB Signaling Pathway	MSigDB: C2.cp - BioCarta	0.0039	17	23	0	0	0
BIOCARTA_COMP_PATHWAY	Complement Pathway	MSigDB: C2.cp - BioCarta	0.003937	15	19	0	0	0
MAP00590_Prostaglandin_and_leukotriene_metabolism	MAP00590 Prostaglandin and leukotriene metabolism	GenMAPP	0.003937	15	19	1	0	0	PLA2G5 **
REACTOME_STEROID_HORMONES	Genes involved in Steroid hormones	MSigDB: C2.cp - Reactome	0.004035	16	21	2	0	0	CUBN **, STARD6 **
hsa04012	ErbB signaling pathway	KEGG pathway	0.004181	43	87	2	0	1	CAMK2D, NRG3 **, PRKCA **
SMP00152	Perindopril Pathway	SMPDB	0.004404	22	34	1	0	0	ATP1A1 **
SMP00147	Cilazapril Pathway	SMPDB	0.004404	22	34	1	0	0	ATP1A1 **
SMP00150	Lisinopril Pathway	SMPDB	0.004404	22	34	1	0	0	ATP1A1 **
SMP00146	Captopril Pathway	SMPDB	0.004404	22	34	1	0	0	ATP1A1 **
BIOCARTA_AT1R_PATHWAY	Angiotensin II mediated activation of JNK Pathway via Pyk2 dependent signaling	MSigDB: C2.cp - BioCarta	0.004404	22	34	1	0	0	PRKCA **
SMP00153	Quinapril Pathway	SMPDB	0.004404	22	34	1	0	0	ATP1A1 **
SMP00145	Benazepril Pathway	SMPDB	0.004404	22	34	1	0	0	ATP1A1 **
SMP00154	Ramipril Pathway	SMPDB	0.004404	22	34	1	0	0	ATP1A1 **
SMP00156	Spirapril Pathway	SMPDB	0.004404	22	34	1	0	0	ATP1A1 **
SMP00148	Enalapril Pathway	SMPDB	0.004404	22	34	1	0	0	ATP1A1 **
SMP00155	Rescinnamine Pathway	SMPDB	0.004404	22	34	1	0	0	ATP1A1 **
SMP00149	Fosinopril Pathway	SMPDB	0.004404	22	34	1	0	0	ATP1A1 **
SMP00151	Moexipril Pathway	SMPDB	0.004404	22	34	1	0	0	ATP1A1 **
SMP00157	Trandolapril Pathway	SMPDB	0.004404	22	34	1	0	0	ATP1A1 **
lysophospholipid_pathway	LPA receptor mediated events	NCI-Nature Curated	0.004692	35	66	2	0	1	ADCY9, GNA12 **, LPAR1 **
erbb1_downstream_pathway	ErbB1 downstream signaling	NCI-Nature Curated	0.004777	54	118	1	0	1	CDC42, PRKCA **
P00048	PI3 kinase pathway	PantherDB	0.005335	29	51	0	0	0
REACTOME_INNATE_IMMUNITY_SIGNALING	Genes involved in Innate Immunity Signaling	MSigDB: C2.cp - Reactome	0.005973	60	136	0	0	1	RPS6KA2
SMP00261	Ticlopidine Pathway	SMPDB	0.006243	11	12	0	0	0
SMP00264	Dipyridamole Pathway	SMPDB	0.006243	11	12	0	0	0
SMP00263	Cilostazol Pathway	SMPDB	0.006243	11	12	0	0	0
BIOCARTA_LECTIN_PATHWAY	Lectin Induced Complement Pathway	MSigDB: C2.cp - BioCarta	0.006243	11	12	0	0	0
PW:0000363	leptin system	Pathway Ontology	0.006243	11	12	0	0	0
SMP00265	Abciximab Pathway	SMPDB	0.006243	11	12	0	0	0
SMP00266	Eptifibatide Pathway	SMPDB	0.006243	11	12	0	0	0
SMP00267	Tirofiban Pathway	SMPDB	0.006243	11	12	0	0	0
hsa00982	Drug metabolism - cytochrome P450	KEGG pathway	0.006554	37	72	0	0	0
P00026	Heterotrimeric G-protein signaling pathway-Gi alpha and Gs alpha mediated pathway	PantherDB	0.006667	66	154	3	0	2	ADCY9, CHRM2 **, CLTA **, HTR2A **, OPRL1
nfat_3pathway	Role of Calcineurin-dependent NFAT signaling in lymphocytes	NCI-Nature Curated	0.006943	30	54	2	0	0	NFATC2 **, PRKCA **
BIOCARTA_FMLP_PATHWAY	fMLP induced chemokine gene expression in HMC-1 cells	MSigDB: C2.cp - BioCarta	0.007156	23	37	2	1	0	NFATC2 **, PIK3C2G ***
REACTOME_PI3K_AKT_SIGNALLING	Genes involved in PI3K/AKT signalling	MSigDB: C2.cp - Reactome	0.007156	23	37	0	0	0
P00003	Alzheimer disease-amyloid secretase pathway	PantherDB	0.007386	35	67	3	0	1	APP **, CACNB2, CHRM2 **, PRKCA **
REACTOME_PHASE_1_FUNCTIONALIZATION_OF_COMPOUNDS	Genes involved in Phase 1 - Functionalization of compounds	MSigDB: C2.cp - Reactome	0.007386	35	67	0	0	1	ALDH1A1
REACTOME_SIGNALLING_BY_NGF	Genes involved in Signalling by NGF	MSigDB: C2.cp - Reactome	0.007564	86	215	2	0	2	ADCY9, CLTA **, ITPR2 **, RPS6KA2
SMP00375	Verapamil Pathway	SMPDB	0.008751	31	57	2	0	0	ATP1A1 **, CHRM2 **
SMP00359	Diltiazem Pathway	SMPDB	0.008751	31	57	2	0	0	ATP1A1 **, CHRM2 **
il27pathway	IL27-mediated signaling events	NCI-Nature Curated	0.008884	18	26	0	0	0
P00033	Insulin/IGF pathway-protein kinase B signaling cascade	PantherDB	0.008949	22	35	1	0	0	IGF1 **
REACTOME_PLATELET_ADHESION_TO_EXPOSED_COLLAGEN	Genes involved in Platelet Adhesion to exposed collagen	MSigDB: C2.cp - Reactome	0.009327	12	14	0	0	0
REACTOME_COMMON_PATHWAY	Genes involved in Common Pathway	MSigDB: C2.cp - Reactome	0.009327	12	14	1	0	0	F13A1 **
smad2_3nuclearpathway	Regulation of nuclear SMAD2/3 signaling	NCI-Nature Curated	0.009647	40	81	0	0	2	CDK2, KAT2B
									* Genes associated with SNPs previously reported to be disease-associated in WTCCC original paper
									** Genes previously reported to be disease-associated in HuGE Navigator database
									*** Genes previously reported to be disease-associated in both WTCCC paper and HuGE Navigator database
